# Supplementary material for: Conservation of the behavioral and transcriptional response to social experience among Drosophilids
Source: Genes Brain Behav. 2018 Jul 9;18(1):e12487. doi: 10.1111/gbb.12487 (PMC7379240; doi:10.1111/gbb.12487)
Supplement: Supplementary file 3 — TABLE S1 Ecological and strain information for 10 species [file GBB-18-e12487-s016.xls]

## Sheet: Sheet1
Species	Eco Niche	Diet	Collected in	Stock number
D. ananassae	Circumtropical	Generalist	Nayarit, Mexico	14024-0371.16
D. arizonae	North American Desert	Cactus Rot	Chiapas, Mexico	14021-0224.01
D. erecta	Equatorial West Africa: marsh forest	Pandanus Fruit	West Africa	14021-0224.01
D. melanogaster	Cosmopolitan	Generalist	Canton, Ohio	Bloomington 105666
D. pseudoobscura	North and Central America	Generalist	Mesa Verde, Colorado	14011-0121.94
D. sechellia	Seychelles Islands	Morinda Fruit	Cousin Island, Seychelles	14021-0248.25
D. simulans	Cosmopolitan	Generalist	Winters, California	14021-0251.216
D. virilis	Cosmopolitan	Riverbank Tree Slime Fluxes	Unknown	15010-1051.88
D. willistoni	New World	Generalist	Guadaloupe Island, France	14030-0811.24
D. yakuba	Africa	Generalist	Liberia	14021-0261.01
