# Supplementary material for: Conservation of the behavioral and transcriptional response to social experience among Drosophilids
Source: Genes Brain Behav. 2018 Jul 9;18(1):e12487. doi: 10.1111/gbb.12487 (PMC7379240; doi:10.1111/gbb.12487)
Supplement: Supplementary file 4 — TABLE S2 Differentially expressed genes among melanogaster subgroup. Genes that are significantly differentially expressed in 1 species in the melanogaster subgroup vs all other species in the melanogaster subgroup. Data for each species are given on separate pages within the file. “id”—Drosophila melanogaster ortholog gene name. “Mean”—average expression value for that gene as determined by DESeq.42 “log2FC”—the log2‐fold change of the reference species relative to the species designated for that column. “FB name”—FlyBase reference name.41 “Full name”—Full name of D. melanogaster ortholog. “Bio process”—annotated biological process for that gene from FlyBase41 [file GBB-18-e12487-s015.xls]

## Sheet: ere vs melSub
ereVmelSub RNA-Seq Data
Up Regulated Genes Relative to D. melanogaster
id	ere_Mean	mel_log2FC	sim_log2FC	sec_log2FC	yak_log2FC	FB_name	Full_name	Bio_process
CG8757	13.753	-2.747	5.059	5.719	7.615	FBgn0036380		metabolic process.
nod	1655.05	-1.816	-11.895	-9.015	-10.111	FBgn0002948	no distributive disjunction	microtubule-based movement; DNA repair; positive regulation of microtubule polymerization; meiotic chromosome segregation; spindle assembly involved in female meiosis I; establishment of meiotic spindle orientation; distributive segregation; mitotic spindle organization; female meiotic division.
CG31547	1409.37	-0.744	-0.936	-4.93	-11.011	FBgn0051547		amino acid transmembrane transport; transport.
Def	42.177	-3.831	1.313	3.861	5.361	FBgn0010385	Defensin	response to bacterium; humoral immune response; defense response to bacterium; antibacterial humoral response; defense response to Gram-positive bacterium; positive regulation of biosynthetic process of antibacterial peptides active against Gram-positive bacteria.
Obp56a	9229.65	-7.116	-7.554	-9.287	-5.216	FBgn0034468	Odorant-binding protein 56a	olfactory behavior; sensory perception of chemical stimulus; response to pheromone; sensory perception of smell.
CG5697	3839.17	-5.624	-6.745	-6.913	-5.055	FBgn0038846
Mur2B	820.279	-1.172	-6.07	-3.07	-5.536	FBgn0025390	Mucin related 2B	chitin metabolic process.
CG2650	962.823	-6.514	-7.165	-4.231	-5.353	FBgn0000092		circadian rhythm.
ninaD	402.781	-3.654	-2.323	-2.843	6.096	FBgn0002939	neither inactivation nor afterpotential D	phototransduction, UV; carotenoid transport; rhodopsin biosynthetic process; defense response; phototransduction, visible light; cell adhesion; phototransduction.
Wnk	2241.51	-1.639	-0.919	-1.111	-4.598	FBgn0037098	WNK homolog	wing disc development; positive regulation of potassium ion import; protein autophosphorylation; axon guidance; positive regulation of canonical Wnt signaling pathway; positive regulation of Wnt signaling pathway; protein phosphorylation.
Lip1	441.964	-5.87	-4.52	-6.7	-5.935	FBgn0023496	Lipase 1	lipid metabolic process; digestion.
Ppn	5587.77	-1.16	-3.903	-3.66	-4.227	FBgn0003137	Papilin	extracellular matrix organization.
trx	1832.71	-1.129	-5.455	-1.132	-4.149	FBgn0003862	trithorax	histone H3-K4 methylation; axon guidance; histone methylation; chromatin-mediated maintenance of transcription; germ cell migration; positive regulation of transcription elongation from RNA polymerase II promoter; regulation of response to DNA damage stimulus; histone H3 acetylation.
Lip2	568.443	-2.883	-3.685	-4.888	-4.705	FBgn0024740	Lipase 2	lipid metabolic process.
CG12702	291.41	-5.479	-6.374	-4.792	-5.93	FBgn0031070
CG32640	306.184	-2.025	1.733	2.673	3.692	FBgn0052640		response to heat.
LanA	1738.13	-2.482	-2.366	-1.881	-3.673	FBgn0002526	Laminin A	biological process described with 22 unique terms, many of which group under: regulation of biological process; cell morphogenesis involved in neuron differentiation; regulation of cell motility; multi-organism process; locomotory behavior; epithelium development; cell adhesion mediated by integrin; regulation of cellular component biogenesis; growth; organic hydroxy compound metabolic process.
CG32335	87.591	-5.099	-1.86	-4.036	3.646	FBgn0063667		.
cos	669.682	-1.152	-5.135	-1.692	-3.896	FBgn0000352	costa	biological process described with 14 unique terms, many of which group under: regulation of metabolic process; regulation of apoptotic process; system development; negative regulation of signaling; single-organism localization; imaginal disc-derived appendage development; negative regulation of response to stimulus; single organism reproductive process; multicellular organismal reproductive proce…
Lsp2	42392.2	-6.216	-1.803	-5.571	-3.703	FBgn0002565	Larval serum protein 2	motor neuron axon guidance; synaptic target inhibition.
CG42255	189.19	-4.736	2.218	-7.469	-6.862	FBgn0259140		receptor-mediated endocytosis.
AGO2	9209.5	-1.317	-1.857	-2.249	-3.5	FBgn0087035	Argonaute 2	biological process described with 17 unique terms, many of which group under: developmental process; anatomical structure development; dosage compensation by hyperactivation of X chromosome; periodic partitioning; cellular macromolecule biosynthetic process; defense response; dsRNA transport; reproduction; instar larval or pupal morphogenesis; negative regulation of multi-organism process.
CG30271	967.967	-3.927	-3.387	-2.642	-3.308	FBgn0050271		.
Cyp4ac1	584.895	-0.962	1.608	-1.017	-3.425	FBgn0031693	Cyp4ac1	hormone metabolic process; insecticide catabolic process; oxidation-reduction process.
Cyp4ac2	584.895	-1.845	1.608	-1.017	-3.425	FBgn0031694	Cyp4ac2	hormone metabolic process; insecticide catabolic process; oxidation-reduction process.
Cyp4ac3	584.895	-4.618	1.608	-1.017	-3.425	FBgn0031695	Cyp4ac3	oxidation-reduction process.
lectin-24Db	755.025	-1.388	-1.511	-6.293	-3.262	FBgn0040102	lectin-24Db
CG17322	1003.24	-1.191	-0.82	-1.566	-3.169	FBgn0027070		metabolic process.
CG15080	132.182	-4.216	-3.85	-2.674	-7.596	FBgn0034391
CG18673	2771.54	-7.739	-1.275	-0.929	-3.037	FBgn0040629		one-carbon metabolic process.
CG32750	284.356	-4.41	-3.253	-5.381	-3.866	FBgn0052750		nitrogen compound metabolic process.
Duox	258.685	-1.466	-1.88	-6.266	-3.939	FBgn0031464	Dual oxidase	biological process described with 12 unique terms, many of which group under: regulation of cellular process; metabolic process; defense response to bacterium; response to oxidative stress; adult chitin-based cuticle development; tube development; biological regulation; reactive oxygen species metabolic process; immune system process; cuticle pigmentation; response to organonitrogen compound; res…
CG10553	799.042	-0.952	1.089	2.057	3	FBgn0039324
CG10560	799.042	-0.683	1.089	2.057	3	FBgn0039325		.
oys	5515.82	-2.222	-1.762	-1.301	-2.971	FBgn0033476	oysgedart	germ cell migration; lipid modification; sperm individualization; plasma membrane organization.
CG12896	506.331	-2.563	1.879	1.241	2.813	FBgn0033521		mesoderm development; oxidation-reduction process.
Prx2540-1	506.331	-0.818	1.879	1.241	2.813	FBgn0033520	Peroxiredoxin 2540-1	oxidation-reduction process; hydrogen peroxide catabolic process.
Or1a	129.646	-5.661	-2.033	-6.934	-5.98	FBgn0029521	Odorant receptor 1a	sensory perception of smell; olfactory behavior.
nompA	296.665	-1.522	-2.34	2.049	-3.548	FBgn0016047	no mechanoreceptor potential A	dendrite morphogenesis; sensory perception of sound; sensory perception of mechanical stimulus.
NimC1	2195.43	-2.042	-1.821	-3.622	-2.815	FBgn0259896	Nimrod C1	defense response to bacterium; phagocytosis.
CG13330	993.866	-11.921	-0.832	-1.621	-2.859	FBgn0033848		.
CG15293	9336.82	-0.611	-2.849	-3.022	-2.92	FBgn0028526
CG31769	9336.82	-1.487	-2.849	-3.022	-2.92	FBgn0051769		.
CG31324	300.254	-0.923	-0.824	-1.169	-3.488	FBgn0051324
CG6761	410.002	-3.321	-6.519	-4.969	-3.198	FBgn0036031
Eaf	1124.99	-1.218	-1.989	-1.373	-2.8	FBgn0033166	ELL-associated factor	wound healing; regulation of DNA-templated transcription in response to stress.
CG33288	115.662	-7.236	-5.579	-5.767	-6.404	FBgn0053288
Cyp6a13	1013.37	-1.782	-3.214	-1.57	-2.771	FBgn0033304	Cyp6a13	defense response to bacterium; oxidation-reduction process.
CG4928	1359.51	-0.91	-1.622	-2.164	-2.729	FBgn0027556		.
CG14567	1104.69	-2.456	-1.155	-1.241	-2.722	FBgn0037126
CG6470	140.766	-4.439	-5.78	-2.593	-4.765	FBgn0030933
Cyp4d21	1004.92	-3.979	-4.107	-8.873	-2.7	FBgn0031925	Cyp4d21	mating; oxidation-reduction process.
CG12914	123.451	-7.243	-5.292	-5.272	-5.366	FBgn0033499		.
Rbf	1023.25	-1.702	-1.831	-2.002	-2.659	FBgn0015799	Retinoblastoma-family protein	biological process described with 17 unique terms, many of which group under: regulation of cell death; regulation of cell proliferation; regulation of biological quality; response to starvation; response to stress; mitotic G2/M transition checkpoint; eggshell chorion assembly; negative regulation of cell cycle phase transition; regulation of DNA binding; regulation of cell size; regulation of mo…
CG9249	293.964	-0.684	1.316	1.559	2.502	FBgn0032922		wound healing; ubiquinone metabolic process; ubiquinone biosynthetic process.
CG11275	410.357	-1.645	1.212	1.045	2.464	FBgn0034706
MFS3	98.92	-1.425	-0.956	-1.507	2.529	FBgn0031307	Major Facilitator Superfamily Transporter 3	transmembrane transport.
mRpL13	115.358	-0.968	1.677	1.216	2.544	FBgn0032720	mitochondrial ribosomal protein L13	translation.
CG2991	1169.83	-0.712	-1.477	-1.328	-2.578	FBgn0031474		.
Mp	1942.02	-1.217	-2.2	-1.877	-2.568	FBgn0260660	Multiplexin	cell adhesion; motor neuron axon guidance; basement membrane organization; skeletal muscle atrophy; cardiac muscle atrophy; positive regulation of integrin-mediated signaling pathway; mitochondrion organization.
ci	945.304	-1.895	-2.804	-1.38	-2.566	FBgn0004859	cubitus interruptus	biological process described with 22 unique terms, many of which group under: negative regulation of transcription, DNA-templated; immune response; positive regulation of macromolecule metabolic process; dendrite morphogenesis; cardiovascular system development; regulation of epithelial cell differentiation; epidermis development; cellular response to stimulus; cell part morphogenesis; negative r…
MsR1	544.432	-1.801	-2.543	-3.354	-2.711	FBgn0035331	Myosuppressin receptor 1	adult locomotory behavior; adenylate cyclase-inhibiting G-protein coupled receptor signaling pathway; neuropeptide signaling pathway; G-protein coupled receptor signaling pathway; negative regulation of muscle contraction.
CG10543	982.549	-0.651	-0.923	-1.087	-2.492	FBgn0034570		gravitaxis.
CG4332	473.399	-1.538	-0.908	-1.474	-2.685	FBgn0030456		apoptotic process.
l(3)72Dp	814.456	-1.825	-2.076	-2.699	-2.469	FBgn0263607	lethal (3) 72Dp	glutamine metabolic process.
lz	537.124	-1.582	-4.001	-1.183	-2.596	FBgn0002576	lozenge	biological process described with 27 unique terms, many of which group under: response to stimulus; response to stress; cell fate determination; compound eye photoreceptor cell differentiation; regulation of retinal cell programmed cell death; female sex differentiation; sensory organ morphogenesis; regulation of apoptotic process; positive regulation of cell death; cellular response to stimulus.
Itp-r83A	1947.37	-1.622	-1.494	-3.007	-2.434	FBgn0010051	Inositol 1,4,5,-tris-phosphate receptor	biological process described with 16 unique terms, many of which group under: response to stimulus; multicellular organismal process; single-organism behavior; regulation of feeding behavior; anion homeostasis; response to oxidative stress; stabilization of membrane potential; organelle fission; response to extracellular stimulus; adult locomotory behavior; metamorphosis.
CG30046	1405.07	-1.793	-0.789	-1.923	-2.388	FBgn0050046
t	5927.07	-0.964	-0.952	-1.11	-2.49	FBgn0086367	tan	histamine biosynthetic process; visual perception; cuticle pigmentation; flight behavior; histamine metabolic process; dopamine biosynthetic process.
pwn	139.763	-0.759	-3.506	-2.253	-3.644	FBgn0003174	pawn	chaeta morphogenesis; lateral inhibition; phototransduction.
ndl	76.702	-5.599	-7.459	-6.161	-6.816	FBgn0002926	nudel	protein processing; egg activation; dorsal/ventral axis specification; maternal specification of dorsal/ventral axis, oocyte, soma encoded; eggshell chorion assembly; proteolysis; Toll signaling pathway; oocyte dorsal/ventral axis specification.
CG9220	314.792	-0.978	-0.741	-2.127	-2.708	FBgn0030662		chondroitin sulfate biosynthetic process.
Lk	41.958	-5.157	1.749	1.439	2.596	FBgn0028418	Leucokinin	body fluid secretion; negative regulation of feeding behavior; neuropeptide signaling pathway; positive regulation of cytosolic calcium ion concentration; calcium-mediated signaling.
Tl	1238.15	-0.804	-0.776	-1.318	-2.29	FBgn0262473	Toll	biological process described with 26 unique terms, many of which group under: dorsal/ventral axis specification; defense response to fungus; signaling; cell proliferation; cell cycle; generation of neurons; defense response to oomycetes; cardiovascular system development; dorsal/ventral pattern formation; immune system process.
CG3603	140.414	-2.784	-0.873	1.345	2.312	FBgn0029648		metabolic process.
CG14246	78.312	-3.76	-1.908	-2.05	2.376	FBgn0040608
CG10592	19.058	-4.632	-3.027	1.899	2.848	FBgn0035619		metabolic process.
CG7024	69.397	-3.791	-2.697	-2.834	-6.667	FBgn0029722		oxidation-reduction process; glycolytic process.
CG9380	157.391	-2.178	-2.054	-4.919	-3.178	FBgn0035094		peptidoglycan catabolic process.
CG13283	404.536	-0.641	-5.13	-4.351	-2.369	FBgn0032613		proteolysis.
mgl	2462.46	-1.02	-2.688	-2.789	-2.213	FBgn0261260	Megalin	regulation of adult chitin-containing cuticle pigmentation; chitin-based cuticle development; regulation of endocytosis.
CG15414	454.964	-1.952	-2.793	-4.075	-2.381	FBgn0031542
ACXD	146.094	-1.493	-1.686	-6.1	-3.247	FBgn0040507	ACXD	cyclic nucleotide biosynthetic process; intracellular signal transduction.
Mlp84B	4600.27	-1.885	-1.092	-1.851	-2.255	FBgn0014863	Muscle LIM protein at 84B	sarcomere organization; regulation of establishment of planar polarity; muscle tissue development; skeletal muscle tissue development; cell differentiation.
Tsf1	156905	-1.764	-3.093	-2.266	-2.632	FBgn0022355	Transferrin 1	defense response; olfactory behavior; cellular iron ion homeostasis; iron ion transport.
trol	4964.74	-1.022	-2.744	-1.48	-2.2	FBgn0267911		motor neuron axon guidance; maintenance of epithelial cell apical/basal polarity; positive regulation of semaphorin-plexin signaling pathway; asymmetric neuroblast division; defasciculation of motor neuron axon; response to anesthetic.
CG7300	9688.27	-2.731	-2.787	-2.248	-2.247	FBgn0032286
subdued	1439.6	-1.338	-1.5	-1.138	-2.089	FBgn0038721	subdued	detection of temperature stimulus involved in sensory perception of pain; defense response to Gram-negative bacterium.
CG10062	522.568	-2.161	-1.543	-1.15	-2.236	FBgn0034439
Cyp6a2	1251.94	-2.158	2.818	1.063	2.135	FBgn0000473	Cytochrome P450-6a2	response to caffeine; response to DDT; oxidation-reduction process.
LanB1	1290.94	-1.083	-1.725	-1.902	-2.061	FBgn0261800	LanB1	biological process described with 14 unique terms, many of which group under: extracellular structure organization; cellular process; single-organism cellular process; cellular component organization or biogenesis; regulation of biological process; cell adhesion mediated by integrin; basement membrane assembly; multi-organism process; muscle structure development; reproductive process; positive r…
CG16704	2240.42	-1.369	-5.93	-2.342	-2.028	FBgn0031558
GstD2	363.949	-3.307	-1.457	-8.43	-2.325	FBgn0010038	Glutathione S transferase D2	glutathione metabolic process.
GstD4	363.949	-7.845	-1.457	-8.43	-2.325	FBgn0010040	Glutathione S transferase D4	glutathione metabolic process.
GstD5	363.949	-6.648	-1.457	-8.43	-2.325	FBgn0010041	Glutathione S transferase D5	glutathione metabolic process.
shot	7899.56	-1.427	-5.953	-2.229	-2.185	FBgn0013733	short stop	biological process described with 22 unique terms, many of which group under: microtubule-based process; organelle organization; dendrite development; negative regulation of microtubule depolymerization; branch fusion, open tracheal system; negative regulation of cell cycle; wing disc morphogenesis; head development; post-embryonic organ morphogenesis; cell cycle process; positive regulation of c…
CG8501	159.396	-2.264	-2.486	-3.619	-2.855	FBgn0033724
CG10962	182.802	-3.448	0.972	-3.049	-2.725	FBgn0030073		metabolic process.
sut1	250.102	-0.996	-1.463	-1.05	-2.476	FBgn0028563	sugar transporter 1	transmembrane transport.
RhoGAP1A	3077.5	-1.793	-1.915	-1.092	-2.082	FBgn0025836	Rho GTPase activating protein at 1A	negative regulation of cell size; Golgi organization; positive regulation of Rho protein signal transduction.
kz	224.456	-0.647	-0.918	-1.366	-2.571	FBgn0001330	kurz	neurogenesis.
trr	703.167	-1.326	-1.36	-1.308	-2.064	FBgn0023518	trithorax-related	compound eye development; histone methylation; histone H3-K4 methylation; positive regulation of transcription, DNA-templated; smoothened signaling pathway; positive regulation of hippo signaling; progression of morphogenetic furrow involved in compound eye morphogenesis; positive regulation of histone H3-K9 trimethylation.
hang	1520.78	-1.881	-7.379	-2.487	-1.976	FBgn0026575	hangover	response to heat; response to oxidative stress; behavioral response to ethanol.
CG6012	70.857	-2.257	3.428	-1.623	-4.697	FBgn0032615		metabolic process.
PGRP-SA	278.207	-0.913	0.634	-1.677	1.964	FBgn0030310	Peptidoglycan recognition protein SA	positive regulation of biosynthetic process of antibacterial peptides active against Gram-positive bacteria; defense response to Gram-positive bacterium; innate immune response; regulation of Toll signaling pathway; detection of bacterium; response to peptidoglycan; immune response; defense response; Toll signaling pathway.
Karl	519.685	-0.959	-1.606	-1.764	-2.1	FBgn0030334	Karl	imaginal disc-derived wing morphogenesis.
Sk1	901.931	-9.197	-1.946	-1.86	-1.982	FBgn0030300	Sphingosine kinase 1	sphingolipid metabolic process; phosphorylation.
pot	814.981	-0.808	-2.243	-1.309	-1.999	FBgn0250871	papillote	chitin-based cuticle attachment to epithelium; chitin-based embryonic cuticle biosynthetic process; synaptic target recognition; apposition of dorsal and ventral imaginal disc-derived wing surfaces.
CG10445	295.146	-4.474	-6.85	-6.111	-2.365	FBgn0037531		regulation of alternative mRNA splicing, via spliceosome.
CG6785	130.405	-1.26	-2.902	-3.775	-3.017	FBgn0032399
CG17707	111.841	-7.185	-1.987	-3.206	-3.211	FBgn0025835
CG7896	68.088	-2.205	-1.878	1.335	-4.448	FBgn0039728
CG32551	39.646	-1.567	2.494	2.855	2.331	FBgn0052551		.
fru	1467.02	-1.004	-0.947	-1.6	-1.93	FBgn0004652	fruitless	biological process described with 18 unique terms, many of which group under: instar larval or pupal morphogenesis; sex differentiation; male courtship behavior, veined wing generated song production; aggressive behavior; mating behavior, sex discrimination; imaginal disc-derived wing morphogenesis; male sex differentiation; generation of neurons; developmental process involved in reproduction; c…
Myo28B1	393.084	-0.65	-1.154	0.833	-2.094	FBgn0040299	Myosin 28B1	actin filament-based movement.
futsch	5884.35	-0.877	-4.12	-1.141	-1.995	FBgn0259108	futsch	biological process described with 13 unique terms, many of which group under: cytoskeleton organization; microtubule-based process; negative regulation of neuron apoptotic process; system process; axon cargo transport; organ development; regulation of developmental process; regulation of programmed cell death; neurological system process; neurofilament cytoskeleton organization; regulation of dev…
CG18547	276.247	-1.244	1.249	0.874	1.856	FBgn0037973		oxidation-reduction process.
Nmdmc	1131.21	-1.019	-1.41	-1.006	-1.859	FBgn0010222	NAD-dependent methylenetetrahydrofolate dehydrogenase	folic acid-containing compound biosynthetic process; carbohydrate metabolic process; 10-formyltetrahydrofolate metabolic process; one-carbon metabolic process; oxidation-reduction process.
CG10352	414.806	-0.937	-1.232	-2.601	1.828	FBgn0030348
CG31089	75.302	-6.529	-2.955	-4.562	-3.826	FBgn0051089		lipid metabolic process.
CG12209	144.22	-7.292	-3.821	-3.246	-2.697	FBgn0033498		.
CG7512	182.282	-4.115	-3.154	-4.181	-2.437	FBgn0036168
Rootletin	1371.57	-0.865	-1.872	-4.068	-1.809	FBgn0039152	Rootletin
MTF-1	622.389	-1.044	-1.71	-1.462	-1.909	FBgn0040305	Metal response element-binding Transcription Factor-1	positive regulation of transcription from RNA polymerase II promoter; response to copper ion; stress response to cadmium ion; cellular metal ion homeostasis; zinc ion homeostasis; cellular response to oxidative stress; response to metal ion; transcription, DNA-templated.
CG7368	246.667	-0.665	-1.123	-1.531	-2.198	FBgn0036179		transcription, DNA-templated; phagocytosis.
Muc12Ea	146.674	-1.185	-4.771	-4.7	-2.575	FBgn0052602	Mucin 12Ea	neurogenesis; chorion-containing eggshell formation.
CG32816	205.657	-2.438	-1.162	-2.765	-2.256	FBgn0052816		.
CG14304	72.975	-3.341	-5.981	-2.076	-3.574	FBgn0038629		chitin metabolic process.
Aph-4	1843.75	-1.508	-1.097	-1.586	-1.823	FBgn0016123	Alkaline phosphatase 4	metabolic process; nervous system development; epithelial fluid transport; multicellular organism reproduction.
CG32055	122.1	-1.916	-1.868	-5.839	-2.753	FBgn0052055
CG17027	77.261	-2.107	-1.902	-4.532	-3.293	FBgn0036553		phosphatidylinositol phosphorylation; dephosphorylation.
CG15618	318.94	-0.918	-1.139	-1.467	-1.973	FBgn0031077
CG42299	40.923	-7.323	-1.218	-2.449	2.124	FBgn0259195		double-strand break repair via homologous recombination.
qjt	40.923	-2.228	-1.218	-2.449	2.124	FBgn0036730	quijote	double-strand break repair via homologous recombination; DNA repair.
CG42249	88.004	-1.406	-4.956	-5.375	-3.123	FBgn0259101		nucleotide catabolic process.
CG9932	3485.46	-0.864	-3.235	-1.71	-1.784	FBgn0262160		chaeta development; wing disc development.
rost	3227.77	-1.193	-1.029	-3.316	-1.759	FBgn0011705	rolling stone	myoblast fusion; skeletal muscle tissue development.
kis	5510.77	-0.828	-1.977	-1.076	-1.803	FBgn0266557	kismet	biological process described with 15 unique terms, many of which group under: regulation of developmental growth; regulation of developmental process; regulation of protein localization to synapse; cellular component organization; neuron projection morphogenesis; border follicle cell migration; regulation of macromolecule metabolic process; positive regulation of biological process; humoral immun…
CG8249	315.971	-3.737	0.757	-1.074	-1.876	FBgn0034045		transmembrane transport.
ome	721.889	-0.648	-0.926	-1.256	-1.714	FBgn0259175	omega	proteolysis.
Klp67A	96.977	-3.232	-4.284	-2.48	-2.777	FBgn0004379	Kinesin-like protein at 67A	biological process described with 15 unique terms, many of which group under: meiotic chromosome movement towards spindle pole; mitotic spindle assembly; microtubule-based movement; macromolecular complex disassembly; maintenance of protein location; gamete generation; single-organism cellular localization; cytokinesis; microtubule organizing center organization; cellular process involved in repr…
nAChRbeta3	793.385	-1.362	-1.205	-2.094	-1.666	NA
form3	1918.4	-1.365	-1.215	-0.992	-1.689	FBgn0053556	formin 3	open tracheal system development; cellular component organization; branch fusion, open tracheal system.
kon	807.163	-2.555	-2.646	-1.498	-1.705	FBgn0032683	kon-tiki	neurogenesis; sarcomere organization; positive regulation of filopodium assembly; muscle organ development; muscle attachment; epithelium development; myofibril assembly; germarium-derived egg chamber formation.
CG14854	158.952	-1.71	-3.525	-2.226	-2.211	FBgn0038238		.
tko	220.091	-1.158	1.335	1.138	1.655	FBgn0003714	technical knockout	response to hypoxia; translation; courtship behavior; male courtship behavior; sensory perception of sound; mechanosensory behavior; response to mechanical stimulus.
neo	50.34	-1.25	-1.834	-5.553	-4.076	FBgn0039704	neyo	apical constriction; regulation of embryonic cell shape.
CG1544	1792.02	-2.08	-0.785	-2.448	-1.638	FBgn0039827		generation of precursor metabolites and energy; tricarboxylic acid cycle.
kel	602.442	-1.009	-0.968	-2.528	-1.64	FBgn0001301	kelch	ovarian follicle cell migration; actin cytoskeleton organization; ovarian fusome organization; ovarian nurse cell to oocyte transport; cytoplasmic transport, nurse cell to oocyte; oogenesis; karyosome formation; female germline ring canal formation; cellularization.
PPO2	2805.51	-0.58	-0.886	-3.107	-1.602	FBgn0033367	Prophenoloxidase 2	dopamine metabolic process; defense response to fungus; defense response to Gram-positive bacterium; melanization defense response; melanotic encapsulation of foreign target.
CG15539	43.522	-1.12	-2.067	-3.766	-4.409	FBgn0039782		peptidyl-proline hydroxylation to 4-hydroxy-L-proline; oxidation-reduction process.
CG13749	21292.4	-13.625	-4.637	-3.735	-1.741	FBgn0033353
CG33470	21292.4	-3.434	-4.637	-3.735	-1.741	FBgn0053470		.
IM10	21292.4	-3.131	-4.637	-3.735	-1.741	FBgn0033835	Immune induced molecule 10	humoral immune response; Toll signaling pathway; defense response; antibacterial humoral response.
fw	605.968	-1.749	-2.52	-1.324	-1.637	FBgn0001083	furrowed	protein stabilization; imaginal disc-derived wing hair organization; imaginal disc-derived wing morphogenesis; homophilic cell adhesion via plasma membrane adhesion molecules; establishment of ommatidial planar polarity; sensory organ development.
CG9497	1216.44	-2.128	-2.033	1.925	-1.599	FBgn0031800
CG32856	330.552	-1.158	-0.972	-1.428	-1.707	FBgn0052856		transcription from RNA polymerase II promoter; transcription initiation from RNA polymerase III promoter.
CG14516	768.338	-1.972	-3.188	-1.108	-1.57	FBgn0039640		proteolysis.
CG3921	481.559	-1.887	-1.654	-1.245	-1.64	FBgn0031571		liquid clearance, open tracheal system; response to endoplasmic reticulum stress.
mei-9	287.244	-1.385	-1.352	-5.177	-1.73	FBgn0002707	meiotic 9	biological process described with 14 unique terms, many of which group under: female meiotic division; nucleotide-excision repair, DNA incision; negative regulation of cellular process; resolution of meiotic recombination intermediates; nucleic acid phosphodiester bond hydrolysis; regulation of mitotic cell cycle; female meiosis chromosome segregation; negative regulation of cell cycle; meiotic c…
nonC	1086.19	-1.078	-2.885	-1.095	-1.502	FBgn0263968	no-on-and-no-off transient C	synaptic vesicle transport; peptidyl-serine phosphorylation; neuromuscular synaptic transmission; nuclear-transcribed mRNA catabolic process, nonsense-mediated decay; phosphorylation; synapse organization; protein autophosphorylation.
CG1698	18.548	-2.805	1.958	1.611	2.184	FBgn0033443		neurotransmitter transport; amino acid transmembrane import.
Or13a	151.58	-3.517	-2.699	-2.541	-1.981	FBgn0030715	Odorant receptor 13a	sensory perception of smell.
CG13133	14.253	-2.992	1.762	3.042	2.337	FBgn0032181
CG4576	254.936	-2.579	-2.232	-2.492	-1.733	FBgn0038366
CG13671	489.438	-1.369	-1.251	-1.103	-1.55	FBgn0035867
CG9123	331.929	-0.598	1.546	1.015	1.445	FBgn0030629
CG5955	247.6	-0.656	1.799	-1.373	1.472	FBgn0036997
CG11200	1059.58	-0.819	-1.115	-1.193	-1.462	FBgn0034500	Carbonyl reductase	metabolic process.
mask	2633.55	-0.869	-5.234	-2.498	-1.483	FBgn0043884	multiple ankyrin repeats single KH domain	compound eye photoreceptor cell differentiation; positive regulation of JAK-STAT cascade; cell proliferation; negative regulation of apoptotic process; antimicrobial humoral response; centrosome duplication; transmembrane receptor protein tyrosine kinase signaling pathway; cytoskeletal anchoring at plasma membrane.
CG9447	40.756	-1.069	0.785	1.623	1.772	FBgn0033110
CG7280	161.319	-2.148	1.939	-4.961	1.492	FBgn0030966		oxidation-reduction process; nitrate assimilation; protein catabolic process; sulfur compound metabolic process.
east	1591.32	-1.321	-2.594	-1.533	-1.408	FBgn0261954	enhanced adult sensory threshold	regulation of metaphase plate congression; metamorphosis; female meiosis chromosome segregation; achiasmate meiosis I; negative regulation of gene expression.
CG9257	321.982	-1.666	1.247	1.182	1.42	FBgn0032916
CG7914	113.294	-1.548	-1.644	-3.329	1.491	FBgn0030995		oxidation-reduction process.
mld	482.345	-0.644	-2.458	-2.229	-1.43	FBgn0263490	molting defective	ecdysone biosynthetic process; determination of adult lifespan; long-term memory; positive regulation of circadian sleep/wake cycle, sleep.
CG30287	12.124	-2.847	1.633	4.396	2.302	FBgn0050287		proteolysis.
CG30288	12.124	-4.564	1.633	4.396	2.302	FBgn0050288		proteolysis.
CG33459	12.124	-1.91	1.633	4.396	2.302	FBgn0053459		proteolysis.
Ptr	328.408	-1.465	-1.541	-1.632	-1.527	FBgn0262867	Patched-related	gastrulation involving germ band extension.
Indy	3237.74	-0.627	-0.645	-1.04	-1.43	FBgn0036816	I'm not dead yet	sodium ion transport; regulation of sequestering of triglyceride; determination of adult lifespan; transmembrane transport.
CG7777	342.75	-1.232	-1.814	-2.078	-1.466	FBgn0033635		transmembrane transport.
CG30371	145.738	-8.152	-5.024	-2.895	-1.888	FBgn0050371		proteolysis.
Listericin	7869.95	-1.384	0.942	1.198	1.522	FBgn0033593	Listericin	positive regulation of peptidoglycan recognition protein signaling pathway; defense response to Gram-positive bacterium; defense response to virus; defense response to Gram-negative bacterium; peptidoglycan recognition protein signaling pathway.
vkg	4915.19	-0.58	-3.762	-3.186	-1.341	FBgn0016075	viking	Malpighian tubule morphogenesis; skeletal muscle tissue development; anterior Malpighian tubule development.
CG32452	186.673	-0.983	-1.179	-1.258	-1.641	FBgn0052452		.
NaPi-T	101.957	-3.228	-2.414	-2.023	-1.971	FBgn0016684	Na+-dependent inorganic phosphate cotransporter	phosphate ion transmembrane transport.
RpS15Ab	6013.26	-2.838	1.086	0.904	1.493	FBgn0033555	Ribosomal protein S15Ab	mitotic spindle organization; mitotic spindle elongation; translation.
CG7906	626.185	-3.477	-2.532	-1.641	-1.325	FBgn0036417
timeout	436.894	-3.949	-2.138	-2.396	-1.373	FBgn0038118	timeout	DNA damage checkpoint; entrainment of circadian clock.
CG8945	34.352	-2.935	-2.946	-4.015	-3.458	FBgn0030815		proteolysis.
Tektin-C	60.619	-2.337	-3.621	4.352	-2.493	FBgn0035638	Tektin C	microtubule-based process.
CG4586	59.979	-3.454	-2.667	-5.81	-2.411	FBgn0029924		fatty acid beta-oxidation.
Gr66a	176.864	-3.057	-2.514	-1.347	-1.605	FBgn0035870	Gustatory receptor 66a	response to insecticide; sensory perception of taste; response to caffeine; chemosensory behavior.
Myo10A	479.087	-1.834	-2.953	-5.277	-1.326	FBgn0263705	Myosin 10A	intracellular protein transport; dorsal closure; filopodium assembly.
CG8800	67.993	-3.84	-4.004	-4.049	-2.237	FBgn0033408
CG13869	489.357	-6.445	1.273	0.986	1.247	FBgn0034486		.
cd	881.103	-3.981	-3.384	-2.394	-1.302	FBgn0263986	cardinal	ommochrome biosynthetic process; response to oxidative stress; negative regulation of gene silencing by RNA; oxidation-reduction process; positive regulation of neuron death; kynurenine metabolic process.
CG31731	2578.08	-1.819	-1.784	-1.865	-1.305	FBgn0028539		transport.
CG14879	38.7	-1.306	-2.513	-5.179	-3.069	FBgn0038419
CG7289	999.242	-0.69	-1.495	-7.591	1.251	FBgn0031379
coil	408.212	-1.325	-1.396	-1.469	-1.349	FBgn0033265	coilin	Cajal body organization.
Cyp4p2	41.047	-7.328	2.008	2.63	-2.989	FBgn0033395	Cyp4p2	oxidation-reduction process.
dnd	225.941	-1.412	-1.112	-1.397	1.239	FBgn0038916	dead end	cilium assembly; branch fusion, open tracheal system; small GTPase mediated signal transduction.
Grip163	561.633	-1.403	-0.95	-1.203	-1.307	FBgn0026432	Grip163	mitotic nuclear division; mitotic spindle organization; centrosome duplication.
CG12659	73.572	-0.961	-3.055	-2.611	-2.09	FBgn0040929		chromatin remodeling; regulation of transcription, DNA-templated.
CG5080	3361.57	-1.543	-1.194	-1.54	-1.272	FBgn0031313		.
CG12698	28.574	-2.685	-5.067	-4.746	-3.712	FBgn0030721		.
CG10405	38.49	-5.65	-2.742	-5.662	-2.856	FBgn0038431		proteolysis.
CG5604	12066.9	-1.743	-3.654	-1.003	-1.338	FBgn0032208		protein ubiquitination involved in ubiquitin-dependent protein catabolic process.
CG4098	587.965	-1.225	-1.618	-2.392	-1.243	FBgn0036648
Vps13	4654.6	-1.924	-3.47	-1.28	-1.275	FBgn0033194	Vacuolar protein sorting 13	protein targeting to vacuole.
HERC2	2504.15	-1.285	-0.991	-1.663	-1.248	FBgn0031107	HECT and RLD domain containing protein 2	protein ubiquitination; protein ubiquitination involved in ubiquitin-dependent protein catabolic process.
Parg	370.782	-0.753	0.726	1.177	1.182	FBgn0023216	Poly(ADP-ribose) glycohydrolase	chromatin silencing; phagocytosis; female germ-line stem cell maintenance; maintenance of protein location in nucleus; carbohydrate metabolic process; regulation of RNA splicing; response to heat; Cajal body organization; regulation of histone acetylation.
a5	35.755	-3.222	1.808	1.601	1.5	FBgn0011294	antennal protein 5
CG30105	56.801	-0.862	-1.277	-1.901	-2.261	FBgn0050105		.
CG6084	5691.63	-0.909	-0.628	0.989	-1.261	FBgn0086254		oxidation-reduction process.
CG30090	54.204	-3.438	-1.864	-2.41	-2.165	FBgn0050090		proteolysis.
NtR	883.865	-0.802	-1.049	-1.355	-1.188	FBgn0029147	NtR	ion transport.
TotB	1964.57	-12.904	-4.464	0.932	-1.156	FBgn0038838	Turandot B	response to bacterium; cellular response to UV; cellular response to heat.
TotC	1964.57	-1.241	-4.464	0.932	-1.156	FBgn0044812	Turandot C	cellular response to UV; response to bacterium; cellular response to heat.
Tig	3773.58	-0.831	-0.936	-1.152	-1.193	FBgn0011722	Tiggrin	phagocytosis; cell adhesion mediated by integrin; cell-substrate adhesion; substrate adhesion-dependent cell spreading; axon guidance; regulation of cell adhesion mediated by integrin.
Cyp313a4	143.846	-2.842	-3.051	-1.632	-1.537	FBgn0038076	Cyp313a4	oxidation-reduction process.
CG13423	25.242	-5.624	-2.719	-4.567	-3.62	FBgn0034513		proteolysis.
orb2	146.008	-4.32	-1.767	-3.236	-1.62	FBgn0264307		spermatogenesis; male meiosis I; sperm axoneme assembly; asymmetric cell division; long-term memory; male courtship behavior; sperm individualization; negative regulation of translation.
Act42A	800.087	-1.31	3.213	-1.284	-1.165	FBgn0000043	Actin 42A	phagocytosis; cytoskeleton organization; mitotic cytokinesis.
scpr-A	53.451	-2.278	-6.994	-4.867	-2.142	FBgn0037889	SCP-containing protein A	multicellular organism reproduction.
scpr-B	53.451	-3.555	-6.994	-4.867	-2.142	FBgn0037888	SCP-containing protein B	.
Cpr47Eg	17.627	-3.262	-4.581	-4.538	1.782	FBgn0086519	Cuticular protein 47Eg	transport; chitin-based cuticle development.
CG18814	2119.3	-9.458	1.753	-7.986	-1.171	FBgn0042137		alcohol metabolic process; oxidation-reduction process.
CG4842	2119.3	-0.991	1.753	-7.986	-1.171	FBgn0036620		oxidation-reduction process; neuron projection morphogenesis.
CG6216	41.707	-7.351	-3.411	-3.291	-2.48	FBgn0036139		.
CG11459	950.652	-1.927	-4.321	-2.805	-1.109	FBgn0037396		proteolysis.
CG18048	180.338	-0.678	0.726	2.806	1.131	FBgn0037435		tRNA processing.
CG14195	24.165	-2.213	-5.856	-3.506	-3.471	FBgn0030998
mei-41	129.646	-1.196	-2.785	-2.137	-1.466	FBgn0004367	meiotic 41	biological process described with 25 unique terms, many of which group under: DNA replication checkpoint; mitotic DNA damage checkpoint; female meiosis chromosome segregation; cytoskeleton organization; cellular developmental process; tube development; cellularization; response to chemical; actin cytoskeleton organization; phosphorylation; response to purine-containing compound; cell differentiat…
spen	2435.36	-1.082	-5.832	-1.843	-1.123	FBgn0016977	split ends	biological process described with 16 unique terms, many of which group under: cellular response to stimulus; cell surface receptor signaling pathway; wing disc pattern formation; ERBB signaling pathway; regulation of nucleobase-containing compound metabolic process; positive regulation of cell communication; defense response to other organism; morphogenesis of a polarized epithelium; glial cell m…
Obp83cd	313.993	-2.691	-1.107	-3.702	-1.192	FBgn0046878	Odorant-binding protein 83cd	sensory perception of chemical stimulus.
clos	28.385	-1.699	-3.245	-4.728	-3.003	FBgn0261016	closca	vitelline membrane formation involved in chorion-containing eggshell formation; terminal region determination; torso signaling pathway.
CG6569	60.137	-2.031	-1.74	-1.501	-1.944	FBgn0038909		.
CG2025	1050.42	-1.289	-2.275	-1.206	-1.064	FBgn0030344		proteolysis.
CG30047	30.378	-2.194	-2.692	-2.317	-2.845	FBgn0050047
Cg25C	7797.23	-1.483	-2.623	-2.279	-1.098	FBgn0000299	Collagen type IV	dorsal closure; cardiac muscle cell development; oviduct morphogenesis.
lox2	1742.4	-1.422	-0.766	-1.401	1.078	FBgn0034660	lysyl oxidase-like 2	oxidation-reduction process; cellular protein modification process; cell adhesion.
CG6379	704.347	-1.759	-2.129	-1.206	-1.1	FBgn0029693		7-methylguanosine mRNA capping; mRNA methylation; cap1 mRNA methylation.
CG5849	638.458	-1.741	-1.378	-1.036	-1.044	FBgn0038897		proteolysis.
CG9471	627.955	-0.856	0.897	1.088	1.027	FBgn0037749		multicellular organism reproduction.
CG43331	8.629	-3.702	1.778	2.542	2.022	FBgn0263036		.
CG11413	9.545	-4.219	5.325	2.793	1.979	FBgn0035022
Ip259	2793.15	-4.567	1.353	1.63	1.132	FBgn0025366	Intronic Protein 259	phagocytosis; neurogenesis.
fz3	209.679	-1.367	-0.835	-1.741	-1.236	FBgn0027343	frizzled 3	G-protein coupled receptor signaling pathway; establishment or maintenance of cell polarity; Wnt signaling pathway; signal transduction.
Set1	2603.07	-1.237	-2.259	-0.96	-1.073	FBgn0040022		histone H3-K4 methylation; histone H3-K4 dimethylation; chromatin remodeling; histone H3-K4 trimethylation; positive regulation of JAK-STAT cascade.
Rbp4	22.676	-1.202	-2.304	-3.418	1.534	FBgn0010258	RNA-binding protein 4	mRNA processing.
beta-Spec	12488.9	-1.177	-2.486	-2.302	-1.112	NA
Lin29	1731.58	-1.257	-4.615	-1.592	-1.028	FBgn0262636		positive regulation of female receptivity; neuron projection development; generation of neurons; adult locomotory behavior; mushroom body development.
Cad74A	203.307	-1.712	-2.514	-1.929	-1.169	FBgn0036715	Cadherin 74A	cell-cell adhesion mediated by cadherin; homophilic cell adhesion via plasma membrane adhesion molecules; calcium-dependent cell-cell adhesion via plasma membrane cell adhesion molecules; dorsal appendage formation.
esc	228.231	-7.039	-2.222	-2.885	-1.165	FBgn0000588	extra sexcombs	positive regulation of histone methylation; chromatin silencing; dendrite morphogenesis; neuron development; muscle organ development; gene silencing; histone methylation; histone H3-K27 methylation.
mthl10	131.491	-3.256	-1.698	1.056	-1.343	FBgn0035132	methuselah-like 10	G-protein coupled receptor signaling pathway; response to starvation; determination of adult lifespan.
CG13607	2773.67	-9.128	-0.696	-1.596	-0.994	FBgn0039151
CG10131	424.136	-1.07	-0.895	-1.808	0.983	FBgn0033949		fatty acid metabolic process; oxidation-reduction process.
CG10737	3036.65	-0.75	-2.463	-1.004	-1.017	FBgn0034420		intracellular signal transduction.
Aats-ile	6605.69	-1.883	-1.501	-1.686	-1.025	FBgn0027086	Isoleucyl-tRNA synthetase	isoleucyl-tRNA aminoacylation.
CG12081	489.146	-0.579	-2.022	-1.476	-0.992	FBgn0030053
CG4623	249.969	-1.782	-0.748	-1.392	0.944	NA
disco-r	765.522	-0.881	-1.605	-2.149	-0.934	FBgn0042650	disco-related	regulation of transcription, DNA-templated.
CG3437	182.488	-2.186	0.661	1.142	0.974	FBgn0035998
CG2941	284.317	-0.858	-1.346	-3.079	-1.072	FBgn0029686
CG32783	284.317	-5.076	-1.346	-3.079	-1.072	FBgn0052783		.
Drs	1059.38	-2.473	-0.567	0.762	-0.936	FBgn0010381	Drosomycin	cytolysis in other organism; defense response to fungus; antibacterial humoral response; innate immune response; defense response; defense response to Gram-negative bacterium; antifungal humoral response; response to bacterium; defense response to protozoan.
Ork1	516.136	-0.887	-0.673	-1.95	-0.949	FBgn0017561	Open rectifier K+ channel 1	potassium ion transport; potassium ion transmembrane transport; regulation of heart rate; locomotor rhythm.
CG33970	1675.19	-0.642	-0.765	-2.188	-0.927	FBgn0053970		transport.
CG2147	117.323	-0.748	-1.177	-1.611	0.989	FBgn0030025
CG13875	535.638	-2.92	-2.194	-1.576	-0.944	FBgn0035104
Cyp6a21	485.843	-0.843	-0.635	-6.888	-0.951	FBgn0033981	Cyp6a21	oxidation-reduction process.
CG11023	850.538	-9.501	-2.492	-2.808	-0.917	FBgn0031208		protein desumoylation; proteolysis.
Ulp1	850.538	-0.62	-2.492	-2.808	-0.917	FBgn0027603	Ulp1	cellular response to hypoxia; negative regulation of Toll signaling pathway; negative regulation of inflammatory response; proteolysis; protein desumoylation; central nervous system projection neuron axonogenesis; negative regulation of lamellocyte differentiation; dendritic spine morphogenesis.
CG3651	1611.36	-2.803	-1	-1.64	-0.925	FBgn0032974
Sur	106.68	-0.857	-1.379	-1.504	-1.252	FBgn0028675	Sulfonylurea receptor	transmembrane transport; response to hypoxia; heart development.
BTBD9	771.048	-1.762	-1.326	-2.553	-0.922	FBgn0030228	BTB (POZ) domain containing 9 ortholog	positive regulation of circadian sleep/wake cycle, sleep; regulation of synaptic transmission, dopaminergic; adult locomotory behavior.
CG14651	47.3	-5.859	-2.483	-3.628	1.162	FBgn0037254		cilium movement.
Fit2	227.482	-1.607	-1.206	-1.62	-1.046	FBgn0036688	Fermitin 2	cardiac muscle tissue development.
prc	89.017	-1.263	-1.746	-2.321	-1.299	FBgn0028573	pericardin	cell migration; cell adhesion involved in heart morphogenesis; morphogenesis of an epithelium; larval heart development; establishment or maintenance of apical/basal cell polarity; heart development.
Chd1	1710.8	-0.577	-1.237	-1.08	-0.889	FBgn0250786	Chromodomain-helicase-DNA-binding protein 1	fertilization, exchange of chromosomal proteins; oogenesis; imaginal disc-derived wing morphogenesis.
Dp1	3496.24	-0.923	-1.162	-1.088	-0.893	FBgn0027835	Dodeca-satellite-binding protein 1	positive regulation of translation; chromosome segregation; chromosome condensation; heterochromatin assembly.
Naam	393.554	-1.622	-1.486	-1.124	-0.958	FBgn0051216	Nicotinamide amidase	response to oxidative stress; negative regulation of neuron apoptotic process; metabolic process; determination of adult lifespan.
CG17219	91.871	-1.13	-0.901	-6.907	0.986	FBgn0031494
CG7884	33.374	-3.894	-5.293	-2.65	-1.913	FBgn0031001		.
CG11438	400.766	-1.366	-0.637	-1.791	0.829	FBgn0037164		regulation of establishment of planar polarity; dephosphorylation.
CG4259	766.866	-1.548	-0.687	-1.334	-0.84	FBgn0031389
CG8112	500.511	-0.826	-0.673	2.73	0.835	FBgn0037612		cholesterol homeostasis; cholesterol esterification.
CG3814	598.287	-4.135	-2.531	-1.438	0.786	FBgn0025692
Uvrag	621.261	-0.716	1.097	2.334	0.84	FBgn0032499	UV-resistance associated gene	negative regulation of cell proliferation; positive regulation of autophagy; neuron remodeling; imaginal disc-derived male genitalia morphogenesis; positive regulation of receptor-mediated endocytosis; negative regulation of Notch signaling pathway.
Myo31DF	1435.29	-1.902	-0.841	-1.265	-0.886	FBgn0086347	Myosin 31DF	mesoderm development; imaginal disc-derived male genitalia morphogenesis; determination of digestive tract left/right asymmetry; determination of left/right symmetry.
dmGlut	271.559	-1.063	-1.198	4.296	-0.921	FBgn0010497	Dietary and metabolic glutamate transporter	transmembrane transport; L-glutamate import; mitochondrion organization; sodium-dependent phosphate transport; glutamine metabolic process.
ASPP	1155.3	-1.109	-2.027	-1.056	-0.814	FBgn0034606	Ankyrin-repeat, SH3-domain, and Proline-rich-region containing Protein	positive regulation of protein tyrosine kinase activity.
CG16771	382.836	-4.071	-0.912	-1.568	-0.865	FBgn0032779		metabolic process.
Dhc64C	3453.17	-1.724	-1.399	-1.141	-0.881	FBgn0261797	Dynein heavy chain 64C	biological process described with 38 unique terms, many of which group under: protein complex subunit organization; regulation of cellular protein metabolic process; protein localization to chromosome, centromeric region; organ development; nucleic acid transport; positive regulation of mitotic centrosome separation; nucleus localization; pole cell development; mitotic spindle stabilization; regu…
Phk-3	1569.3	-2.617	-1.187	-1.355	0.815	FBgn0035089	Pherokine 3	terminal region determination; protein phosphorylation; response to bacterium; metamorphosis.
Mtk	225.904	-7.025	2.149	4.437	0.831	FBgn0014865	Metchnikowin	response to bacterium; defense response; defense response to Gram-negative bacterium; antifungal humoral response; antibacterial humoral response; defense response to Gram-positive bacterium; defense response to fungus.
CG30414	80.037	-2.278	-3.804	-2.183	-1.211	FBgn0050414		proteolysis.
CG5909	1272.87	-3.599	-3.168	-1.363	-0.834	FBgn0039495		proteolysis.
CG14855	195.543	-1.31	-1.576	-5.934	-0.946	FBgn0038260		transmembrane transport.
CG11034	381.917	-4.172	-1.771	-4.028	-0.815	FBgn0031741		proteolysis.
Ino80	498.46	-1.431	-2.515	-1.797	-0.831	FBgn0086613	Ino80	regulation of gene expression; chromatin remodeling; regulation of development, heterochronic; negative regulation of transcription, DNA-templated.
uif	1057.37	-2.082	-3.795	-3.088	-0.778	FBgn0031879	uninflatable	regulation of tube architecture, open tracheal system; negative regulation of Notch signaling pathway; muscle cell cellular homeostasis.
fu12	503.118	-0.592	-0.766	-1.766	-0.805	FBgn0026718	fu12	behavioral response to ethanol; phospholipid biosynthetic process.
bt	9037.46	-1.099	-4.616	-4.46	-0.835	FBgn0005666	bent	muscle thin filament assembly; protein phosphorylation; sarcomere organization; mesoderm development.
mfas	8175.4	-1.282	-1.302	-12.906	-0.844	FBgn0260745	midline fasciclin	multicellular organism reproduction; negative regulation of hemocyte proliferation; axonogenesis.
CG42854	80.718	-7.63	-5.977	-1.947	0.879	FBgn0262101		.
CG3630	1194.5	-0.853	-0.813	-1.12	-0.765	FBgn0023540
CG7409	988.578	-5.837	1.368	0.888	0.742	FBgn0035817		protein folding.
CG4835	22.117	-2.495	-4.69	-2.784	-1.854	FBgn0035607		chitin metabolic process.
CG15093	1951.76	-0.67	-1.104	-1.043	-0.747	FBgn0034390		cellular amino acid metabolic process; oxidation-reduction process.
CG31100	1386.03	-2.695	-1.053	-1.782	-0.753	FBgn0051100		transmembrane transport; monosaccharide transport.
CG42390	4813.82	-0.675	-1.762	-2.832	-0.738	FBgn0259736		.
dom	2318.03	-0.922	-2.493	-1.222	-0.744	FBgn0020306	domino	biological process described with 17 unique terms, many of which group under: negative regulation of developmental process; stem cell differentiation; positive regulation of cellular process; post-embryonic development; positive regulation of gene silencing by miRNA; regulation of hemocyte proliferation; regulation of alternative mRNA splicing, via spliceosome; hematopoietic or lymphoid organ dev…
alrm	1727.22	-8.461	-0.805	-1.749	0.726	FBgn0039332	astrocytic leucine-rich repeat molecule	.
CG6041	134.848	-1.028	-4.166	-3.582	-0.898	FBgn0029826		proteolysis.
fon	8390.97	-0.845	1.339	-0.806	0.804	FBgn0032773	fondue	metamorphosis; hemolymph coagulation.
CG18190	10.463	-1.846	-4.596	4.723	-2.803	FBgn0034403
CG14880	702.301	-1.583	-2.666	-1.557	-0.663	FBgn0038422		chitin metabolic process.
ana2	97.879	-2.67	-2.917	-1.885	0.797	FBgn0027513	anastral spindle 2	microtubule anchoring at centrosome; centriole replication; centriole-centriole cohesion; mitotic spindle organization; establishment of mitotic spindle orientation; asymmetric neuroblast division; centrosome duplication.
amd	323.841	-2.329	-1.513	-1.302	0.653	FBgn0000075	Î± methyl dopa-resistant	dopamine metabolic process; catecholamine metabolic process; cellular amino acid metabolic process; chitin-based cuticle development.
CG10359	542.714	-2.36	-1.987	-1.645	0.674	FBgn0035452
CG5346	551.56	-1.173	-0.884	-1.168	0.621	FBgn0038981		oxidation-reduction process.
to	1886.85	-1.506	0.595	2.188	0.69	FBgn0039298	takeout	adult feeding behavior; male courtship behavior; circadian rhythm; rhythmic behavior; feeding behavior; response to starvation; behavioral response to starvation; mating behavior.
CG9317	1070.63	-0.9	-1.467	-1.24	0.591	FBgn0032879		transmembrane transport.
Bruce	3527.09	-0.841	-0.753	-10.248	-0.707	FBgn0266717	BIR repeat containing ubiquitin-conjugating enzyme	biological process described with 11 unique terms, many of which group under: cell communication; cellular catabolic process; regulation of cellular response to stress; negative regulation of nurse cell apoptotic process; response to starvation; protein ubiquitination involved in ubiquitin-dependent protein catabolic process; proteolysis involved in cellular protein catabolic process; cellular re…
CG11391	41.775	-1.322	-1.347	5.538	-1.29	FBgn0038732		metabolic process.
Cyp12a5	1019.62	-1.34	0.91	1.214	-0.674	FBgn0038680	Cyp12a5	oxidation-reduction process.
CG9691	11316.3	-1.014	-1.328	0.977	0.761	FBgn0030160
Inos	7458.91	-0.875	-1.276	-1.011	-0.723	FBgn0025885	Inos	inositol biosynthetic process; phospholipid biosynthetic process.
CG13722	69.724	-0.966	-0.814	-2.118	-0.922	FBgn0035553
Obp49a	9218.58	-1.963	-1.616	-5.045	-0.712	FBgn0050052	Odorant-binding protein 49a	sensory perception of chemical stimulus.
CG1785	523.265	-0.73	-0.643	-0.924	0.647	FBgn0030061		neurogenesis.
Rfabg	193416	-0.88	-6.58	-5.699	-0.781	FBgn0087002	Retinoid- and fatty acid-binding glycoprotein	lipid transport; Wnt signaling pathway; smoothened signaling pathway; transport.
Teh4	398.875	-3.442	-0.85	-1.133	-0.65	FBgn0035504	tipE homolog 4	regulation of sodium ion transport.
zip	5537.01	-1.079	-0.664	-1.262	-0.641	FBgn0265434	zipper	biological process described with 28 unique terms, many of which group under: respiratory system development; protein complex assembly; cuticle development; system process; appendage morphogenesis; dorsal closure, spreading of leading edge cells; morphogenesis of a polarized epithelium; maintenance of protein location in cell; response to stress; regulation of cell cycle; initiation of dorsal clo…
CG12121	1710.33	-0.959	-1.187	-1.596	-0.619	FBgn0030109
CG11854	91.219	-2.931	-4.321	-2.291	0.662	FBgn0039299
Cpr11B	61.426	-1.177	-3.243	-2.865	-0.846	FBgn0030398	Cuticular protein 11B	chitin-based cuticle development.
Mipp1	2089.94	-1.24	-1.215	-0.932	-0.622	FBgn0026061	Multiple inositol polyphosphate phosphatase 1
CG7025	39.387	-6.594	-6.502	-5.205	-1.202	FBgn0031930		proteolysis.
Down Regulated Genes Relative to D. melanogaster
id	ere_Mean	mel_log2FC	sim_log2FC	sec_log2FC	yak_log2FC	FB_name	Full_name	Bio_process
CG11407	2.022	9.588	10.306	6.05	11.39	FBgn0038733		metabolic process.
tsl	0.731	10.632	11.322	11.344	11.037	FBgn0003867	torso-like	terminal region determination; embryonic pattern specification; anterior/posterior axis specification, embryo; positive regulation of multicellular organism growth; torso signaling pathway.
CheA87a	1.745	8.77	2.674	6.43	9.843	FBgn0038142	Chemosensory protein A 87a	sensory perception of chemical stimulus.
CG45057	1.79	9.071	9.271	9.221	8.997	FBgn0266417		neuron projection morphogenesis.
Zif	0.738	9.427	9.324	9.969	9.916	FBgn0037446	Zinc-finger protein	establishment or maintenance of neuroblast polarity; neuroblast proliferation; larval lymph gland hemopoiesis.
CG12256	2.528	6.172	7.337	7.834	7.251	FBgn0038002		proteolysis.
ckn	1.052	9.604	8.757	9.361	8.085	FBgn0033987	caskin	transmembrane receptor protein tyrosine phosphatase signaling pathway; axon guidance; axonogenesis.
CG3939	1.469	7.942	7.584	7.106	7.622	FBgn0040396
GNBP-like3	0.321	10.196	6.716	5.345	9.337	FBgn0034511	GNBP-like 3	detection of biotic stimulus; defense response to other organism.
CG30424	2.849	5.863	4.721	7.601	6.383	FBgn0050424		.
CG31106	0.321	3.598	4.594	3.936	8.534	FBgn0051106		transmembrane transport.
Gen	0.417	5.93	4.862	4.718	8.071	FBgn0263831	XPG-like endonuclease	DNA catabolic process, exonucleolytic; base-excision repair; double-strand break repair; DNA catabolic process, endonucleolytic; DNA repair.
CG8854	2.066	4.967	4.089	4.174	5.779	FBgn0033702		.
Obp8a	0.321	9.005	7.772	7.293	8.013	FBgn0030103	Odorant-binding protein 8a	sensory perception of chemical stimulus.
mthl14	1.199	3.214	3.731	3.293	6.014	FBgn0052476	methuselah-like 14	G-protein coupled receptor signaling pathway.
bbg	0.417	9.689	7.783	9.48	6.533	FBgn0087007	big bang	innate immune response in mucosa; imaginal disc development; border follicle cell migration.
Or85e	1.835	3.652	3.583	3.983	4.591	FBgn0026399	Odorant receptor 85e	sensory perception of smell; detection of chemical stimulus involved in sensory perception of smell.
CG5359	0.687	5.95	5.8	4.637	5.754	FBgn0037773
CG13305	1.059	7.072	6.609	6.525	5.186	FBgn0035921
insv	1.565	5.111	4.915	5.045	4.065	FBgn0031434	insensitive	negative regulation of Notch signaling pathway.
Obp19c	1.476	3.282	2.461	2.355	3.994	FBgn0031111	Odorant-binding protein 19c	sensory perception of chemical stimulus.
CG14866	0.366	3.554	3.767	4.098	5.56	FBgn0038315
CG11320	0.782	2.806	4.31	6.658	4.463	NA
CG15545	0.366	5.765	4.917	3.993	5.007	FBgn0039806		.
CG15399	1.783	3.179	3.622	3.299	3.24	FBgn0031460		.
sage	1.373	5.84	5.769	4.325	3.494	FBgn0037672	salivary gland-expressed bHLH	salivary gland development; positive regulation of transcription from RNA polymerase II promoter; regulation of transcription, DNA-templated.
CG14507	0.366	4.501	3.603	4.098	4.713	FBgn0039655		lipid catabolic process; phospholipid metabolic process.
CG10301	0.321	3.597	5.986	6.095	4.791	FBgn0039106
spd-2	1.059	4.493	3.552	4.316	3.124	FBgn0027500	spindle defective 2	mitotic spindle assembly; mitotic spindle organization; centrosome organization; astral microtubule organization; sperm aster formation.
Mst36Fa	1.38	3.986	3.107	2.641	2.66	FBgn0086681	Male-specific transcript 36Fa	spermatogenesis.
Mst36Fb	1.38	3.934	3.107	2.641	2.66	FBgn0261349	Male-specific transcript 36Fb	spermatogenesis.
CG4020	1.424	4.121	3.641	2.636	2.497	FBgn0029821
CG17026	2.015	3.553	4.094	3.921	2.367	FBgn0036550		dephosphorylation; phosphatidylinositol phosphorylation.
SmF	1.892	5.82	2.25	2.685	2.305	FBgn0000426	Small ribonucleoprotein particle protein SmF	mitotic spindle organization; mRNA splicing, via spliceosome.
CG13258	0.731	3.217	4.205	4.683	2.867	FBgn0032582
CG15554	1.199	4.827	2.997	5.932	1.987	FBgn0039820
CG16712	14.547	8.574	8.067	9.51	8.246	FBgn0031561
CG14907	12.687	3.569	4.591	1.703	6.134	FBgn0038455
CG9759	148.365	0.984	-5.916	-3.68	7.354	FBgn0038160
CG9150	51.464	3.849	4.9	5.63	5.411	FBgn0031775		metabolic process.
CG10638	47.772	3.768	4.575	4.937	5.302	FBgn0036290		oxidation-reduction process; cellular aldehyde metabolic process.
Ugt35b	147.432	4.475	4.905	3.652	5.493	FBgn0026314	UDP-glycosyltransferase 35b	metabolic process; sensory perception of smell.
GstD9	71.28	2.97	6.113	3.875	5.057	FBgn0038020	Glutathione S transferase D9	glutathione metabolic process.
Obp83a	12.084	2.066	2.906	2.098	5.593	FBgn0011281	Odorant-binding protein 83a	sensory perception of chemical stimulus.
CG10211	30.688	3.836	3.74	4.057	4.896	FBgn0032685		oxidation-reduction process; response to oxidative stress.
Cyp4e2	89.412	4.335	2.38	3.389	4.459	FBgn0014469	Cytochrome P450-4e2	oxidation-reduction process.
Cyp4e3	89.412	2.802	2.38	3.389	4.459	FBgn0015035	Cytochrome P450-4e3	oxidation-reduction process.
antdh	113.671	2.08	2.943	4.126	4.419	FBgn0026268	antdh	oxidation-reduction process; metabolic process; sensory perception of smell.
CG12171	119.878	2.469	1.717	1.285	4.227	FBgn0037354		metabolic process.
CG31549	119.878	1.675	1.717	1.285	4.227	FBgn0051549		metabolic process.
ScpX	186.685	3.011	3.866	3.891	4.187	FBgn0015808	Sterol carrier protein X-related thiolase	metabolic process; phospholipid transport.
Obp28a	121.457	3.19	2.575	0.985	4.072	FBgn0011283	Odorant-binding protein 28a	sensory perception of chemical stimulus.
CG1315	127.2	1.222	1.509	2.424	4.032	FBgn0026565		urea cycle; argininosuccinate metabolic process; arginine biosynthetic process.
CG4306	80.701	2.879	2.103	4.078	4.024	FBgn0036787		glutathione biosynthetic process; hemolymph coagulation.
Dot	26.134	2.693	4.039	3.855	4.175	FBgn0015663	Dorothy	metabolic process.
Cyp309a1	54.77	3.221	4.839	4.634	3.751	FBgn0031432	Cyp309a1	lateral inhibition; oxidation-reduction process.
CG9119	87.591	2.097	-1.86	-4.036	3.646	FBgn0035189		.
CG9689	245.763	0.963	-1.726	1.923	3.519	FBgn0030159
CG9505	425.723	0.871	2.923	3.59	3.683	FBgn0031805		proteolysis.
CG12910	81.371	1.055	1.664	1.642	3.504	FBgn0033502
RpII33	68.249	1.32	2.738	2.533	3.472	FBgn0026373	RNA polymerase II 33kD subunit	cellular response to heat; transcription from RNA polymerase II promoter.
Obp56d	1748.32	2.853	2.748	1.748	5.241	FBgn0034470	Odorant-binding protein 56d	response to pheromone; sensory perception of chemical stimulus; olfactory behavior.
Obp56e	1748.32	1.758	2.748	1.748	5.241	FBgn0034471	Odorant-binding protein 56e	sensory perception of chemical stimulus; multicellular organism reproduction.
GstE11	63.018	1.825	2.535	2.901	3.352	FBgn0034354	Glutathione S transferase E11	glutathione metabolic process; neurogenesis.
Hexo1	557.472	1.384	2.35	2.2	3.335	FBgn0041630	Hexosaminidase 1	N-glycan processing; rhodopsin biosynthetic process; protein deglycosylation.
CG6415	76.369	3.345	2.604	2.82	3.331	FBgn0032287		glycine catabolic process.
fok	294.673	2.082	1.178	-1.17	-4.189	FBgn0263773	fledgling of Klp38B	.
Cry	30.313	2.12	3.559	-2.247	3.479	FBgn0005664	Crystallin	compound eye corneal lens development; visual perception.
Obp83b	9.204	1.743	2.919	1.455	4.136	FBgn0010403	Odorant-binding protein 83b	sensory perception of chemical stimulus.
RhoGAP102A	207.091	0.662	-1.451	-1.743	-4.77	FBgn0259216	Rho GTPase activating protein at 102A	positive regulation of GTPase activity.
CG42795	103.065	3.203	-2.273	4.045	2.999	FBgn0261928		regulation of GTPase activity.
Tusp	68.229	3.577	3.176	2.96	3.088	FBgn0039530	Tusp	intracellular signal transduction.
Obp57c	616.057	2.515	2.975	2.828	3.028	FBgn0034509	Odorant-binding protein 57c	sensory perception of chemical stimulus.
Spn55B	152.535	0.775	1.045	1.636	2.881	FBgn0028983	Serpin 55B	regulation of proteolysis; negative regulation of proteolysis; negative regulation of endopeptidase activity.
yellow-d	14.781	2.167	2.629	2.568	3.828	FBgn0041712	yellow-d	melanin biosynthetic process; cuticle pigmentation.
CG6074	53.75	2.484	3.322	1.602	3.138	FBgn0039486		one-carbon metabolic process.
CG14561	11.946	1.405	1.628	2.379	3.947	FBgn0037149		.
CG17266	21.876	1.18	2.136	2.138	3.517	FBgn0033089		protein peptidyl-prolyl isomerization; protein folding; mRNA splicing, via spliceosome.
Cpr72Ec	1694.74	0.964	4.695	3.806	-2.846	FBgn0036619	Cuticular protein 72Ec	chitin-based cuticle development.
se	26.62	2.799	3.992	3.575	3.457	FBgn0086348	sepia	glutathione metabolic process; pteridine biosynthetic process; eye pigment biosynthetic process.
CG11852	19.916	2.208	3.635	2.879	3.585	FBgn0039297
CG13315	563.698	4.038	3.739	3.798	2.903	FBgn0040827
CG34356	180.755	1.612	-2.936	-1.778	-4.597	FBgn0085385		protein phosphorylation.
CG30101	14.555	4.027	4.337	2.469	3.682	FBgn0050101
Dhod	129.225	2.091	2.005	2.123	2.755	FBgn0000447	Dihydroorotate dehydrogenase	de novo' pyrimidine nucleobase biosynthetic process; oxidation-reduction process.
Drsl5	726.329	1.978	0.894	2.392	-2.926	FBgn0035434	Drosomycin-like 5	defense response to fungus; defense response.
CG15864	20.295	1.917	3.566	1.379	3.404	FBgn0040528		oxidation-reduction process.
CG45049	237.308	1.623	-1.056	-3.46	-3.768	FBgn0266409		establishment or maintenance of cell polarity.
mub	1012.84	2.313	-2.121	-1.305	-2.83	FBgn0262737	mushroom-body expressed	regulation of alternative mRNA splicing, via spliceosome; thermosensory behavior.
qkr54B	180.591	1.338	-1.15	-7.396	-4.288	FBgn0022987	quaking related 54B
CG30440	7.057	4.434	3.448	5.538	4.155	FBgn0050440		positive regulation of Rho protein signal transduction.
CG9989	46.57	1.296	3.956	2.306	3.013	NA
CG13751	188.128	1.209	1.347	1.407	2.655	FBgn0033340
Gprk1	646.461	1.916	1.444	1.806	2.666	FBgn0260798	G protein-coupled receptor kinase 1	regulation of G-protein coupled receptor protein signaling pathway; termination of G-protein coupled receptor signaling pathway; metarhodopsin inactivation; protein phosphorylation; signal transduction; phototransduction, visible light; imaginal disc-derived wing vein specification; G-protein coupled receptor signaling pathway.
CG8132	41.931	2.824	3.276	-2.153	2.979	FBgn0037687		nitrogen compound metabolic process.
CG32017	759.451	1.457	2.449	0.886	-2.792	FBgn0052017		.
Jheh2	367.408	2.873	4.272	3.384	2.586	FBgn0034405	Juvenile hormone epoxide hydrolase 2	juvenile hormone catabolic process.
CG32368	8.557	5.378	5.955	6.355	3.871	FBgn0052368		.
LpR1	521.268	1.721	-1.004	2.038	-2.856	FBgn0066101	Lipophorin receptor 1	receptor-mediated endocytosis; cholesterol metabolic process; lipoprotein transport.
ligatin	313.175	0.76	1.652	1.498	2.553	NA
CG7048	225.134	0.963	1.49	1.138	2.56	FBgn0038976		protein folding.
CG13185	83.486	2.035	-5.616	1.024	2.632	FBgn0033661		cellular response to starvation.
CG7470	6251.65	1.609	0.755	1.02	-2.663	FBgn0037146		proline biosynthetic process; epithelium development; oxidation-reduction process; germarium-derived egg chamber formation.
CG44247	1417.09	0.643	-0.989	-2.016	-2.557	FBgn0265182		.
Peritrophin-A	8.359	1.816	3.265	3.707	3.85	FBgn0022770	Peritrophin A	chitin metabolic process; multicellular organism reproduction.
CG11453	13.479	1.281	3.692	4.112	3.51	FBgn0038734		metabolic process.
CG7133	156.628	0.629	2.06	2.416	-4.099	FBgn0037150		.
Unr	670.629	0.931	-2.785	-2.336	-2.662	FBgn0263352	Upstream of N-ras	negative regulation of translation; regulation of transcription, DNA-templated; dosage compensation complex assembly; dosage compensation; lateral inhibition; dosage compensation by hyperactivation of X chromosome.
frma	385.05	1.975	2.054	1.589	2.465	FBgn0029769	fra mauro	negative regulation of female receptivity, post-mating; proteolysis.
scyl	390.358	1.89	-1.058	1.182	-2.874	FBgn0041094	scylla	head involution; multicellular organism reproduction; cellular response to DNA damage stimulus; negative regulation of signal transduction; negative regulation of growth; cell death.
sff	399.858	1.534	-1.396	1.394	-2.793	FBgn0036544	sugar-free frosting	neuromuscular junction development; protein phosphorylation; protein N-linked glycosylation.
RpI12	21.245	1.01	2.094	1.293	3.151	FBgn0038903	RpI12	transcription from RNA polymerase I promoter; transcription, DNA-templated.
Tsp42Ek	10.916	4.773	2.771	2.68	3.626	FBgn0033133	Tetraspanin 42Ek	.
Pi3K21B	173.994	1.329	-0.971	-6.565	-3.797	FBgn0020622	Pi3K21B	lipid phosphorylation; phosphatidylinositol phosphorylation; positive regulation of cell size; regulation of cell proliferation; insulin receptor signaling pathway; regulation of organ growth; regulation of cell size; positive regulation of growth; protein phosphorylation.
CG31126	58.742	1.848	2.39	1.454	2.625	FBgn0051126		neuron projection morphogenesis.
Rpb10	94.087	1.336	2.088	1.692	2.431	FBgn0039218	Rpb10	transcription, DNA-templated; transcription from RNA polymerase II promoter.
Cyp6d5	978.235	2.849	3.901	2.258	2.488	FBgn0038194	Cyp6d5	oxidation-reduction process.
CG17612	42.456	1.012	1.615	1.228	2.704	FBgn0031597
Evi5	493.898	0.805	-1.596	-2.393	-2.603	FBgn0262740	Ecotropic viral integration site 5 ortholog (H. sapiens)	border follicle cell migration; regulation of GTPase activity.
CG9849	150.717	0.689	1.086	1.242	2.355	FBgn0034803		muscle cell fate determination.
Dys	753.329	0.574	-2.496	-2.276	-2.416	FBgn0260003	Dystrophin	imaginal disc-derived wing vein morphogenesis; muscle cell cellular homeostasis; muscle organ development; establishment of cell polarity; regulation of neurotransmitter secretion; regulation of short-term neuronal synaptic plasticity; neuromuscular synaptic transmission; imaginal disc-derived wing vein specification.
Hs3st-A	434.968	0.708	-1.618	-1.094	-2.598	FBgn0053147	Heparan sulfate 3-O sulfotransferase-A
CG42748	685.554	1.026	-2.96	-1.372	-2.424	FBgn0261802
Obp19d	5020.89	1.329	2.015	1.161	3.02	FBgn0011280	Odorant-binding protein 19d	sensory perception of chemical stimulus.
SK	379.471	2.445	-2.089	-2.214	-2.658	FBgn0029761	small conductance calcium-activated potassium channel	regulation of membrane potential in photoreceptor cell; potassium ion transport.
Yeti	559.325	1.399	1.336	1.349	2.286	FBgn0267398	Yeti	chromosome organization; meiotic chromosome condensation; regulation of histone H3-K4 methylation; regulation of histone H3-K9 acetylation; mitotic chromosome condensation; regulation of histone H3-K9 methylation.
mtd	1781.14	1.719	-1.497	-1.126	-2.325	FBgn0013576	mustard	defense response to Gram-negative bacterium; activation of innate immune response; imaginal disc-derived wing morphogenesis; positive regulation of stem cell proliferation.
CG33774	44.278	0.849	1.756	1.624	2.651	FBgn0053774		protein N-linked glycosylation.
CG4950	268.91	0.679	-8.297	-2.111	-2.783	FBgn0036587
Cyp28c1	52.988	1.068	1.342	-1.949	2.534	FBgn0030339	Cyp28c1	oxidation-reduction process.
CG7824	40.569	1.641	-1.239	-4.257	2.635	FBgn0039711
Cyp12b2	287.847	1.732	1.523	1.659	2.16	FBgn0034387	Cyp12b2	oxidation-reduction process.
CG15704	22.246	2.249	1.577	1.296	2.897	FBgn0034103
CG3337	128.818	1.568	1.331	1.314	2.248	FBgn0038871
CG6028	608.352	0.638	0.653	1.044	2.153	FBgn0038924		metabolic process.
qvr	353.505	3.825	-3.196	-1.235	-2.57	FBgn0260499	quiver	positive regulation of circadian sleep/wake cycle, sleep; sleep; regulation of synaptic transmission, cholinergic; negative regulation of membrane potential; negative regulation of acetylcholine-gated cation channel activity.
trio	1212.68	1.174	-3.043	-2.234	-2.2	FBgn0024277	trio	biological process described with 14 unique terms, many of which group under: cell-cell signaling; cell communication; developmental growth involved in morphogenesis; regulation of signal transduction; response to growth factor; positive regulation of small GTPase mediated signal transduction; imaginal disc morphogenesis; regulation of cell projection organization; metamorphosis; positive regulat…
GlcAT-P	784.59	0.531	-1.253	-1.262	-2.223	FBgn0036144	GlcAT-P	peripheral nervous system development; glycoprotein biosynthetic process; glycosphingolipid biosynthetic process; proteoglycan biosynthetic process.
CG9396	310.662	1.047	1.874	1.867	2.127	FBgn0037714		mitochondrial pyruvate transport.
CG6610	49.63	0.942	1.45	-3.651	2.46	FBgn0035675		mRNA splicing, via spliceosome.
CG6435	107.191	2.187	2.455	3.519	2.199	FBgn0034165
CG17691	799.645	1.267	-0.738	1.169	2.151	FBgn0039993		fatty-acyl-CoA biosynthetic process.
Arp6	96.473	1.927	2.87	2.478	2.221	FBgn0011741	Actin-related protein 6	heterochromatin organization; chromatin remodeling.
CG11899	1203.87	0.864	1.554	1.725	2.267	FBgn0014427		L-serine biosynthetic process; pyridoxine biosynthetic process.
CG5644	271.342	0.706	2.296	0.986	2.042	FBgn0035948
CG9669	76.048	1.37	2.071	1.729	2.279	FBgn0036667		.
CG14463	91.005	0.919	0.935	0.902	2.164	FBgn0037535
CG11586	232.833	0.953	0.84	0.992	2.061	FBgn0035520
dsx	147.358	0.766	-1.355	-2.245	-3.07	FBgn0000504	doublesex	biological process described with 32 unique terms, many of which group under: regulation of developmental process; sex determination; female sex determination; male somatic sex determination; biosynthetic process; cell development; genital disc sexually dimorphic development; regulation of multicellular organismal development; tissue morphogenesis; reproduction.
CG32944	55.643	2.866	2.484	2.387	2.29	FBgn0052944		protein phosphorylation; actin filament organization; regulation of cell shape.
CG12321	171.312	0.746	1.75	0.947	2.071	FBgn0038577
CG13082	5.606	3.613	4.047	3.269	3.673	FBgn0032803		.
RpS9	8755.97	1.184	1.763	1.176	2.694	FBgn0010408	Ribosomal protein S9	translation; mitotic spindle elongation; mitotic spindle organization.
CG7593	15.693	1.885	2.046	2.169	2.909	FBgn0039687		phagocytosis.
CG5646	230.698	2.035	1.61	1.71	1.986	FBgn0039525		mitochondrial transport.
CG11319	375.68	1.868	-1.564	-1.223	-2.275	FBgn0031835		proteolysis.
CG15343	6.698	2.317	2.579	2.961	3.455	FBgn0030029		pyridoxine biosynthetic process; oxidation-reduction process.
CG11137	318.364	1.681	1.057	1.136	1.927	FBgn0037199
CG9350	1137.13	0.817	1.679	1.498	2.018	NA
CG33169	45.267	2.397	1.326	1.293	2.362	FBgn0053169		.
CG5945	4019.73	0.734	0.996	1.337	2.287	FBgn0032494
Plip	73.166	1.249	1.587	1.134	2.138	FBgn0039111	PTEN-like phosphatase	protein dephosphorylation; inositol phosphate dephosphorylation; neurogenesis.
CG3618	871.658	1.495	1.47	0.989	1.966	FBgn0037028		actin filament organization; regulation of cell shape; cell adhesion.
Nup37	31.701	1.005	1.16	2.047	2.414	FBgn0039301	Nucleoporin 37kD	.
GstO2	42.339	5.064	3.778	3.248	2.308	FBgn0035906	Glutathione S transferase O2	defense response to Gram-negative bacterium; glutathione metabolic process; negative regulation of innate immune response.
CG11679	82.79	1.061	1.792	2.032	2.12	FBgn0030678		.
CG14818	371.57	0.88	1.039	1.338	1.916	FBgn0026088		.
CG13369	407.425	0.665	1.509	1.647	1.891	FBgn0025640		D-ribose metabolic process.
Eip55E	349.372	0.855	2.4	1.217	1.892	FBgn0000566	Eip55E	glutathione biosynthetic process; sulfur amino acid metabolic process.
tobi	346.004	1.856	-2.169	-2.101	-2.166	FBgn0261575	target of brain insulin	carbohydrate metabolic process.
CG30197	741.112	1.604	1.357	1.939	1.865	FBgn0050197		.
CG34309	7.717	2.138	1.858	3.375	3.272	FBgn0259831
dmt	31.008	2.344	-1.428	1.796	2.416	FBgn0278604	dalmatian	primary branching, open tracheal system; negative regulation of apoptotic process; mitotic spindle organization; peripheral nervous system development; trachea development; cellular response to radiation; nervous system development; salivary gland development; mitotic sister chromatid cohesion.
l(2)gl	243.333	1.579	1.14	1.159	-2.356	FBgn0002121	lethal (2) giant larvae	biological process described with 47 unique terms, many of which group under: protein localization; macromolecule localization; response to organic cyclic compound; germarium-derived egg chamber formation; response to endogenous stimulus; regulation of signaling; regulation of cellular metabolic process; cell junction assembly; regulation of cell morphogenesis; establishment of epithelial cell po…
RpLP1	7797.61	1.851	1.534	0.99	2.407	FBgn0002593	Ribosomal protein LP1	translation; translational elongation.
CG2656	107.766	1.142	1.657	1.178	1.941	FBgn0037478		neurogenesis; neuron projection morphogenesis.
CG6287	1605.45	1.537	2.115	1.114	1.981	FBgn0032350		oxidation-reduction process.
thoc6	80.559	1.587	1.369	1.408	2.02	FBgn0036263	thoc6	mRNA export from nucleus.
CG10194	53.027	1.672	2.411	1.473	2.153	FBgn0032790		phagocytosis.
S	221.114	0.655	-1.278	-1.658	-2.341	FBgn0003310	Star	biological process described with 17 unique terms, many of which group under: response to organic substance; developmental programmed cell death; establishment of ommatidial planar polarity; germ cell development; renal system development; cell fate determination; determination of genital disc primordium; stem cell differentiation; protein targeting to Golgi; positive regulation of signal transdu…
RpL39	2180.23	1.853	1.756	1.498	1.968	FBgn0023170	Ribosomal protein L39	mitotic spindle organization; mitotic spindle elongation; translation.
CG15522	132.81	1.27	1.016	1.486	1.918	FBgn0039723
CG34375	9.821	1.721	1.413	2.277	3.014	FBgn0085404		multicellular organismal development; ubiquitin-dependent protein catabolic process.
RpS12	4616.89	0.975	0.98	1.048	2.101	FBgn0260441	Ribosomal protein S12	translation.
CG43729	1084.38	1.291	-0.96	-9.468	-1.842	FBgn0263980		positive regulation of cell size; lateral inhibition; intracellular signal transduction.
Dhpr	427.613	1.42	1.547	1.577	1.809	FBgn0035964	Dihydropteridine reductase	metabolic process.
CG1707	338.91	0.931	1.69	1.733	1.782	FBgn0033162
GS	844.875	0.802	1.871	1.47	1.789	FBgn0030882	Glutathione Synthetase	response to ethanol; detoxification of arsenic-containing substance; cellular response to DNA damage stimulus; glutathione biosynthetic process.
CG9629	588.451	0.76	1.695	1.672	-1.806	FBgn0036857		oxidation-reduction process.
CG8386	277.867	0.699	1.225	1.086	1.787	FBgn0034061		lateral inhibition.
TpnC25D	2039.94	1.423	1.78	0.931	1.918	FBgn0031692	Troponin C at 25D
CG11796	1639.23	0.891	1.293	1.632	1.947	FBgn0036992		aromatic amino acid family metabolic process; oxidation-reduction process.
CG40127	946.285	0.615	1.117	1.364	1.752	FBgn0262116		rRNA transcription.
CG3262	293.05	2.077	1.34	1.544	1.744	FBgn0032986
l(2)k10201	29.887	1.381	0.95	1.208	2.281	FBgn0016970	lethal (2) k10201	multicellular organismal development.
Den1	90.683	2.623	2.288	2.109	1.901	FBgn0033716	Deneddylase 1	proteolysis; protein deneddylation; positive regulation of apoptotic process.
CG11076	337.888	1.497	1.345	1.101	1.738	FBgn0039929
Ppa	270.231	1.33	-0.655	-1.189	-2.04	FBgn0020257	Partner of paired	ubiquitin-dependent protein catabolic process; SCF-dependent proteasomal ubiquitin-dependent protein catabolic process.
cerv	40.923	2.335	-1.218	-2.449	2.124	FBgn0030657	cervantes	double-strand break repair via homologous recombination; DNA repair.
CG2233	4109.2	4.068	2.731	-5.669	1.939	FBgn0029990
CG6523	416.264	1.094	1.655	1.404	1.69	FBgn0032509		cell redox homeostasis.
Tsp42Ej	2228.03	1.656	1.226	1.114	1.888	FBgn0033132	Tetraspanin 42Ej	endocytosis; cellular response to high light intensity.
CG42813	595.274	0.851	1.422	1.08	1.722	FBgn0261995
CG15916	143.579	1.47	1.74	1.55	1.783	FBgn0030704		rRNA processing.
CG7603	995.758	0.802	1.098	1.001	1.779	FBgn0036726		neurogenesis.
CG12744	5.357	1.535	2.76	2.869	3.314	FBgn0033459		defense response to fungus.
Csas	267.195	1.314	0.925	1.019	1.679	FBgn0052220	CMP-sialic acid synthase	synaptic transmission; response to heat; CMP-N-acetylneuraminate biosynthetic process.
CG42235	17.937	5.863	1.305	1.575	2.451	FBgn0250757		vitamin transport; transmembrane transport.
CG3776	347.32	0.769	1.206	1.569	1.665	FBgn0035088		.
Cda5	318.536	1.023	-1.106	-1.071	-1.887	FBgn0051973	Chitin deacetylase-like 5	carbohydrate metabolic process; chitin metabolic process.
CG11267	344.807	0.966	1.788	1.182	1.658	FBgn0036334		de novo' protein folding.
Acox57D-d	47.584	3.687	4.898	4.538	2.069	FBgn0034629	acyl-Coenzyme A oxidase at 57D distal	fatty acid beta-oxidation.
CG3071	165.667	0.698	1.153	-3.625	1.667	FBgn0023527		positive regulation of transcription from RNA polymerase I promoter; cellular response to starvation; maturation of SSU-rRNA from tricistronic rRNA transcript (SSU-rRNA, 5.8S rRNA, LSU-rRNA).
RpS16	6110.4	0.892	1.334	1.072	1.94	FBgn0034743	Ribosomal protein S16	mitotic spindle elongation; mitotic spindle organization; translation.
CG14446	426.177	0.86	-1.592	0.634	-1.849	FBgn0262730
GluRIIC	20.16	2.515	2.012	1.807	2.362	FBgn0046113	Glutamate receptor IIC	establishment of protein localization; neuromuscular synaptic transmission; synaptic transmission; synaptic transmission, glutamatergic; ion transport.
CG9034	436.134	0.705	1.225	0.865	1.613	FBgn0040931
CG7772	139.956	1.622	1.166	1.17	1.729	FBgn0030883
CG16986	193.294	1.401	1.283	1.472	1.656	FBgn0035356		metabolic process.
RpL24	7842.89	1.218	1.444	1.05	2.007	FBgn0032518	Ribosomal protein L24	mitotic spindle elongation; mitotic spindle organization; translation; centrosome duplication.
CG13367	151.43	0.992	0.989	1.622	1.709	FBgn0025634
CG30392	121.476	1.713	1.267	1.242	1.717	FBgn0050392		glycolipid transport.
CG11103	70.603	0.88	1.366	1.481	1.8	FBgn0030522		.
CG10907	174.804	0.684	1.174	0.974	1.639	FBgn0036207		protein peptidyl-prolyl isomerization; mRNA splicing, via spliceosome; protein folding.
CG7770	239.423	1.082	0.818	1.191	1.589	FBgn0036918		de novo' protein folding; neurogenesis; protein folding.
CG7484	246.314	1.457	1.579	1.524	1.604	FBgn0036745		cell redox homeostasis.
Baldspot	2185.27	0.973	-1.472	-1.909	-1.65	FBgn0260960	Baldspot	spermatogenesis; fatty acid elongation; long-chain fatty acid biosynthetic process.
Aats-met	33.654	1.898	2.624	1.623	2.066	FBgn0027083	Methionyl-tRNA synthetase	methionyl-tRNA aminoacylation.
CG3704	214.242	0.934	1.339	1.615	1.6	FBgn0040346
RpL29	4188.68	0.903	1.268	1.144	1.853	FBgn0016726	Ribosomal protein L29	translation.
Ets65A	172.224	0.719	-1.312	-1.253	-2.086	FBgn0005658	Ets at 65A	regulation of transcription, DNA-templated.
RpS14a	6939.81	1.132	1.046	1.201	1.88	FBgn0004403	Ribosomal protein S14a	translation.
Tsp26A	72.955	1.157	-0.901	-2.253	-3.047	FBgn0031760	Tetraspanin 26A	border follicle cell migration; positive regulation of Notch signaling pathway.
CG9769	1343.18	1.188	2.202	1.68	1.623	FBgn0037270		positive regulation of Notch signaling pathway; translational initiation; protein deubiquitination; salivary gland cell autophagic cell death; autophagic cell death.
Or63a	19.803	2.441	2.946	2.214	2.241	FBgn0035382	Odorant receptor 63a	sensory perception of smell.
blp	185.72	0.796	1.388	1.026	1.617	FBgn0038387	black pearl	instar larval development; embryonic development via the syncytial blastoderm; protein import into mitochondrial matrix; neurogenesis.
CG6950	1010.88	0.752	1.845	1.298	1.61	FBgn0037955		biosynthetic process.
CG32758	700.695	0.832	-0.905	-3.128	-1.606	FBgn0052758		intracellular protein transport; endosomal transport; signal transduction.
RpS17	8533.92	0.798	1.524	1.129	1.925	FBgn0005533	Ribosomal protein S17	translational elongation; ribosomal small subunit assembly; translation.
Ppox	159.832	0.741	1.284	1.091	1.614	FBgn0020018	Protoporphyrinogen oxidase	heme biosynthetic process; oxidation-reduction process.
RpL37A	5484.58	1.133	1.256	0.886	1.787	FBgn0261608	Ribosomal protein L37A	translation; mitotic spindle organization; mitotic spindle elongation.
dpr15	26.265	3.269	2.507	2.958	2.119	FBgn0037993	defective proboscis extension response 15	sensory perception of chemical stimulus.
Acp1	18.838	2.974	3.165	3.228	2.427	FBgn0014454	Adult cuticle protein 1
Cngl	471.799	1.855	-2.447	-2.075	-1.649	FBgn0263257	Cyclic nucleotide-gated ion channel-like	transmembrane transport; cation transport; cyclic-nucleotide-mediated signaling.
Gk	346.503	1.916	1.907	1.597	1.526	FBgn0035266	Glycerol kinase	carbohydrate metabolic process; glycerol-3-phosphate biosynthetic process.
unc-13-4A	161.766	1.254	-1.138	0.874	-2.069	FBgn0035756	unc-13-4A	neurotransmitter secretion; synaptic vesicle priming.
Adgf-A	152.982	0.977	2.753	2.526	1.596	FBgn0036752	Adenosine deaminase-related growth factor A	cellular response to sucrose starvation; adenosine catabolic process; larval lymph gland hemopoiesis; inosine biosynthetic process; regulation of carbohydrate metabolic process; hemocyte differentiation; cell proliferation; hypoxanthine salvage.
PsGEF	730.824	1.47	-1.732	1.034	-1.562	FBgn0264598	Protostome-specific GEF	mushroom body development; positive regulation of ruffle assembly; regulation of Rho protein signal transduction; regulation of actin filament polymerization; positive regulation of Rac protein signal transduction.
RpL13A	13254.7	0.935	1.241	0.902	1.979	FBgn0037351	Ribosomal protein L13A	chaeta morphogenesis; Notch signaling pathway; centrosome duplication; translation.
CG5903	1690.62	0.932	1.51	-9.633	1.587	FBgn0038400
CG10731	107.331	0.713	1.2	1.013	1.641	FBgn0034081		proton transport.
stl	9.772	3.044	3.401	2.098	2.667	FBgn0086408	stall	ovarian follicle development; oogenesis; ovarian follicle cell stalk formation; proteolysis.
ox	1475.24	0.604	0.98	0.784	1.567	FBgn0011227	oxen	spermatid development; mitochondrial electron transport, ubiquinol to cytochrome c.
CG14710	78.866	0.944	1.269	1.481	1.696	FBgn0037920
CG11134	38.447	1.751	3.151	1.184	1.93	FBgn0030518		L-methionine biosynthetic process from methylthioadenosine.
dsb	155.102	3.703	2.914	2.623	1.534	FBgn0035290	debris buster	cell adhesion; defense response; phagosome maturation.
RpS6	14765.7	0.939	1.407	0.945	1.947	FBgn0261592	Ribosomal protein S6	rRNA processing; immune response; mitotic spindle organization; mitotic spindle elongation; ribosomal small subunit biogenesis; translation; centrosome duplication.
CG3700	290.832	0.816	1.767	1.76	1.486	FBgn0034796		proteolysis.
CG7402	17.788	2.422	1.392	3.605	2.229	FBgn0036768		metabolic process.
RpL32	6889.19	0.981	1.401	1.218	1.731	FBgn0002626	Ribosomal protein L32	mitotic spindle elongation; mitotic spindle organization; translation.
CG14478	587.686	0.689	-0.56	-2.135	-1.533	FBgn0028953		imaginal disc-derived wing morphogenesis; inter-male aggressive behavior.
CG4502	77.925	2.477	2.522	1.992	1.637	FBgn0031896		.
CG33143	225.318	1.242	-0.701	-1.777	-1.81	FBgn0053143
RpS8	16857.3	0.792	1.5	0.951	1.929	FBgn0039713	Ribosomal protein S8	translation; larval lymph gland hemopoiesis; maturation of SSU-rRNA from tricistronic rRNA transcript (SSU-rRNA, 5.8S rRNA, LSU-rRNA); neurogenesis; translational elongation.
Spat	1222.7	0.691	1.934	1.24	1.514	FBgn0014031	Serine pyruvate aminotransferase	glyoxylate catabolic process.
Fmo-2	434.547	1.259	2	2.353	1.481	FBgn0033079	Flavin-containing monooxygenase 2	oxidation-reduction process.
CG5919	225.824	0.822	1.804	1.001	1.473	FBgn0038876		isoprenoid biosynthetic process.
CG10803	121.256	0.945	-0.955	-2.848	-2.151	FBgn0029666
COQ7	99.893	2.36	2.801	1.442	1.587	FBgn0029502	COQ7	ubiquinone biosynthetic process; oxidation-reduction process.
janA	244.938	0.946	1.403	1.408	1.466	FBgn0001280	janus A	sex differentiation.
otk2	14.402	1.614	1.839	2.404	2.229	FBgn0267728	off-track2	imaginal disc-derived female genitalia morphogenesis; internal genitalia morphogenesis; imaginal disc-derived male genitalia morphogenesis.
CG30069	618.422	1.202	-1.804	2.101	1.409	FBgn0050069
levy	2650.3	0.678	1.33	1.236	1.565	FBgn0034877	levy	determination of adult lifespan; mitochondrial electron transport, cytochrome c to oxygen.
CG33460	3.665	3.503	3.037	2.082	3.32	FBgn0053460		proteolysis.
CG3621	984.262	0.769	1.212	0.946	1.466	NA
RpS24	6684.99	1.178	1.302	1.215	1.654	FBgn0261596	Ribosomal protein S24	translation.
Sptr	336.001	0.695	1.574	1.346	1.423	FBgn0014032	Sepiapterin reductase	oxidation-reduction process; tetrahydrobiopterin biosynthetic process.
mrn	33.694	1.374	2.245	2.247	1.873	FBgn0261109	marionette	promoter clearance from RNA polymerase II promoter; transcription from RNA polymerase II promoter; transcription initiation from RNA polymerase II promoter; nucleotide-excision repair; response to UV-B; transcriptional open complex formation at RNA polymerase II promoter.
Roc2	126.333	1.078	1.93	1.879	1.483	FBgn0044020	Regulator of cullins 2	protein ubiquitination.
CG17680	237.583	0.943	0.722	0.855	1.419	FBgn0062440		positive regulation of innate immune response; defense response to Gram-negative bacterium.
Vago	225.597	1.823	2.377	2.903	1.384	FBgn0030262	Vago	defense response to virus.
colt	948.66	1.807	1.691	1.087	1.404	FBgn0019830	congested-like trachea	phagocytosis; epithelial cell morphogenesis; carnitine transport; acyl carnitine transport; mitochondrial transport; liquid clearance, open tracheal system.
RpL35	10937.2	0.872	1.092	1.097	1.745	FBgn0029785	Ribosomal protein L35	translation; centrosome duplication; mitotic spindle elongation; mitotic spindle organization.
CG11539	31.4	0.972	1.885	2.018	1.863	FBgn0039859		.
toc	719.156	1.274	-2.536	-1.574	-1.409	FBgn0015600	toucan	syncytial blastoderm mitotic cell cycle; mitotic spindle organization; ovarian follicle cell development; mitotic sister chromatid segregation; imaginal disc-derived wing morphogenesis.
Hsp27	12.476	2.967	1.23	1.542	2.251	FBgn0001226	Heat shock protein 27	response to heat; imaginal disc-derived wing morphogenesis; defense response to fungus; protein refolding; defense response to bacterium; determination of adult lifespan; behavioral response to starvation.
CG7420	89.867	0.721	1.407	1.11	1.56	FBgn0031344
CG3214	1426.23	0.594	1.295	1.031	1.434	NA
Su(var)205	335.103	1.621	0.683	1.025	1.381	FBgn0003607	Suppressor of variegation 205	biological process described with 17 unique terms, many of which group under: DNA hypermethylation; regulation of cell death; telomere maintenance; multicellular organismal process; establishment of chromatin silencing; single-organism developmental process; macromolecular complex assembly; multicellular organismal development; homeostatic process; DNA metabolic process; regulation of apoptotic p…
l(3)neo18	2602.66	0.635	1.404	1.277	1.486	NA
CG10635	309.543	0.844	1.534	1.281	1.364	FBgn0035603		de novo' protein folding; protein folding.
inaF-B	227.455	5.083	0.994	0.966	-1.657	FBgn0259918	inaF-B	regulation of membrane potential in photoreceptor cell; response to light stimulus.
CG13203	7.115	2.214	2.602	1.894	2.612	FBgn0033628
CG4022	134.788	0.744	-0.804	-1.682	-1.842	FBgn0035986		positive regulation of JAK-STAT cascade.
CG5953	135.954	1.251	-1.237	-1.826	-1.87	FBgn0032587		lateral inhibition.
CG15445	100.372	2.433	2.104	2.581	1.426	FBgn0031161		neurogenesis.
RpS2	14410.3	0.799	1.369	1.039	1.649	FBgn0004867	Ribosomal protein S2	translation.
Aldh	6253.72	1.721	1.63	1.265	1.549	FBgn0012036	Aldehyde dehydrogenase	response to ethanol; acetaldehyde metabolic process; oxidation-reduction process; pyruvate metabolic process.
CG34424	349.658	0.738	0.694	1.67	1.334	FBgn0085453
CHORD	132.649	1.1	1.566	1.292	1.361	FBgn0029503	CHORD	centrosome duplication; regulation of dendrite development; regulation of cell size.
RpL7	16101.3	0.908	1.356	0.942	1.662	FBgn0005593	Ribosomal protein L7	pupariation; mitotic spindle elongation; mitotic spindle organization; translation; centrosome duplication.
CG2278	138.448	1.995	-0.957	-1.772	-1.778	FBgn0030017
Atg4a	671.236	1.521	1.057	-0.927	1.329	FBgn0031298	Autophagy-related 4a	regulation of autophagy; positive regulation of autophagy.
CG4500	89.957	2.452	5.011	4.955	1.495	FBgn0028519		long-chain fatty acid metabolic process; mesoderm development.
ttk	191.787	1.804	-0.725	-1.217	-1.598	FBgn0003870	tramtrack	biological process described with 30 unique terms, many of which group under: regulation of multicellular organismal process; compound eye photoreceptor cell differentiation; regulation of cellular component organization; locomotion involved in locomotory behavior; inter-male aggressive behavior; positive regulation of DNA binding; epithelial cell migration; behavior; cell fate commitment; regula…
RpS15Aa	6013.26	1.848	1.086	0.904	1.493	FBgn0010198	Ribosomal protein S15Aa	mitotic spindle organization; mitotic spindle elongation; translation.
RpS11	10332.6	0.745	1.146	0.968	1.59	FBgn0033699	Ribosomal protein S11	mitotic spindle elongation; mitotic spindle organization; translation; neurogenesis.
RpL23	14680.7	0.837	1.186	1.262	1.677	FBgn0010078	Ribosomal protein L23	neurogenesis; mitotic spindle organization; mitotic spindle elongation; translation.
CG14615	120.356	0.702	2.765	1.445	1.381	FBgn0031184
RpL36	9234.75	1.034	1.337	1.348	1.574	FBgn0002579	Ribosomal protein L36	translation.
CG6878	93.295	1.055	1.551	1.458	1.422	FBgn0036488		regulation of mitochondrion degradation.
CG2865	165.847	1.728	-1.831	-2.968	-1.631	FBgn0023526		regulation of cell cycle.
Hug	355.802	0.863	1.398	1.306	1.22	FBgn0028374	Hugin	neuropeptide signaling pathway; larval feeding behavior; ecdysis, chitin-based cuticle.
CG17189	238.804	0.797	2.092	3.077	1.325	FBgn0039485
CG9319	461.558	0.62	0.807	1.199	1.275	FBgn0032881		fatty acid alpha-oxidation.
mRpL30	358.316	0.831	1.251	0.972	1.281	FBgn0029718	mitochondrial ribosomal protein L30	translation.
CG7834	1863.41	1.505	1.892	1.474	1.339	FBgn0039697		oxidative phosphorylation; negative regulation of neuroblast proliferation.
CG11160	37.386	1.561	1.201	1.099	1.661	FBgn0030257		negative regulation of gene expression.
CG4743	106.018	1.159	1.399	1.762	1.385	FBgn0039357		mitochondrial transport; transmembrane transport; S-adenosyl-L-methionine transport.
Rrp46	39.76	1.286	1.982	2.179	1.664	FBgn0037815	Rrp46	regulation of gene expression; mRNA processing.
Cyp4p1	41.047	4.442	2.008	2.63	-2.989	FBgn0015037	Cytochrome P450-4p1	oxidation-reduction process.
CG15514	226.54	1.227	1.525	1.001	1.265	FBgn0039712
CG14803	31.894	1.665	0.808	1.224	1.705	FBgn0023513
CG31102	171.678	1.036	0.567	1.264	1.25	FBgn0051102
CG14356	9.271	2.553	4.309	2.011	2.321	FBgn0038207
snf	267.042	1.072	1.549	1.825	1.226	FBgn0003449	sans fille	oogenesis; mRNA splicing, via spliceosome; RNA splicing; female germ-line sex determination; primary sex determination, soma; regulation of alternative mRNA splicing, via spliceosome.
pch2	47.136	1.074	3.807	2.705	1.536	FBgn0051453
HdacX	59.835	2.328	2.286	3.017	1.432	FBgn0051119	Histone deacetylase X	histone deacetylation.
CG13954	112.297	3.272	-1.615	-1.461	-1.758	FBgn0033405
CG10428	175.399	1.222	-0.663	1.333	1.248	FBgn0032724		.
RpL27A	16300.9	0.823	1.28	0.892	1.523	FBgn0261606	Ribosomal protein L27A	mitotic spindle organization; mitotic spindle elongation; centrosome duplication; translation.
AOX1	1240.36	0.832	1.117	0.935	1.254	FBgn0267408	Aldehyde oxidase 1	pyridoxal metabolic process; oxidation-reduction process.
XRCC1	121.949	0.876	1.156	1.518	1.319	FBgn0026751	XRCC1	cellular response to DNA damage stimulus; nucleotide-excision repair; lateral inhibition; single strand break repair; base-excision repair, AP site formation.
Obp57a	89.674	3.664	3.06	1.389	1.388	FBgn0043535	Odorant-binding protein 57a	sensory perception of chemical stimulus.
Obp57b	89.674	2.988	3.06	1.389	1.388	FBgn0043534	Odorant-binding protein 57b	sensory perception of chemical stimulus.
CG7878	51.578	3.85	4.741	4.187	-2.414	FBgn0037549
UK114	1479.08	1.466	1.866	1.616	1.267	FBgn0086691	UK114	negative regulation of translation; protein folding.
Ssb-c31a	92.006	2.108	2.484	2.376	1.335	FBgn0015299	Single stranded-binding protein c31A	negative regulation of transcription, DNA-templated.
CG32694	104.917	1.446	-3.482	-4.219	-1.806	FBgn0052694
Lac	431.403	0.721	-1.218	-1.406	-1.269	FBgn0010238	Lachesin	regulation of tube size, open tracheal system; homophilic cell adhesion via plasma membrane adhesion molecules; septate junction assembly; cell adhesion involved in heart morphogenesis; morphogenesis of embryonic epithelium; maintenance of epithelial integrity, open tracheal system; open tracheal system development.
CG8654	1467.34	0.703	-0.861	-2.939	-1.166	FBgn0034479		transmembrane transport.
CG32698	52.661	2.98	2.037	-1.819	-2.348	FBgn0052698
Trip1	1825.81	0.761	1.4	0.913	1.206	FBgn0015834	Trip1	translational initiation; translation.
JhI-21	940.355	0.725	-1.045	-1.287	-1.179	FBgn0028425	JhI-21	defense response to fungus; leucine import; amino acid transmembrane transport.
Jafrac1	2051.25	0.856	1.082	1.495	1.194	FBgn0040309	thioredoxin peroxidase 1	cell adhesion; germ cell migration; determination of adult lifespan; cell redox homeostasis; cellular response to DNA damage stimulus; response to starvation; germ cell development; oxidation-reduction process; hydrogen peroxide catabolic process; response to oxidative stress.
Strn-Mlck	1307.19	0.536	-2.946	-1.956	-1.161	FBgn0265045	Stretchin-Mlck	protein phosphorylation.
CG7686	2561.57	1.407	2.251	2.409	1.238	FBgn0027525		.
Act5C	800.087	3.204	3.213	-1.284	-1.165	FBgn0000042	Actin 5C	mitotic cytokinesis; cytoskeleton organization; inter-male aggressive behavior; mushroom body development; sperm individualization; tube formation; phagocytosis; maintenance of protein location in cell.
lva	1315.91	0.779	1.121	0.87	1.183	FBgn0029688	lava lamp	positive regulation of dendrite morphogenesis; establishment of Golgi localization; neuron projection morphogenesis; cellularization.
CG7322	582.682	1.238	0.929	1.072	1.12	FBgn0030968		metabolic process.
RpS15	15247.5	0.822	1.308	0.976	1.413	FBgn0034138	Ribosomal protein S15	mitotic spindle organization; mitotic spindle elongation; translation.
Arpc5	177.609	1.186	1.094	1.358	1.172	FBgn0031437	Actin-related protein 2/3 complex, subunit 5	cell morphogenesis; Arp2/3 complex-mediated actin nucleation; regulation of actin filament polymerization; phagocytosis.
Gbp	262.978	1.28	1.724	2.194	1.158	FBgn0034199	Growth-blocking peptide	inositol phosphate metabolic process; antimicrobial peptide production; positive regulation of cytosolic calcium ion concentration involved in phospholipase C-activating G-protein coupled signaling pathway; response to wounding; negative regulation of growth; positive regulation of homotypic cell-cell adhesion; peptidoglycan recognition protein signaling pathway.
CG8300	217.513	0.94	1.176	1.688	1.142	FBgn0029937
RpS13	10808.6	1.009	1.176	0.885	1.344	FBgn0010265	Ribosomal protein S13	mitotic spindle organization; mitotic spindle elongation; translation.
CG31370	20.073	3.311	2.08	1.326	1.704	FBgn0051370
Lsm11	9.418	2.717	2.789	3.126	2.073	FBgn0033450	Lsm11	histone mRNA 3'-end processing; regulation of alternative mRNA splicing, via spliceosome.
CG14483	550.272	1.096	1.863	1.522	1.1	FBgn0034248
CG34250	56.792	1.018	0.848	1.159	1.315	FBgn0085279		.
CG7414	3108.97	0.887	1.028	1.1	1.179	FBgn0037135
Ppt2	313.894	1.009	0.945	1.359	-1.199	FBgn0032358	Palmitoyl-protein Thioesterase 2	macromolecule depalmitoylation.
CG6845	61.178	1.262	-2.283	2.714	-1.907	FBgn0035099
CG14005	51.498	1.469	1.311	1.66	1.295	FBgn0031739
CG4757	915.543	0.822	-0.613	1.482	1.02	FBgn0027584		.
mod(r)	234.485	2.257	1.188	0.924	1.036	FBgn0016038	modifier of rudimentary	ubiquitin-dependent protein catabolic process via the multivesicular body sorting pathway.
CG11309	839.792	1.017	0.612	0.821	1.029	FBgn0037070		.
mre11	214.381	0.985	1.283	1.225	1.049	FBgn0020270	meiotic recombination 11	telomere capping; mitotic G2 DNA damage checkpoint; double-strand break repair; telomere maintenance; chromosome organization; cellular response to DNA damage stimulus; nucleotide-excision repair.
SelD	184.212	0.651	0.844	1.23	1.053	FBgn0261270	Selenide,water dikinase	negative regulation of reactive oxygen species metabolic process; selenocysteine biosynthetic process; glutamine metabolic process; mitochondrion organization; imaginal disc development; positive regulation of cell proliferation; cell proliferation; neurogenesis.
Cpr97Eb	19.096	1.599	1.902	2.954	-3.551	FBgn0039481	Cuticular protein 97Eb	chitin-based cuticle development.
CG14329	23.762	2.311	-1.422	-2.487	-3.051	FBgn0038525		.
CG4789	341.431	0.601	1.498	1.642	1.032	FBgn0030792		small GTPase mediated signal transduction.
Tom7	495.43	1.477	1.209	0.896	1.006	FBgn0033357	Translocase of outer membrane 7	protein targeting to mitochondrion; protein import into mitochondrial matrix.
cyp33	132.868	0.87	1.831	1.69	1.104	FBgn0028382	cyclophilin-33	protein peptidyl-prolyl isomerization; phagocytosis; mRNA splicing, via spliceosome; protein folding.
CG6279	12.182	1.775	2.084	3.907	1.809	FBgn0036125
Hsp67Bc	66.749	0.933	1.291	1.218	1.219	FBgn0001229	Heat shock gene 67Bc	regulation of translational initiation by eIF2 alpha phosphorylation; response to heat; protein lipidation; response to methotrexate; regulation of autophagy.
SmD2	149.57	1.443	0.858	1.302	1.056	FBgn0261789	Small ribonucleoprotein particle protein SmD2	neurogenesis; mitotic nuclear division; mRNA splicing, via spliceosome; mitotic spindle organization.
l(2)06496	222.843	0.697	0.976	-4.539	1.014	FBgn0010622	lethal (2) 06496	microtubule-based movement; regulation of hemocyte proliferation.
CG9344	48.04	1.066	1.164	1.36	1.286	FBgn0034564		mRNA splicing, via spliceosome.
Shab	1101.45	1.122	-0.952	-1.653	-1.005	FBgn0262593	Shaker cognate b	transmembrane transport; neuron projection morphogenesis; potassium ion transport; larval locomotory behavior; regulation of synaptic activity; protein homooligomerization; action potential; regulation of heart contraction; synaptic transmission.
grn	36.984	0.84	-1.973	-3.677	-2.25	FBgn0001138	grain	regulation of transcription from RNA polymerase II promoter; motor neuron axon guidance; tissue development; organ morphogenesis.
CG30152	302.033	0.895	1.085	1.546	0.99	FBgn0034543		.
CG32267	121.398	1.006	1.518	1.355	1.052	FBgn0052267		.
Sps2	280.624	0.668	1.023	2.16	0.983	FBgn0032224	Selenophosphate synthetase 2	selenocysteine biosynthetic process.
CG15529	188.568	0.74	0.687	0.891	1.021	FBgn0039748
l(1)G0232	992.708	0.673	-3.343	-7.499	-0.997	FBgn0028341	lethal (1) G0232	protein dephosphorylation; phagocytosis; neurogenesis.
Dh31	187.94	2.074	0.67	0.951	-1.204	FBgn0032048	Diuretic hormone 31	neuropeptide signaling pathway; G-protein coupled receptor signaling pathway; positive regulation of adenylate cyclase activity involved in G-protein coupled receptor signaling pathway; body fluid secretion; positive regulation of circadian sleep/wake cycle, wakefulness.
Adgf-C	139.352	1.056	1.125	2.202	1	FBgn0038173	Adenosine deaminase-related growth factor C	hypoxanthine salvage; cell proliferation; inosine biosynthetic process; adenosine catabolic process.
HP1b	157.159	1.101	1.356	1.343	1.012	FBgn0030082	Heterochromatin Protein 1b	positive regulation of transcription from RNA polymerase II promoter; negative regulation of heterochromatin assembly; negative regulation of transcription from RNA polymerase II promoter.
CG5590	1024.65	0.729	1.715	0.85	0.964	FBgn0039537		metabolic process.
Sep4	856.686	0.57	-0.515	-1.262	-0.976	FBgn0259923	Septin 4	mitotic cytokinesis.
CG8498	152.969	1.253	1.149	1.463	1.004	FBgn0031992		cellular acyl-CoA homeostasis.
CG10344	15.802	1.22	1.202	1.799	1.609	FBgn0034729		protein palmitoylation.
CG7342	42.58	0.924	1.406	1.298	1.223	FBgn0038716		transmembrane transport.
CG12010	24.178	1.44	2.652	3.522	1.436	FBgn0035443
GstZ1	67.387	1.625	1.131	1.068	1.135	FBgn0037696	Glutathione S transferase Z1	tyrosine catabolic process; L-phenylalanine catabolic process; glutathione metabolic process; aromatic amino acid family metabolic process.
Sirup	1397.24	0.767	1.121	1.817	0.948	FBgn0031971	Starvation-upregulated protein	.
CG7110	24.519	3.46	2.413	4.18	1.412	FBgn0032521
temp	339.482	0.749	0.835	1.014	0.899	FBgn0027296	tempura	protein geranylgeranylation; sensory organ development.
CG5664	34.632	2.545	4.2	4.714	1.255	FBgn0037082
CG42564	6.587	1.587	1.937	2.204	1.906	FBgn0260766		multicellular organism reproduction; defense response to Gram-negative bacterium.
CG31122	22.322	4.312	1.401	3.415	1.425	FBgn0051122		lateral inhibition.
slgA	2523.46	0.629	-1.643	-2.263	-0.935	FBgn0003423	sluggish A	glutamate biosynthetic process; locomotory behavior; proline catabolic process; phototaxis.
CG9109	26.459	1.465	1.962	1.176	1.359	FBgn0031765
RPA3	45.865	1.026	1.887	1.219	1.199	FBgn0266421	Replication protein A3	DNA replication; DNA recombination; neurogenesis; neuronal stem cell maintenance; DNA repair.
spn-A	62.674	1.215	0.794	1.102	1.091	FBgn0003479	spindle A	biological process described with 14 unique terms, many of which group under: double-strand break repair; regulation of cellular process; response to endogenous stimulus; cellular localization; macromolecule localization; recombinational repair; response to organic cyclic compound; regulation of response to stimulus; response to nitrogen compound; regulation of cellular response to stress; cellul…
CG12014	72.585	0.803	1.935	1.965	1.041	FBgn0035445		metabolic process.
CG32032	953.712	1.073	1.881	0.964	0.88	FBgn0043806		.
MtnA	674.513	2.894	0.723	2.46	0.856	FBgn0002868	Metallothionein A	metal ion homeostasis; response to metal ion.
CG4610	190.956	0.842	1.363	-7.486	0.917	FBgn0034735		tRNA wobble uridine modification.
CG11400	295.354	2.572	3.819	2.9	0.883	FBgn0034198
ball	38.692	1.235	1.288	1.337	1.207	FBgn0027889	ballchen	neurogenesis; female germ-line stem cell maintenance; karyosome formation; regulation of response to DNA damage stimulus; peptidyl-threonine phosphorylation; neuronal stem cell maintenance; histone phosphorylation; male germ-line stem cell maintenance; protein phosphorylation; female meiotic division.
CG1673	355.667	1.706	-1.369	-2.262	0.896	FBgn0030482		branched-chain amino acid biosynthetic process.
CG7135	522.568	0.726	1.021	1.894	-0.917	FBgn0030895
nxf2	9.295	1.313	4.662	4.927	1.704	FBgn0036640	nuclear RNA export factor 2	mRNA export from nucleus; mRNA transport.
CG6543	1480.98	0.929	1.378	0.928	0.885	FBgn0033879		fatty acid beta-oxidation.
stck	397.837	1.465	1.23	1.404	0.816	FBgn0020249	steamer duck	apposition of dorsal and ventral imaginal disc-derived wing surfaces; negative regulation of JNK cascade; dorsal closure; head involution; embryonic pattern specification.
CG5704	44.47	1.612	0.913	2.888	-1.69	FBgn0026570		.
GstD1	1617.17	0.884	1.37	1.307	0.828	FBgn0001149	Glutathione S transferase D1	glutathione metabolic process.
RpS20	5834.56	1.103	1.565	1.003	0.909	FBgn0019936	Ribosomal protein S20	translation.
CG31675	22.861	2.798	1.913	1.842	1.274	FBgn0051675		.
CG9921	195.911	1.377	1.691	2.295	0.824	FBgn0030743
RpS29	2094.28	3.989	0.966	1.473	0.801	FBgn0261599	Ribosomal protein S29	neurogenesis; neuron development; translation.
HipHop	17.692	2.276	2.127	2.138	1.386	FBgn0036815	HP1-HOAP-interacting protein	protection from non-homologous end joining at telomere; CENP-A containing nucleosome assembly; neurogenesis.
CG9253	538.974	1.175	1.535	0.937	0.811	FBgn0032919
agt	6.467	4.077	3.803	3.362	1.807	FBgn0024912	O-6-alkylguanine-DNA alkyltransferase	DNA dealkylation involved in DNA repair.
lin-52	365.707	1.132	0.559	1.091	0.819	FBgn0029800	lin-52	negative regulation of transcription from RNA polymerase II promoter; compound eye development; cell cycle.
rau	20.659	1.607	1.968	1.848	1.3	FBgn0031745	rau	positive regulation of fibroblast growth factor receptor signaling pathway; R7 cell development; positive regulation of epidermal growth factor receptor signaling pathway; glial cell development.
CG1890	108.919	1.175	1.264	1.157	0.896	FBgn0039869		tubulin complex assembly.
Syx4	320.307	0.947	1.315	1.113	0.79	FBgn0024980	Syntaxin 4	vesicle-mediated transport; inter-male aggressive behavior; synaptic vesicle docking; membrane fusion; neurotransmitter secretion.
CG34393	144.897	1.833	1.194	1.251	0.822	FBgn0085422		positive regulation of Ras protein signal transduction; positive regulation of GTPase activity.
CG1941	42.173	1.322	1.54	1.699	-1.547	FBgn0033214
CG17059	236.671	1.48	1.558	1.129	0.799	FBgn0040754		regulation of cell cycle.
CG12605	124.164	3.029	-1.346	1.179	-1.037	FBgn0035481		negative regulation of transcription from RNA polymerase II promoter.
scrt	124.164	3.16	-1.346	1.179	-1.037	FBgn0004880	scratch	negative regulation of transcription from RNA polymerase II promoter; dendrite morphogenesis; regulation of transcription, DNA-templated.
CG17127	3.44	2.351	3.052	2.62	2.061	FBgn0032299
Mes4	54.862	1.487	1.267	1.318	0.986	FBgn0034726	Mesoderm-expressed 4	DNA replication; cellular response to DNA damage stimulus.
CG33493	641.132	1.057	1.411	1.262	0.75	FBgn0053493		.
Mgstl	965.554	1.155	1.643	1.179	0.732	FBgn0025814	Microsomal glutathione S-transferase-like
GstO3	237.659	1.584	1.3	1.276	0.746	FBgn0035904	Glutathione S transferase O3	glutathione metabolic process.
TAF1B	52.814	0.922	0.784	2.02	0.879	FBgn0037792	TATA box-binding protein-associated factor RNA polymerase I subunit B	RNA polymerase I transcriptional preinitiation complex assembly at the promoter for the nuclear large rRNA transcript; positive regulation of transcription of nuclear large rRNA transcript from RNA polymerase I promoter.
CG31650	497.132	1.111	1.154	1.155	0.711	FBgn0031673		Golgi organization.
CG42381	70.992	1.277	1.754	1.766	0.901	FBgn0259727
GNBP2	662.786	0.836	0.936	1.516	0.698	FBgn0040322	Gram-negative bacteria binding protein 2	innate immune response-activating signal transduction; carbohydrate metabolic process; regulation of innate immune response.
Sgf11	50.026	1.111	1.769	1.285	0.9	FBgn0036804	Sgf11	regulation of transcription, DNA-templated; axon target recognition; chromatin organization; glial cell migration; regulation of cell cycle; histone deubiquitination.
ppl	537.93	1.518	1.947	1.821	0.726	FBgn0027945	pumpless	glycine catabolic process; glycine decarboxylation via glycine cleavage system; wing disc development.
CG6983	955.2	1.285	0.689	-2.72	-0.706	FBgn0035896
Skeletor	77.384	1.159	-0.946	1.853	-1.018	FBgn0262717	Skeletor	nucleus organization; catecholamine metabolic process; spindle assembly.
CG7206	191.142	1.828	-1.86	1.277	0.711	FBgn0030892		.
CG8145	43.986	1.163	1.246	1.749	-1.25	FBgn0037617		larval somatic muscle development.
CG9240	248.505	0.954	1.519	1.582	-0.734	FBgn0030669		proteolysis; protein processing involved in protein targeting to mitochondrion.
Cyp12a4	1019.62	0.96	0.91	1.214	-0.674	FBgn0038681	Cyp12a4	response to insecticide; oxidation-reduction process.
CG8550	199.554	1.163	1.841	2.968	-0.74	FBgn0033742		proteolysis.
CG16965	36.236	3.248	1.102	2.91	-1.287	FBgn0032387		carbohydrate metabolic process.
CG31922	25.602	1.233	2.646	4.968	0.973	FBgn0051922		mRNA splicing, via spliceosome.
GstZ2	113.308	2.181	1.728	2.031	0.715	FBgn0037697	Glutathione S transferase Z2	aromatic amino acid family metabolic process; glutathione metabolic process; L-phenylalanine catabolic process; tyrosine catabolic process.
Hex-C	4.171	2.159	1.916	2.026	1.738	FBgn0001187	Hexokinase C	glycolytic process; cellular glucose homeostasis; lateral inhibition.
Atg12	30.228	2.656	2.973	2.534	0.93	FBgn0036255	Autophagy-related 12	cellular response to chloroquine; autophagic vacuole assembly; larval midgut cell programmed cell death; autophagy; macroautophagy; salivary gland cell autophagic cell death; autophagic cell death.
yip2	1894.58	1.187	1.548	1.757	0.661	FBgn0040064	yippee interacting protein 2	fatty acid beta-oxidation.
CG32683	113.528	1.383	-0.816	-5.287	0.685	FBgn0052683		signal transduction.
CG4461	480.015	0.586	1.253	1.095	0.628	FBgn0035982		response to heat.
CG18302	53.857	2.131	2.545	3.806	0.791	FBgn0032266		lipid metabolic process.
T3dh	195.018	0.757	1.466	1.228	0.646	FBgn0017482	Type III alcohol dehydrogenase	molecular hydrogen transport; oxidation-reduction process.
CG17124	350.415	3.203	2.119	2.233	0.616	FBgn0032297		regulation of phosphorylation.
Galt	945.265	1.419	2.241	0.984	0.618	FBgn0263200	Galactose-1-phosphate uridylyltransferase	galactose metabolic process; adult locomotory behavior; galactose homeostasis.
bond	402.861	0.887	-0.614	-2.209	0.569	FBgn0260942	james bond	very long-chain fatty acid biosynthetic process; meiosis I cytokinesis; fatty acid elongation; male meiosis cytokinesis; actomyosin contractile ring assembly; meiosis II cytokinesis; meiotic spindle organization; spindle assembly.
CG4729	1061.65	1.323	1.138	1.395	0.591	FBgn0036623		metabolic process.
fln	13.107	2.807	2.004	2.454	1.11	FBgn0005633	flightin	sarcomere organization; striated muscle myosin thick filament assembly; oscillatory muscle contraction; skeletal muscle myosin thick filament assembly; adult somatic muscle development.
wac	72.395	2.307	0.99	1.613	-0.931	FBgn0035120	wee Augmin	mitotic spindle organization; female meiotic division; spindle assembly involved in female meiosis; cytoplasmic microtubule organization; cell division; spindle assembly.
CG5966	317.574	2.188	2.393	2.754	-0.645	FBgn0029831		imaginal disc-derived wing morphogenesis; lipid catabolic process.

## Sheet: mel vs melSub
melVmelSub RNA-Seq Data
Up Regulated Genes Relative to D. erecta
id	mel_Mean	ere_log2FC	sim_log2FC	sec_log2FC	yak_log2FC	FB_name	Full_name	Bio_process
CG9759	293.516	-0.984	-6.943	-4.714	6.285	FBgn0038160
Psf3	1671.16	-8.168	-7.957	-7.066	-8.825	FBgn0030196	Psf3	neurogenesis; lateral inhibition.
Vha16-1	14911.7	-3.167	-4.144	-3.13	-6.783	FBgn0262736	Vacuolar H+ ATPase 16kD subunit 1	ATP hydrolysis coupled proton transport; imaginal disc-derived wing morphogenesis; dsRNA transport; proton transport.
inaF-B	7710.32	-5.083	-4.129	-4.135	-6.824	FBgn0259918	inaF-B	regulation of membrane potential in photoreceptor cell; response to light stimulus.
qvr	5008.26	-3.825	-7.068	-5.074	-6.473	FBgn0260499	quiver	positive regulation of circadian sleep/wake cycle, sleep; sleep; regulation of synaptic transmission, cholinergic; negative regulation of membrane potential; negative regulation of acetylcholine-gated cation channel activity.
CG42319	1757.29	-4.149	-5.331	-4.313	-6.511	FBgn0259219
CG4911	1591.85	-3	-4.001	-2.779	-6.626	FBgn0035959		SCF-dependent proteasomal ubiquitin-dependent protein catabolic process.
CG31221	2500.29	-2.031	-3.472	-1.753	-6.175	FBgn0051221
Cyp4p1	892.1	-4.442	-2.473	-1.855	-7.517	FBgn0015037	Cytochrome P450-4p1	oxidation-reduction process.
CG14669	947.284	-3.542	-4.647	-4.064	-7.118	FBgn0037326		small GTPase mediated signal transduction.
fok	1247.5	-2.082	-0.943	-3.274	-6.363	FBgn0263773	fledgling of Klp38B	.
Sxl	1900.52	-2.976	-4.507	-2.581	-6.079	FBgn0264270	Sex lethal	biological process described with 20 unique terms, many of which group under: heterocycle metabolic process; negative regulation of biological process; metabolic process; negative regulation of nucleobase-containing compound metabolic process; regulation of biological process; DNA metabolic process; primary sex determination, soma; epithelium development; cellular response to stimulus; regulation…
olf413	634.666	-1.968	-5.729	-2.472	-9.71	FBgn0037153	olf413	oxidation-reduction process.
chrb	1971.78	-3.531	-4.497	-3.569	-5.905	FBgn0036165	charybde	head involution; cell death; negative regulation of growth; negative regulation of signal transduction.
CG11000	1368.12	-3.023	-4.319	-3.105	-6.063	FBgn0263353		.
4EHP	1515.1	-4.898	-4.901	-5.118	-5.79	FBgn0053100	eIF4E-Homologous Protein	inter-male aggressive behavior; neurogenesis; translational initiation; imaginal disc-derived wing morphogenesis; negative regulation of translation.
UbcE2H	2205.3	-2.445	-2.741	-2.474	-5.7	FBgn0029996	Ubiquitin conjugating enzyme E2H	lateral inhibition; protein polyubiquitination.
Hrb27C	3890.24	-2.473	-3.448	-2.68	-5.405	FBgn0004838	Heterogeneous nuclear ribonucleoprotein at 27C	regulation of mRNA splicing, via spliceosome; positive regulation of translation; axon guidance; negative regulation of oskar mRNA translation; regulation of pole plasm oskar mRNA localization; pole plasm oskar mRNA localization; mRNA processing; border follicle cell migration; lateral inhibition.
CG13631	1240.74	-3.178	-4.344	-4.291	-5.749	FBgn0040600
Oamb	535.711	-1.041	-0.663	-1.091	-8.689	FBgn0024944	Octopamine receptor in mushroom bodies	regulation of ovulation; ovulation; positive regulation of cytosolic calcium ion concentration involved in phospholipase C-activating G-protein coupled signaling pathway; learning; octopamine or tyramine signaling pathway; male courtship behavior; cellular calcium ion homeostasis.
CG34351	638.836	-3.419	-4.002	-3.376	-7.101	FBgn0085380
mub	5031.48	-2.313	-4.474	-3.631	-5.225	FBgn0262737	mushroom-body expressed	regulation of alternative mRNA splicing, via spliceosome; thermosensory behavior.
Ggamma1	14396.8	-3.865	-3.736	-3.319	-5.208	NA
CG4612	1864.6	-2.251	-3.004	-2.53	-5.265	FBgn0035016
Pdp1	3047.68	-2.762	-3.106	-2.581	-5.223	FBgn0016694	PAR-domain protein 1	circadian rhythm; positive regulation of transcription, DNA-templated; regulation of lipid metabolic process; response to nutrient; DNA endoreduplication; mitotic nuclear division; growth.
Slob	4093.71	-2.534	-3.278	-2.396	-5.124	FBgn0264087	Slowpoke binding protein	neuromuscular synaptic transmission; regulation of synaptic transmission; response to starvation; regulation of membrane potential.
SK	2066.76	-2.445	-4.574	-4.671	-5.186	FBgn0029761	small conductance calcium-activated potassium channel	regulation of membrane potential in photoreceptor cell; potassium ion transport.
beat-VII	735.401	-2.882	-4.077	-2.648	-6.086	FBgn0250908	beat-VII	heterophilic cell-cell adhesion via plasma membrane cell adhesion molecules.
CG2993	2069.7	-2.078	-2.925	-1.718	-5.121	FBgn0037521		phagocytosis.
CG11360	955.769	-3.214	-3.573	-2.685	-5.625	FBgn0039920		regulation of alternative mRNA splicing, via spliceosome.
CG7990	904.316	-1.989	-1.802	-1.325	-5.61	FBgn0030997		.
Iris	3294.29	-10.153	-8.655	-10.335	-5.077	FBgn0031305	Iris	oogenesis.
CG43066	1862.22	-1.889	-2.69	-2.139	-5.04	FBgn0262476		neurotransmitter transport.
CG12531	1145.37	-2.435	-4.732	-2.18	-5.271	FBgn0031064		amino acid transmembrane transport.
Dhit	735.23	-2.872	-3.853	-3.373	-5.884	FBgn0028743	Double hit	termination of G-protein coupled receptor signaling pathway; regulation of G-protein coupled receptor protein signaling pathway.
igl	3808.18	-2.01	-2.035	-1.967	-4.974	FBgn0013467	igloo
CG31808	2775.71	-3.039	-3.333	-3.559	-4.96	FBgn0062978
spoon	751.366	-2.149	-3.192	-2.193	-5.762	FBgn0263987	spoonbill	biological process described with 13 unique terms, many of which group under: macromolecule localization; single-organism behavior; RNA localization; regulation of protein complex assembly; response to abiotic stimulus; cognition; energy derivation by oxidation of organic compounds; chorion-containing eggshell formation; protein localization; regulation of cellular component size; intracellular m…
Pka-R2	1562.08	-1.953	-2.658	-2.335	-5.017	FBgn0022382	cAMP-dependent protein kinase R2	protein phosphorylation; circadian rhythm; behavioral response to cocaine; locomotor rhythm; axon guidance; behavioral response to ethanol; rhythmic behavior; regulation of protein phosphorylation.
CG10830	1641.97	-2.653	-2.964	-2.404	-5.027	NA
Aps	2097.83	-2.54	-2.476	-2.543	-4.919	FBgn0036111	Aps	nucleotide metabolic process; inositol phosphate metabolic process.
Smox	1854.35	-1.898	-2.866	-1.745	-4.978	FBgn0025800	Smad on X	biological process described with 11 unique terms, many of which group under: multicellular organismal aging; taxis; post-embryonic organ morphogenesis; regulation of cell cycle; organ development; regulation of macromolecule metabolic process; head development; regulation of organ morphogenesis; signaling; wing disc morphogenesis; regulation of cellular macromolecule biosynthetic process; regula…
pico	1687.57	-3.42	-6.28	-4.462	-4.995	FBgn0261811	pico	imaginal disc development; positive regulation of developmental growth; lateral inhibition; positive regulation of growth; regulation of cell size; actin filament organization; signal transduction; positive regulation of cell division.
CG12025	1727.36	-1.937	-2.942	-2.245	-4.976	FBgn0035285
CG6024	943.177	-2.29	-3.709	-2.445	-5.25	FBgn0036202
CG13954	1084.56	-3.272	-4.928	-4.747	-5.117	FBgn0033405
Fs(2)Ket	1435.99	-1.913	-4.821	-2.378	-4.954	FBgn0262743	Female sterile (2) Ketel	protein import into nucleus; protein import into nucleus, docking; chorion-containing eggshell formation; NLS-bearing protein import into nucleus; actin filament organization; positive regulation of NFAT protein import into nucleus; regulation of cell shape; mitotic nuclear division.
kek2	1747.9	-2.851	-3.232	-2.766	-4.863	FBgn0015400	kekkon-2
CG34356	552.561	-1.612	-4.593	-3.405	-6.296	FBgn0085385		protein phosphorylation.
VGlut	2120.51	-2.039	-3.136	-1.949	-4.799	FBgn0031424	Vesicular glutamate transporter	transmembrane transport; synaptic transmission, glutamatergic; L-glutamate transport.
par-6	1272.11	-1.53	-1.989	-1.07	-4.94	FBgn0026192	par-6	biological process described with 20 unique terms, many of which group under: cell junction organization; biological adhesion; transport; regulation of anatomical structure morphogenesis; negative regulation of protein phosphorylation; apical protein localization; single-organism localization; cell adhesion; respiratory system development; positive regulation of lamellipodium organization; negati…
CG13022	32.235	-1.662	-3.157	1.198	4.596	FBgn0036679		.
bru-3	1285.23	-4.511	-4.416	-4.757	-4.883	FBgn0264001	bruno-3	negative regulation of translation.
CG45049	731.046	-1.623	-2.722	-5.13	-5.473	FBgn0266409		establishment or maintenance of cell polarity.
heph	1903.06	-3.225	-3.951	-2.809	-4.758	FBgn0011224	hephaestus	sperm individualization; Notch signaling pathway; negative regulation of oskar mRNA translation; oocyte microtubule cytoskeleton polarization; cellular response to DNA damage stimulus; regulation of response to DNA damage stimulus; spermatid development; imaginal disc-derived wing margin morphogenesis; imaginal disc-derived wing vein morphogenesis; mRNA splicing, via spliceosome.
CG45782	2871.53	-0.566	-0.892	-1.116	-4.679	FBgn0267429		.
CG14989	5992.95	-1.235	-2.312	-1.643	-4.62	FBgn0035495
CG17193	404.009	-3.961	-5.717	-4.304	-7.543	FBgn0040571		.
Syp	3394.81	-2.861	-4.753	-2.459	-4.628	FBgn0038826	Syncrip	mRNA splicing, via spliceosome; dorsal appendage formation; neurogenesis; oocyte dorsal/ventral axis specification; regulation of oskar mRNA translation.
pHCl	586.722	-1.359	-2.41	-1.097	-5.65	FBgn0264908		ion transport; neurogenesis.
Dd	976.343	-3.002	-3.621	-2.966	-4.895	FBgn0029067	Dullard	nuclear envelope organization; negative regulation of BMP signaling pathway; protein dephosphorylation; positive regulation of triglyceride biosynthetic process; imaginal disc-derived wing vein specification.
shakB	746.999	-3.328	-7.771	-4.705	-5.131	FBgn0085387	shaking B	intercellular transport; jump response; regulation of membrane depolarization; cell communication by electrical coupling; phototransduction; response to light stimulus; gap junction assembly.
CG34354	579.602	-2.525	-5.199	-3.249	-5.633	FBgn0085383
mbl	2818.13	-4.204	-5.602	-4.484	-4.579	FBgn0265487		biological process described with 12 unique terms, many of which group under: regulation of biological process; muscle cell cellular homeostasis; post-embryonic morphogenesis; post-embryonic organ development; multi-organism reproductive behavior; regulation of RNA splicing; regulation of macromolecule metabolic process; cellular component organization; cellular homeostasis; multi-organism proces…
Rbp6	3966.42	-3.861	-4.645	-3.777	-4.536	FBgn0260943	RNA-binding protein 6	stem cell development.
CG6123	955.566	-2.996	-4.277	-3.569	-4.855	FBgn0030913
Ca-beta	916.589	-2.098	-3.673	-2.646	-4.844	NA
Syt4	3613.27	-1.188	-1.799	-1.758	-4.542	FBgn0028400	Synaptotagmin 4	synaptic vesicle exocytosis; neurotransmitter secretion; regulation of neurotransmitter secretion; vesicle-mediated transport; positive regulation of vesicle fusion; regulation of synaptic plasticity.
fz2	806.906	-1.588	-2.441	-2.509	-4.981	FBgn0016797	frizzled 2	biological process described with 16 unique terms, many of which group under: regulation of biological process; cell surface receptor signaling pathway; signaling; regulation of developmental process; chaeta development; post-embryonic organ morphogenesis; vesicle-mediated transport; gonad development; wing disc morphogenesis; synapse organization; salivary gland morphogenesis; motor neuron axon …
RhoGAP71E	433.541	-1.167	-2.505	-1.42	-6.413	FBgn0036518	Rho GTPase activating protein at 71E	Rho protein signal transduction; imaginal disc-derived leg morphogenesis.
Sap47	8283.84	-2.214	-2.426	-2.034	-4.495	FBgn0013334	Synapse-associated protein 47kD	associative learning; regulation of short-term neuronal synaptic plasticity; synaptic transmission.
CG42342	959.811	-3.124	-4.329	-3.644	-4.671	FBgn0259244		.
shep	6896.44	-3.285	-4.109	-3.685	-4.46	FBgn0052423	alan shepard	neuron remodeling; metamorphosis; adult locomotory behavior; female courtship behavior; response to gravity; response to endoplasmic reticulum stress; gravitaxis.
sqd	3088.36	-2.113	-3.041	-2.156	-4.409	FBgn0263396	squid	biological process described with 18 unique terms, many of which group under: regulation of biological process; cell migration; heterocycle catabolic process; regulation of alternative mRNA splicing, via spliceosome; negative regulation of biosynthetic process; morphogenesis of follicular epithelium; RNA splicing, via transesterification reactions; negative regulation of nucleobase-containing com…
l(3)neo38	1740.34	-2.976	-3.763	-3.672	-4.473	FBgn0265276	lethal (3) neo38	imaginal disc-derived wing morphogenesis; regulation of chromatin silencing.
CG43778	1160.78	-2.255	-3.088	-2.378	-4.563	FBgn0264308		.
Con	1140.68	-1.805	-2.284	-1.962	-4.57	FBgn0005775	Connectin	cell adhesion; axonal fasciculation; synaptic target attraction; homophilic cell adhesion via plasma membrane adhesion molecules.
cpx	16907.9	-1.968	-2.593	-1.846	-4.365	FBgn0041605	complexin	neuromuscular synaptic transmission; synaptic growth at neuromuscular junction; synaptic vesicle exocytosis; regulation of synaptic transmission; regulation of neurotransmitter secretion.
sm	1819.83	-3.727	-4.601	-3.696	-4.398	FBgn0003435	smooth	determination of adult lifespan; axon guidance; adult feeding behavior.
Fife	2133.34	-1.724	-2.53	-2.245	-4.367	FBgn0264606	Fife	positive regulation of synaptic vesicle clustering; positive regulation of neurotransmitter secretion.
Tob	861.823	-1.716	-2.307	-1.119	-4.721	FBgn0028397	Tob	negative regulation of cell proliferation.
Galphao	2051.89	-1.739	-2.779	-1.524	-4.374	NA
Tsp66E	1123.72	-0.986	-1.012	-1.418	-4.48	FBgn0035936	Tetraspanin 66E	.
bun	4500.48	-2.237	-3.911	-2.655	-4.343	FBgn0259176	bunched	biological process described with 24 unique terms, many of which group under: ameboidal-type cell migration; segmentation; wound healing; negative regulation of Notch signaling pathway; regulation of stem cell proliferation; positive regulation of cell growth; regulation of RNA metabolic process; brain development; regulation of cell proliferation; signaling; appendage morphogenesis; negative reg…
Ric	2595.8	-2.133	-2.399	-2.234	-4.342	FBgn0265605	Ras-related protein interacting with calmodulin	small GTPase mediated signal transduction; response to starvation; response to osmotic stress; response to oxidative stress; response to heat.
Eip63E	1171.77	-1.141	-1.863	-1.336	-4.454	FBgn0005640	Ecdysone-induced protein 63E	protein phosphorylation; morphogenesis of an epithelium; instar larval development; developmental growth; embryonic development via the syncytial blastoderm; metamorphosis.
Csp	2472.08	-1.605	-2.992	-1.553	-4.308	FBgn0004179	Cysteine string protein	synaptic vesicle exocytosis; synaptic vesicle uncoating; locomotion involved in locomotory behavior; neurotransmitter secretion; startle response; vesicle-mediated transport; brain morphogenesis; exocytosis; protein folding.
qkr54B	456.51	-1.338	-2.531	-8.815	-5.703	FBgn0022987	quaking related 54B
DopEcR	4424.08	-2.015	-2.244	-2.502	-4.312	FBgn0035538	Dopamine/Ecdysteroid receptor	response to ecdysone; cellular response to starvation; G-protein coupled receptor signaling pathway; response to sucrose; positive regulation of MAPK cascade; habituation; positive regulation of adenylate cyclase activity involved in G-protein coupled receptor signaling pathway; cellular response to sucrose stimulus; response to starvation; associative learning.
Trn	872.652	-1.083	-2.425	-1.231	-4.535	FBgn0024921	Transportin	regulation of protein import into nucleus; larval lymph gland hemopoiesis; protein import into nucleus; phagocytosis; neurogenesis.
pum	1703.99	-2.428	-3.961	-2.78	-4.319	FBgn0003165	pumilio	biological process described with 22 unique terms, many of which group under: embryo development; anatomical structure morphogenesis; response to stimulus; mitotic cell cycle process; pattern specification process; synaptic transmission; cognition; negative regulation of response to stimulus; heterocycle metabolic process; regulation of multicellular organismal process.
Pka-C1	3509.08	-1.656	-3.131	-2.614	-4.265	FBgn0000273	cAMP-dependent protein kinase 1	biological process described with 25 unique terms, many of which group under: regulation of multicellular organismal process; rhythmic process; regulation of programmed cell death; regulation of molecular function; circadian rhythm; regulation of signal transduction; macromolecule metabolic process; cAMP-mediated signaling; regulation of synaptic transmission; regulation of cellular localization.
GstE2	304.493	-7.747	-6.161	-5.006	-8.874	FBgn0063498	Glutathione S transferase E2	glutathione metabolic process.
EndoA	2853.98	-0.856	-1.656	-1.268	-4.259	FBgn0038659	Endophilin A	membrane tubulation; neurotransmitter secretion; synaptic vesicle endocytosis; regulation of synapse structure or activity.
lawc	516.841	-3.735	-3.945	-3.999	-5.314	FBgn0262976	leg arista wing complex	.
Cyp6g2	593.837	-2.808	-5.141	-4.079	-5.012	FBgn0033696	Cyp6g2	oxidation-reduction process; response to insecticide.
Act57B	11481.7	-4.337	-8.743	-2.728	-4.226	FBgn0000044	Actin 57B	centrosome organization; regulation of synapse organization; positive regulation of NFAT protein import into nucleus; mitotic cytokinesis; cytoskeleton organization; heart development; neuromuscular junction development, skeletal muscle fiber.
dpr8	816.135	-2.485	-3.184	-2.812	-4.572	FBgn0052600	defective proboscis extension response 8	sensory perception of chemical stimulus.
pAbp	12017.4	-1.302	-3.428	-1.561	-4.264	FBgn0265297		biological process described with 13 unique terms, many of which group under: multicellular organismal development; female gamete generation; organic cyclic compound metabolic process; cell-cell signaling; negative regulation of neuron death; generation of neurons; positive regulation of gene expression; meiotic nuclear division; cell communication; pattern specification process; regulation of pr…
CG15309	579.841	-3.43	-3.169	-3.138	-4.92	FBgn0030183		imaginal disc-derived wing morphogenesis.
Glut4EF	2286.78	-2.593	-4.295	-2.85	-4.178	FBgn0267336		imaginal disc-derived wing morphogenesis.
AGO1	1747.16	-1.885	-5.106	-1.768	-4.175	FBgn0262739	Argonaute-1	biological process described with 16 unique terms, many of which group under: cellular component organization or biogenesis; cellular component biogenesis; regulation of olfactory learning; negative regulation of nucleic acid-templated transcription; regulation of neurological system process; regulation of RNA metabolic process; female germ-line cyst formation; synapse organization; germarium-der…
CG42346	503.504	-1.304	-2.091	-1.167	-5.151	FBgn0259677		.
dpr9	766.204	-1.374	-2.164	-1.775	-4.566	FBgn0038282	defective proboscis extension response 9	sensory perception of chemical stimulus; behavioral response to ethanol.
dpr14	408.703	-1.751	-2.992	-1.608	-5.775	FBgn0029974	defective proboscis extension response 14	sensory perception of chemical stimulus.
Sh	4222.99	-3.023	-4.624	-2.78	-4.15	FBgn0003380	Shaker	biological process described with 17 unique terms, many of which group under: biological regulation; locomotory behavior; system process; response to chemical; transport; chemosensory behavior; macromolecular complex assembly; adult locomotory behavior; system development; sensory perception; regulation of behavior; detection of external stimulus.
Pdcd4	2025.14	-0.824	-2.095	-1.49	-4.179	FBgn0030520	Programmed cell death 4 ortholog	positive regulation of stem cell differentiation; germarium-derived female germ-line cyst formation.
CG11247	809.873	-1.211	-0.931	-0.98	-4.529	FBgn0037120		regulation of cell cycle.
CG11319	1371.46	-1.868	-3.477	-3.099	-4.226	FBgn0031835		proteolysis.
scrt	1110.12	-3.16	-4.55	-1.99	-4.281	FBgn0004880	scratch	negative regulation of transcription from RNA polymerase II promoter; dendrite morphogenesis; regulation of transcription, DNA-templated.
sd	827.404	-1.341	-4.732	-1.413	-4.432	FBgn0003345	scalloped	biological process described with 14 unique terms, many of which group under: sensory organ development; muscle structure development; negative regulation of signaling; cell proliferation; nervous system development; positive regulation of RNA biosynthetic process; positive regulation of cellular biosynthetic process; negative regulation of response to stimulus; female gamete generation; stem cel…
Teh1	414.6	-2.666	-4.001	-3.565	-5.656	FBgn0037766	tipE homolog 1	regulation of sodium ion transport.
beat-IIIc	440.801	-2.44	-2.76	-2.436	-5.348	FBgn0032629	beat-IIIc	motor neuron axon guidance; heterophilic cell-cell adhesion via plasma membrane cell adhesion molecules; synaptic target inhibition.
CG14509	1490.03	-2.665	-3.142	-1.51	-4.153	FBgn0039647		olfactory behavior.
CG42540	2893.4	-1.325	-2.247	-1.465	-4.13	FBgn0260657		.
mtd	5862.57	-1.719	-3.258	-2.863	-4.129	FBgn0013576	mustard	defense response to Gram-negative bacterium; activation of innate immune response; imaginal disc-derived wing morphogenesis; positive regulation of stem cell proliferation.
jeb	1002.67	-3.839	-5.108	-4.169	-4.234	FBgn0086677	jelly belly	positive regulation of MAPK cascade; mesoderm migration involved in gastrulation; negative regulation of neuromuscular synaptic transmission; salivary gland morphogenesis; visceral muscle development; muscle cell fate specification; axon guidance; synaptic growth at neuromuscular junction; compound eye photoreceptor development.
fne	1352.38	-3.578	-4.114	-2.646	-4.15	FBgn0086675	found in neurons	regulation of RNA metabolic process; male courtship behavior.
Tango13	663.505	-1.148	-2.026	-1.736	-4.586	FBgn0086674	Transport and Golgi organization 13	peptidyl-tyrosine sulfation; protein secretion.
Dop1R1	360.573	-4.476	-6.64	-4.106	-6.029	FBgn0011582	Dopamine 1-like receptor 1	biological process described with 12 unique terms, many of which group under: behavior; multicellular organismal process; response to abiotic stimulus; neurological system process; system process; regulation of olfactory learning; taxis; cellular response to chemical stimulus; response to starvation; response to nutrient levels; memory.
Octbeta1R	557.571	-1.836	-3.177	-1.963	-4.776	NA
rin	1337.09	-1.935	-2.16	-1.509	-4.107	FBgn0015778	rasputin	positive regulation of gene expression; transport; dorsal/ventral axis specification, ovarian follicular epithelium; Ras protein signal transduction; negative regulation of imaginal disc growth; compound eye photoreceptor fate commitment; mRNA splicing, via spliceosome; ommatidial rotation.
crol	1836.45	-1.631	-2.333	-1.498	-4.035	FBgn0020309	crooked legs	lateral inhibition; imaginal disc-derived wing morphogenesis; regulation of chromatin silencing; cell adhesion; regulation of transcription from RNA polymerase II promoter; negative regulation of transcription, DNA-templated; negative regulation of Wnt signaling pathway; positive regulation of mitotic cell cycle.
lap	2046.15	-1.264	-2.422	-1.894	-4.055	FBgn0086372	like-AP180	synaptic vesicle transport; receptor-mediated endocytosis; positive regulation of clathrin-mediated endocytosis; neurotransmitter secretion; synaptic vesicle endocytosis; synaptic transmission; clathrin coat assembly; neuron-neuron synaptic transmission; phototaxis; synaptic vesicle coating.
kek6	831.306	-1.414	-2.22	-1.182	-4.237	FBgn0039862	kek6	lateral inhibition.
CG32698	415.469	-2.98	-0.977	-4.809	-5.413	FBgn0052698
CG34362	1203.64	-3.245	-3.804	-3.18	-4.088	FBgn0085391		regulation of alternative mRNA splicing, via spliceosome.
Nckx30C	3152.76	-2.179	-5.127	-2.11	-4.001	FBgn0028704	Nckx30C	transmembrane transport; neuron projection morphogenesis; sodium ion transport; compound eye development; calcium ion transport.
CG12605	1013.48	-3.029	-4.418	-1.859	-4.149	FBgn0035481		negative regulation of transcription from RNA polymerase II promoter.
CG3198	1149.14	-1.891	-2.254	-1.433	-4.079	FBgn0029887		positive regulation of Ras protein signal transduction; mRNA splicing, via spliceosome; positive regulation of ERK1 and ERK2 cascade; mRNA splice site selection.
CG4768	1182.21	-2.233	-2.664	-3.269	-4.077	FBgn0030790
Pi3K21B	437.063	-1.329	-2.344	-7.938	-5.199	FBgn0020622	Pi3K21B	lipid phosphorylation; phosphatidylinositol phosphorylation; positive regulation of cell size; regulation of cell proliferation; insulin receptor signaling pathway; regulation of organ growth; regulation of cell size; positive regulation of growth; protein phosphorylation.
CG16898	504.328	-9.417	-3.128	-8.357	-4.864	FBgn0034480
Rab3	2282.42	-2.228	-4.043	-2.321	-3.975	FBgn0005586	Rab3	vesicle-mediated transport; maintenance of presynaptic active zone structure; protein transport; Rab protein signal transduction; cytoskeletal matrix organization at active zone; neurotransmitter secretion.
CG8861	539.233	-1.299	-2.13	-1.293	-4.669	FBgn0037676
CG4467	2387.29	-1.118	-3.882	-1.482	-3.961	FBgn0039064		proteolysis.
Cpr72Ec	3306.99	-0.964	3.705	2.804	-3.91	FBgn0036619	Cuticular protein 72Ec	chitin-based cuticle development.
CG33639	477.462	-2.404	-3.134	-3.225	-4.868	FBgn0053639		G-protein coupled receptor signaling pathway.
Shaw	657.406	-1.555	-2.704	-1.298	-4.354	FBgn0003386	Shaker cognate w	potassium ion transport; protein homooligomerization; sleep; transmembrane transport.
CkIIalpha-i3	293.391	-1.094	-6.561	-1.538	-6.704	NA
klg	1537.5	-1.935	-3.574	-2.449	-3.981	FBgn0017590	klingon	R7 cell fate commitment; long-term memory; learning or memory; olfactory learning; R7 cell differentiation; behavioral response to ethanol; homophilic cell adhesion via plasma membrane adhesion molecules.
tobi	1252.62	-1.856	-4.055	-3.986	-4.109	FBgn0261575	target of brain insulin	carbohydrate metabolic process.
CG14435	709.908	-2.45	-3.064	-2.96	-4.339	FBgn0029911		protein ubiquitination.
GluClalpha	3501.21	-2.455	-2.949	-2.81	-3.934	NA
CG42541	1171.54	-1.532	-3.599	-2.517	-4.008	FBgn0260658		small GTPase mediated signal transduction; phagocytosis.
PRL-1	2454.41	-1.225	-1.995	-1.777	-3.935	FBgn0024734	PRL-1	protein dephosphorylation.
RSG7	733.753	-1.252	-2.245	-1.559	-4.244	FBgn0024941	Regulator of G-protein signalling 7	intracellular signal transduction; regulation of G-protein coupled receptor protein signaling pathway; termination of G-protein coupled receptor signaling pathway.
CycG	10995.6	-1.455	-3.431	-1.612	-3.929	FBgn0039858	Cyclin G	epithelium development; negative regulation of G1/S transition of mitotic cell cycle; female meiotic division; meiotic DNA repair synthesis; double-strand break repair.
CkIIbeta	1476.39	-2.09	-2.936	-2.012	-3.94	NA
rdgA	9320.48	-1.872	-4.823	-1.831	-3.916	FBgn0261549	retinal degeneration A	biological process described with 15 unique terms, many of which group under: signal transduction; regulation of cell communication; protein complex subunit organization; retina homeostasis; multicellular organismal process; sensory perception of smell; phototransduction, visible light; cellular component organization; multicellular organismal homeostasis; regulation of signal transduction; respo…
CASK	7501.05	-3.047	-3.445	-3.139	-3.907	FBgn0013759	CASK ortholog	biological process described with 21 unique terms, many of which group under: adult walking behavior; cell adhesion; epithelial cell differentiation; regulation of locomotion; phosphorus metabolic process; regulation of anatomical structure morphogenesis; positive regulation of transport; protein phosphorylation; columnar/cuboidal epithelial cell development; biological adhesion; cell-cell signal…
CG7781	2681.54	-1.186	-1.652	-2.011	-3.883	FBgn0032021
Asator	3295.93	-1.3	-1.742	-1.24	-3.887	FBgn0039908	Asator	protein phosphorylation.
fas	810.055	-2.098	-2.508	-1.557	-4.108	FBgn0000633	faint sausage	head involution; foregut morphogenesis; dorsal closure; salivary gland morphogenesis; Malpighian tubule morphogenesis; salivary gland development; cardioblast cell fate determination; maintenance of polarity of embryonic epithelium; morphogenesis of an epithelium.
nAChRalpha6	1176.27	-2.482	-3.385	-2.636	-3.909	NA
Reph	2158.51	-2.304	-2.679	-2.895	-3.826	FBgn0021800	Regulator of eph expression	ephrin receptor signaling pathway; peripheral nervous system development.
CG30419	354.414	-3.09	-4.36	-4.135	-5.41	FBgn0050419
RhoGAP102A	327.738	-0.662	-2.154	-2.423	-5.52	FBgn0259216	Rho GTPase activating protein at 102A	positive regulation of GTPase activity.
Sdc	2237.01	-1.995	-3.212	-1.756	-3.782	FBgn0010415	Syndecan	positive regulation of synaptic growth at neuromuscular junction; motor neuron axon guidance; epithelial cell migration, open tracheal system; detection of light stimulus involved in visual perception; positive regulation of gene silencing by miRNA; energy homeostasis; regulation of multicellular organismal metabolic process; glial cell development; axon guidance.
Cf2	615.605	-1.018	-2.346	-1.737	-4.274	FBgn0000286	Chorion factor 2	adult somatic muscle development; regulation of transcription, DNA-templated; positive regulation of transcription elongation from RNA polymerase II promoter.
Ssk	936.406	-3.484	-3.654	-1.345	-3.911	FBgn0036945	Snakeskin	intestinal epithelial cell development; anterior midgut development; septate junction assembly; establishment of endothelial barrier.
Sema-1a	863.718	-2.377	-3.785	-1.978	-3.927	FBgn0011259	Sema-1a	biological process described with 11 unique terms, many of which group under: neurological system process; brain morphogenesis; regulation of locomotion; locomotory behavior; locomotion involved in locomotory behavior; head development; signal transduction; system process; regulation of cellular component size; organ development; startle response; neuron recognition; regulation of anatomical stru…
Bx	1181.83	-2.569	-2.894	-2.62	-3.836	FBgn0265598	Beadex	biological process described with 11 unique terms, many of which group under: digestion; positive regulation of cellular biosynthetic process; behavior; sensory organ development; wing disc morphogenesis; transport; response to cocaine; reproductive process; circadian rhythm; multi-organism behavior.
CG42322	1932.62	-2.037	-2.582	-2.062	-3.751	FBgn0259222
nmo	591.08	-2.921	-4.203	-2.636	-4.177	FBgn0011817	nemo	ommatidial rotation; establishment of planar polarity; imaginal disc-derived wing morphogenesis; positive regulation of synaptic growth at neuromuscular junction; imaginal disc-derived wing vein morphogenesis; gravitaxis; negative regulation of Wnt signaling pathway; compound eye development; imaginal disc-derived wing vein specification; protein phosphorylation.
jim	2107.62	-1.817	-2.543	-2.621	-3.765	FBgn0027339	jim	regulation of chromatin silencing; dendrite morphogenesis.
Imp	431.405	-3.928	-5.107	-3.839	-4.63	FBgn0262735	IGF-II mRNA-binding protein	mRNA splicing, via spliceosome; spermatogenesis; positive regulation of axon regeneration; nervous system development; neuron remodeling; synaptic growth at neuromuscular junction.
Pkc98E	2347.27	-1.761	-2.723	-2.309	-3.7	FBgn0003093	Protein C kinase 98E	neuron projection morphogenesis; protein phosphorylation; lipid particle organization; dorsal/ventral axis specification; long-term memory; response to ethanol; Golgi organization; negative regulation of cell proliferation; I-kappaB phosphorylation.
bc10	638.621	-3.222	-3.659	-4.103	-4.092	FBgn0040239	bc10	.
Ppcs	440.223	-1.063	-2.271	-1.588	-4.45	FBgn0261285	Phosphopantothenoylcysteine synthetase	biological process described with 11 unique terms, many of which group under: columnar/cuboidal epithelial cell differentiation; homeostatic process; cytoskeleton organization; purine nucleoside bisphosphate biosynthetic process; acylglycerol homeostasis; system development; anion homeostasis; actin cytoskeleton organization; chaeta development; imaginal disc-derived appendage development; lipid …
Gbeta13F	2562.32	-2.21	-2.55	-2.418	-3.696	NA
rad	868.093	-1.169	-2.549	-2.005	-3.821	FBgn0265597	radish	activation of GTPase activity; anesthesia-resistant memory; olfactory learning; regulation of heart contraction.
Paip2	871.632	-1.345	-1.621	-0.916	-3.826	FBgn0038100	polyA-binding protein interacting protein 2	regulation of cell growth; negative regulation of translation.
spin	1820.19	-1.262	-1.535	-1.78	-3.692	FBgn0086676	spinster	biological process described with 20 unique terms, many of which group under: female gamete generation; regulation of multicellular organismal process; multi-organism behavior; endosome to lysosome transport; negative regulation of transmembrane receptor protein serine/threonine kinase signaling pathway; vacuole organization; cellular response to extracellular stimulus; regulation of synapse orga…
Ace	2447.45	-2.352	-3.311	-2.432	-3.68	FBgn0000024	Acetylcholine esterase	choline catabolic process; synaptic transmission; acetylcholine catabolic process; phototaxis; response to carbamate; synaptic transmission, cholinergic; acetylcholine catabolic process in synaptic cleft; response to organophosphorus.
sNPF-R	433.721	-2.038	-1.776	-1.347	-4.576	FBgn0036934	short neuropeptide F receptor	positive regulation of ERK1 and ERK2 cascade; positive regulation of multicellular organism growth; G-protein coupled receptor signaling pathway; neuropeptide signaling pathway; positive regulation of feeding behavior.
app	1772.14	-2.229	-3.15	-2.055	-3.661	FBgn0260941	approximated	establishment of imaginal disc-derived wing hair orientation; regulation of cell proliferation; protein palmitoylation; pattern specification process; imaginal disc-derived leg morphogenesis; establishment of body hair or bristle planar orientation.
Unr	1278.93	-0.931	-3.76	-3.271	-3.677	FBgn0263352	Upstream of N-ras	negative regulation of translation; regulation of transcription, DNA-templated; dosage compensation complex assembly; dosage compensation; lateral inhibition; dosage compensation by hyperactivation of X chromosome.
Rab26	696.646	-1.622	-1.677	-2.361	-3.928	FBgn0086913	Rab26	Rab protein signal transduction; protein transport; regulation of exocytosis; vesicle-mediated transport.
Pvf3	610.153	-0.959	-2.088	-1.258	-4.018	FBgn0085407	PDGF- and VEGF-related factor 3	salivary gland morphogenesis; hemocyte migration; vascular endothelial growth factor receptor signaling pathway; synaptic target recognition.
Ssdp	862.239	-1.571	-2.531	-2.285	-3.79	FBgn0011481	Sequence-specific single-stranded DNA-binding protein	neuron projection morphogenesis; wing disc development; regulation of transcription, DNA-templated.
CG2519	1235.43	-1.123	-1.09	-9.436	-3.635	FBgn0037336		.
Fas1	12430	-1.025	-3.509	-1.675	-3.64	FBgn0262742	Fasciclin 1	axon guidance; neuron recognition; calcium-independent cell-cell adhesion via plasma membrane cell-adhesion molecules; neuron cell-cell adhesion; homophilic cell adhesion via plasma membrane adhesion molecules.
Tsp96F	489.31	-1.114	-1.986	-2.259	-4.291	FBgn0027865	Tetraspanin 96F	.
Cngl	1707.15	-1.855	-4.343	-3.947	-3.591	FBgn0263257	Cyclic nucleotide-gated ion channel-like	transmembrane transport; cation transport; cyclic-nucleotide-mediated signaling.
EcR	583.046	-1.071	-2.459	-1.549	-4.003	FBgn0000546	Ecdysone receptor	biological process described with 53 unique terms, many of which group under: positive regulation of macromolecule metabolic process; regulation of programmed cell death; organism emergence from protective structure; cell adhesion; regulation of cellular respiration; molting cycle, chitin-based cuticle; brain development; cell fate commitment involved in pattern specification; epidermis developme…
Mal-A5	3337.72	-1.674	-3.021	-1.25	-3.629	FBgn0050359	Maltase A5	carbohydrate metabolic process.
B52	4041.78	-3.556	-3.454	-3.124	-3.571	FBgn0004587	B52	mRNA splice site selection; regulation of mRNA splicing, via spliceosome; mitotic nuclear division; regulation of alternative mRNA splicing, via spliceosome; mRNA splicing, via spliceosome.
mei-P26	1514.38	-3.18	-7.287	-3.283	-3.581	FBgn0026206	meiotic P26	meiotic nuclear division; protein ubiquitination; germ cell development; gamete generation.
CG42240	1340.07	-0.79	-2.47	-1.353	-3.562	FBgn0250869		.
A2bp1	1779.72	-2.51	-4.401	-2.825	-3.535	FBgn0052062	Ataxin-2 binding protein 1	nervous system development; positive regulation of transcription, DNA-templated; imaginal disc-derived wing vein specification; oogenesis.
dpr6	266.258	-3.067	-3.157	-3.487	-5.536	FBgn0040823	defective proboscis extension response 6	sensory perception of chemical stimulus.
R	928.077	-1.861	-2.008	-1.577	-3.639	FBgn0004636	Roughened	biological process described with 13 unique terms, many of which group under: locomotion; localization of cell; regulation of cell shape; biological adhesion; neuron fate commitment; embryo development ending in birth or egg hatching; cell-cell junction organization; Ras protein signal transduction; establishment of ommatidial planar polarity; cellular response to stimulus; cell adhesion; adheren…
vsg	7339	-1.617	-2.149	-2.386	-3.558	FBgn0045823	visgun	long-term memory; learning or memory; olfactory learning; multicellular organism reproduction; imaginal disc-derived wing morphogenesis; regulation of cell proliferation; behavioral response to ethanol.
slo	2957.3	-0.559	-2.918	-1.088	-3.527	FBgn0003429	slowpoke	potassium ion transport; response to drug; negative regulation of neuromuscular synaptic transmission; regulation of synaptic growth at neuromuscular junction; circadian behavior; circadian rhythm; male courtship behavior, veined wing generated song production; potassium ion transmembrane transport.
tun	427.655	-2.696	-1.926	-3.088	-4.311	FBgn0034046	tungus	olfactory learning; learning or memory.
CG42748	1396.3	-1.026	-4.03	-2.422	-3.536	FBgn0261802
Gbs-70E	4595.43	-1.19	-1.832	-0.918	-3.579	FBgn0036428	Glycogen binding subunit 70E	behavioral response to ethanol; regulation of glycogen metabolic process.
CG12541	307.28	-5.019	-2.046	-2.784	-5.096	FBgn0029930
dnc	2739.05	-2.213	-3.303	-2.456	-3.537	FBgn0000479	dunce	biological process described with 22 unique terms, many of which group under: multi-organism behavior; response to temperature stimulus; chemosensory behavior; behavioral response to ethanol; circadian behavior; regulation of cell communication; cAMP-mediated signaling; nucleoside phosphate metabolic process; circadian rhythm; rhythmic process.
csw	3942.03	-1.257	-4.077	-1.581	-3.531	FBgn0000382	corkscrew	biological process described with 20 unique terms, many of which group under: metabolic process; regulation of neurogenesis; dorsal/ventral axis specification; central nervous system development; regulation of metabolic process; transport; negative regulation of biological process; mesoderm development; cell motility; branching involved in open tracheal system development; regulation of nucleic a…
hth	1587.06	-2.216	-2.692	-2.474	-3.516	FBgn0001235	homothorax	biological process described with 21 unique terms, many of which group under: anatomical structure formation involved in morphogenesis; leg disc development; regulation of developmental process; neuron fate commitment; positive regulation of nucleic acid-templated transcription; regulation of neurogenesis; regulation of cell fate specification; protein localization to nucleus; protein localizatio…
CG31191	301.675	-2.486	-2.938	-2.146	-5.087	FBgn0051191
mmd	2398.04	-2.552	-3.12	-2.724	-3.495	FBgn0259110	mind-meld	membrane protein ectodomain proteolysis.
onecut	2038.93	-0.776	-2.593	-1.221	-3.499	FBgn0028996	onecut	regulation of transcription, DNA-templated; positive regulation of transcription from RNA polymerase II promoter; transcription, DNA-templated.
Spred	1507.38	-1.256	-1.861	-1.476	-3.49	FBgn0020767	Sprouty-related protein with EVH-1 domain	regulation of signal transduction; multicellular organismal development.
Appl	7072.65	-1.626	-3.828	-1.998	-3.516	FBgn0000108	Î² amyloid protein precursor-like	biological process described with 11 unique terms, many of which group under: single-organism behavior; cognition; single-organism process; learning or memory; response to stimulus; nervous system development; single-organism cellular process; cellular process; response to wounding; regulation of cellular process.
Cam	25811.2	-1.638	-1.904	-1.41	-3.581	FBgn0000253	Calmodulin	biological process described with 22 unique terms, many of which group under: regulation of response to external stimulus; regulation of transmembrane transport; positive regulation of biological process; regulation of transmembrane transporter activity; negative regulation of signaling; nuclear division; detection of chemical stimulus; cellular protein modification process; cell-cell signaling; …
CG42337	520.251	-2.993	-3.324	-3.836	-3.949	FBgn0259239
trio	2736.78	-1.174	-4.257	-3.417	-3.462	FBgn0024277	trio	biological process described with 14 unique terms, many of which group under: cell-cell signaling; cell communication; developmental growth involved in morphogenesis; regulation of signal transduction; response to growth factor; positive regulation of small GTPase mediated signal transduction; imaginal disc morphogenesis; regulation of cell projection organization; metamorphosis; positive regulat…
psq	2726.38	-1.35	-1.853	-1.135	-3.468	FBgn0263102	pipsqueak	embryonic pattern specification; pole plasm assembly; gene silencing; olfactory behavior; regulation of chromatin silencing; anterior/posterior axis specification, embryo; chromatin silencing; imaginal disc-derived wing morphogenesis.
sNPF	2034.11	-1.436	-1.386	-1.832	-3.481	FBgn0032840	short neuropeptide F precursor	biological process described with 12 unique terms, many of which group under: multicellular organismal process; single-multicellular organism process; regulation of metabolic process; single-organism process; regulation of carbohydrate metabolic process; positive regulation of phosphorus metabolic process; cell communication; regulation of cell size; regulation of developmental growth; rhythmic p…
akirin	1029.84	-2.397	-1.899	-2.08	-3.532	FBgn0082598	akirin	positive regulation of innate immune response; muscle organ development; defense response to Gram-negative bacterium; regulation of innate immune response; muscle attachment; larval somatic muscle development; positive regulation of transcription from RNA polymerase II promoter.
mAChR-A	1030.89	-1.512	-1.861	-1.677	-3.517	FBgn0000037	muscarinic Acetylcholine Receptor, A-type	phospholipase C-activating G-protein coupled receptor signaling pathway; G-protein coupled acetylcholine receptor signaling pathway.
Src64B	344.857	-1.462	-2.889	-1.818	-4.583	FBgn0262733	Src oncogene at 64B	biological process described with 29 unique terms, many of which group under: phosphate-containing compound metabolic process; cellular metabolic process; parallel actin filament bundle assembly; generation of neurons; epithelial cell differentiation; positive regulation of molecular function; embryonic morphogenesis; respiratory system development; regulation of synaptic growth at neuromuscular …
CG2278	551.738	-1.995	-2.996	-3.804	-3.86	FBgn0030017
ytr	384.917	-1.613	-2.081	-1.157	-4.312	FBgn0021895	yantar	hemocyte differentiation; mRNA splicing, via spliceosome; hemopoiesis.
nAChRalpha5	964.433	-4.392	-6.313	-4.823	-3.46	NA
rdx	1113.81	-0.878	-1.307	-0.964	-3.437	FBgn0264493	roadkill	biological process described with 11 unique terms, many of which group under: developmental process; sensory organ development; regulation of macromolecule metabolic process; regulation of phosphorylation; negative regulation of cell communication; regulation of protein import into nucleus; organic substance metabolic process; epithelium development; protein destabilization; regulation of apoptot…
NaCP60E	2941.27	-0.847	-3.402	-1.62	-3.387	FBgn0085434	Na channel protein 60E	olfactory behavior; sodium ion transport; sodium ion transmembrane transport.
unk	497.422	-0.616	-2.525	-1.106	-3.896	FBgn0004395	unkempt	regulation of neurogenesis; larval development; chaeta morphogenesis; compound eye development; neuron differentiation; imaginal disc-derived wing morphogenesis.
dysc	1357.57	-2.931	-3.137	-3.541	-3.385	FBgn0264006	dyschronic	photoreceptor cell axon guidance; negative regulation of neuromuscular synaptic transmission; muscle cell cellular homeostasis; rhabdomere development; regulation of synaptic growth at neuromuscular junction; positive regulation of ion transmembrane transporter activity; locomotor rhythm.
CG42235	1044.06	-5.863	-4.598	-4.329	-3.495	FBgn0250757		vitamin transport; transmembrane transport.
CG45263	659.98	-3.288	-5.097	-2.88	-3.67	FBgn0266801
CG8116	227.162	-2.453	-2.869	-2.82	-5.787	FBgn0037614
Evi5	863.086	-0.805	-2.442	-3.218	-3.493	FBgn0262740	Ecotropic viral integration site 5 ortholog (H. sapiens)	border follicle cell migration; regulation of GTPase activity.
CG8641	284.201	-0.996	-1.357	-1.896	-4.867	FBgn0035733		small GTPase mediated signal transduction.
alph	1324.57	-1.273	-1.303	-1.197	-3.424	FBgn0086361	alphabet	biological process described with 18 unique terms, many of which group under: organ morphogenesis; post-embryonic development; response to stimulus; mitotic cell cycle; response to oxidative stress; determination of adult lifespan; response to UV; primary metabolic process; post-embryonic organ morphogenesis; response to paraquat; response to UV-C; negative regulation of protein phosphorylation; …
Shawl	428.743	-1.729	-2.345	-1.78	-4.08	FBgn0085395	Shaw-like	transmembrane transport; potassium ion transport; protein homooligomerization.
foxo	1003.93	-0.881	-1.449	-1.996	-3.464	FBgn0038197	forkhead box, sub-group O	biological process described with 42 unique terms, many of which group under: circadian rhythm; regulation of autophagy; negative regulation of macromolecule biosynthetic process; regulation of cell proliferation; rhythmic process; regulation of cell growth; multicellular organismal aging; somatic muscle development; energy derivation by oxidation of organic compounds; eye morphogenesis; syncytiu…
Eip93F	1379.88	-2.126	-3.169	-1.99	-3.366	FBgn0264490	Ecdysone-induced protein 93F	biological process described with 13 unique terms, many of which group under: positive regulation of nucleic acid-templated transcription; response to hypoxia; induction of programmed cell death by ecdysone; phagocytosis, engulfment; cellular metabolic process; membrane organization; larval midgut cell programmed cell death; response to stress; catabolic process; cellular response to chemical sti…
alpha-Man-I	1801.62	-0.946	-1.851	-1.26	-3.382	NA
NetB	434.067	-2.633	-4.516	-1.965	-3.959	FBgn0015774	Netrin-B	salivary gland boundary specification; motor neuron axon guidance; dendrite guidance; synaptic target attraction; regulation of photoreceptor cell axon guidance; synaptic target recognition; glial cell migration; axon guidance.
Tom40	647.643	-1.709	-0.898	-1.512	-3.602	FBgn0016041	Translocase of outer membrane 40	cellular response to hypoxia; transmembrane transport; protein targeting to mitochondrion.
CG1092	332.506	-0.785	-1.213	-2.695	-4.405	FBgn0037228		neurogenesis.
CG31323	230.723	-3.292	-2.412	-2.379	-5.566	FBgn0051323
drk	920.486	-0.94	-1.85	-1.235	-3.421	FBgn0004638	downstream of receptor kinase	biological process described with 16 unique terms, many of which group under: organ development; tripartite regional subdivision; positive regulation of neuron differentiation; negative regulation of epidermal growth factor-activated receptor activity; olfactory behavior; positive regulation of phosphorus metabolic process; protein complex subunit organization; cognition; cell differentiation; re…
oaf	267.541	-1.779	-2.754	-2.41	-4.967	FBgn0011818	out at first	nervous system development; female meiosis chromosome segregation; eclosion.
CG17816	1759.65	-1.193	-2.286	-1.46	-3.295	FBgn0037525
Corin	884.465	-0.938	-2.575	-1.473	-3.408	FBgn0033192	Corin	proteolysis.
CG13743	851.732	-1.53	-1.623	-8.715	-3.432	FBgn0033368		amino acid transmembrane transport.
CG15312	689.752	-1.839	-2.022	-1.701	-3.475	FBgn0030174		imaginal disc-derived wing morphogenesis.
CG44247	2213.58	-0.643	-1.671	-2.676	-3.288	FBgn0265182		.
Syt1	6591.74	-1.4	-2.395	-1.469	-3.31	FBgn0004242	Synaptotagmin 1	biological process described with 14 unique terms, many of which group under: regulation of signaling; positive regulation of vesicle fusion; single-organism behavior; regulation of cell communication; regulation of synaptic transmission; regulation of reproductive process; exocytosis; regulation of pole plasm oskar mRNA localization; regulation of vesicle fusion; regulation of synapse structure …
ttk	669.906	-1.804	-2.571	-3.039	-3.492	FBgn0003870	tramtrack	biological process described with 30 unique terms, many of which group under: regulation of multicellular organismal process; compound eye photoreceptor cell differentiation; regulation of cellular component organization; locomotion involved in locomotory behavior; inter-male aggressive behavior; positive regulation of DNA binding; epithelial cell migration; behavior; cell fate commitment; regula…
CG9368	471.776	-2.164	-2.102	-1.419	-3.791	FBgn0036890
CG13624	734.647	-0.594	-1.39	-1.119	-3.457	FBgn0039209		regulation of transcription, DNA-templated.
CG6154	325.779	-1.532	-1.798	-2.592	-4.367	FBgn0039420		proteolysis.
ena	775.847	-1.342	-2.491	-1.999	-3.465	FBgn0000578	enabled	biological process described with 26 unique terms, many of which group under: organelle organization; regulation of developmental process; regulation of cell morphogenesis; actin filament organization; regulation of developmental growth; transport; columnar/cuboidal epithelial cell differentiation; regulation of biological process; compound eye development; positive regulation of cellular compone…
dpr	437.846	-1.378	-1.922	-1.215	-3.827	NA
Rala	758.551	-1.035	-2.161	-1.433	-3.464	FBgn0015286	Ras-like protein A	dorsal closure; regulation of cell morphogenesis; regulation of Notch signaling pathway; defense response to Gram-negative bacterium; border follicle cell migration; negative regulation of JNK cascade; Ras protein signal transduction; innate immune response; negative regulation of innate immune response; R3/R4 cell fate commitment.
msi	949.649	-2.57	-6.41	-6.218	-3.367	FBgn0011666	musashi	germ-line stem cell division; cellular response to hypoxia; cell fate determination; stem cell maintenance; mRNA processing; negative regulation of translation; chaeta development; regulation of translation.
beat-VI	571.31	-1.952	-2.169	-2.422	-3.638	FBgn0039584	beat-VI	heterophilic cell-cell adhesion via plasma membrane cell adhesion molecules.
Atf3	584.299	-1.888	-3.857	-1.704	-3.574	FBgn0028550	Activating transcription factor 3	regulation of transcription from RNA polymerase II promoter; nervous system development; immune response; lipid homeostasis.
CG10777	814.807	-2.122	-4.008	-2.066	-3.376	FBgn0029979
wech	325.5	-2.304	-4.148	-2.229	-4.269	FBgn0259745	wech	muscle attachment; regulation of cell-cell adhesion mediated by integrin.
Uev1A	4134.91	-2.022	-1.52	-1.301	-3.297	FBgn0035601	Ubiquitin-conjugating enzyme variant 1A	protein polyubiquitination.
Ppa	679.438	-1.33	-2.025	-2.554	-3.458	FBgn0020257	Partner of paired	ubiquitin-dependent protein catabolic process; SCF-dependent proteasomal ubiquitin-dependent protein catabolic process.
koi	678.168	-2.506	-4.069	-3.235	-3.43	FBgn0265003	klaroid	nuclear migration; nucleus localization.
chinmo	627.992	-4.083	-5.722	-3.745	-3.442	FBgn0086758	Chronologically inappropriate morphogenesis	mushroom body development; imaginal disc-derived wing morphogenesis; dendrite morphogenesis.
Rh7	433.799	-1.82	-1.271	-1.787	-3.819	FBgn0036260	Rhodopsin 7	visual perception; G-protein coupled receptor signaling pathway.
Pak3	526.577	-1.483	-2.305	-2.156	-3.576	FBgn0044826	Pak3	protein phosphorylation; myoblast fusion; actin filament organization; positive regulation of synapse assembly.
jdp	4457.41	-1.916	-1.935	-2.086	-3.257	FBgn0027654	jdp	protein folding.
CG43729	2653.21	-1.291	-2.291	-10.752	-3.22	FBgn0263980		positive regulation of cell size; lateral inhibition; intracellular signal transduction.
Hs3st-A	710.458	-0.708	-2.364	-1.819	-3.391	FBgn0053147	Heparan sulfate 3-O sulfotransferase-A
CG42732	1320.35	-0.666	-1.159	-1.454	-3.213	FBgn0261698		neurogenesis; potassium ion transport; neuron projection morphogenesis.
CG16926	3065.09	-4.588	-5.198	-4.075	-3.227	FBgn0040732
Dh31	791.152	-2.074	-1.444	-1.152	-3.362	FBgn0032048	Diuretic hormone 31	neuropeptide signaling pathway; G-protein coupled receptor signaling pathway; positive regulation of adenylate cyclase activity involved in G-protein coupled receptor signaling pathway; body fluid secretion; positive regulation of circadian sleep/wake cycle, wakefulness.
babo	973.639	-1.671	-2.414	-2.114	-3.261	FBgn0011300	baboon	biological process described with 18 unique terms, many of which group under: positive regulation of growth; response to abiotic stimulus; head development; metabolic process; response to endogenous stimulus; regulation of mitotic cell cycle; post-embryonic development; post-embryonic organ morphogenesis; organ morphogenesis; negative regulation of metabolic process; wing disc morphogenesis; resp…
sinu	282.503	-1.744	-2.13	-2.058	-4.491	FBgn0010894	sinuous	heart process; open tracheal system development; cell adhesion involved in heart morphogenesis; septate junction assembly; dorsal closure; regulation of tube size, open tracheal system; establishment of glial blood-brain barrier.
CG15628	968.312	-1.139	-1.464	-1.37	-3.26	FBgn0031632
Cdc42	989.693	-1.654	-1.993	-2.218	-3.276	FBgn0010341	Cdc42	biological process described with 46 unique terms, many of which group under: transport; regulation of cell projection assembly; single-organism localization; protein complex localization; MAPK cascade; regulation of actin polymerization or depolymerization; stem cell division; cell-cell signaling; sensory perception of touch; melanin metabolic process; positive regulation of response to stimulus…
Drep-2	479.501	-1.977	-3.029	-2.803	-3.646	NA
pros	2899.55	-2.66	-5.128	-3.777	-3.179	FBgn0004595	prospero	biological process described with 41 unique terms, many of which group under: vesicle-mediated transport; multicellular organismal reproductive process; regulation of protein localization; G1 to G0 transition; axon guidance; sensory perception; localization; positive regulation of gene expression; compound eye photoreceptor fate commitment; tissue development; negative regulation of cell projecti…
CG14619	1437.37	-1.137	-2.219	-1.211	-3.179	NA
dally	1528.34	-0.768	-2.103	-1.727	-3.192	FBgn0263930	division abnormally delayed	biological process described with 26 unique terms, many of which group under: transmembrane receptor protein serine/threonine kinase signaling pathway; regulation of growth; regulation of semaphorin-plexin signaling pathway; formation of anatomical boundary; developmental process involved in reproduction; organelle fission; regulation of transmembrane receptor protein serine/threonine kinase sign…
CG30158	683.09	-1.968	-2.578	-3.159	-3.364	FBgn0050158		small GTPase mediated signal transduction.
fax	2578.41	-0.79	-1.908	-1.662	-3.163	FBgn0014163	failed axon connections	neurogenesis; axonogenesis.
Hip14	485.65	-1.187	-1.628	-2.156	-3.631	FBgn0259824	Huntingtin-interacting protein 14	synaptic transmission; positive regulation of protein secretion; synaptic vesicle exocytosis; protein palmitoylation; spermatogenesis.
ITP	1308.18	-2.052	-2.379	-2.755	-3.214	FBgn0035023	Ion transport peptide	circadian rhythm; locomotor rhythm; lateral inhibition; neuropeptide signaling pathway; circadian sleep/wake cycle.
Rbp9	10813.5	-1.803	-3.02	-1.594	-3.243	FBgn0010263	RNA-binding protein 9	germ cell proliferation; germarium-derived egg chamber formation; oogenesis; establishment of blood-brain barrier.
Pino	3240.52	-2.167	-1.914	-3.117	-3.237	FBgn0016926	Pinocchio	olfactory behavior; regulation of response to DNA damage stimulus.
CG7133	242.252	-0.629	1.395	1.765	-4.807	FBgn0037150		.
Syt7	3181.36	-0.846	-2.601	-1.005	-3.163	FBgn0039900	Synaptotagmin 7	exocytosis; vesicle-mediated transport; synaptic vesicle exocytosis; neurotransmitter secretion.
dbo	553.537	-0.811	-1.519	-1.044	-3.485	FBgn0040230	diablo	neuron projection morphogenesis; cell growth; regulation of synapse organization.
CG2865	549.421	-1.728	-3.597	-4.714	-3.448	FBgn0023526		regulation of cell cycle.
CG11486	1823.69	-0.79	-1.835	-1.342	-3.119	FBgn0035397		nuclear-transcribed mRNA poly(A) tail shortening.
Ras85D	1089.31	-2.045	-1.771	-2.151	-3.167	FBgn0003205	Ras oncogene at 85D	biological process described with 55 unique terms, many of which group under: cell proliferation; regulation of signaling; macromolecule localization; homeostasis of number of cells; regulation of developmental growth; regulation of cellular biosynthetic process; cell maturation; positive regulation of growth; positive regulation of neuron differentiation; stem cell fate commitment; establishment…
bves	861.319	-2.052	-3.263	-2.22	-3.246	FBgn0031150	bves
Nhe2	1531.21	-0.664	-1.459	-1.155	-3.119	FBgn0040297	Na+/H+ hydrogen exchanger 2	sodium ion transport; regulation of pH; cellular ion homeostasis; transmembrane transport.
lolal	1438.07	-1.521	-1.911	-2.282	-3.143	FBgn0022238	lola like	regulation of transcription from RNA polymerase II promoter; gene silencing; tracheal outgrowth, open tracheal system; salivary gland morphogenesis; larval lymph gland hemopoiesis; chromatin silencing.
CG34391	162.022	-2.875	-4.519	-3.781	-6.847	NA
Vap-33A	2006.01	-1.777	-2.704	-2.159	-3.116	FBgn0029687	VAMP-associated protein of 33kDa ortholog A	cytoplasmic microtubule organization; phosphatidylinositol metabolic process; neuromuscular junction development; synaptic vesicle priming; axon cargo transport; neurotransmitter secretion; terminal button organization; defense response to Gram-negative bacterium; synapse maturation.
Syngr	2932.46	-1.351	-2.091	-2.025	-3.153	FBgn0033876	Synaptogyrin	neurogenesis; regulation of calcium ion-dependent exocytosis; synaptic vesicle transport; synaptic vesicle exocytosis.
Sytbeta	486.44	-1.281	-2.717	-1.711	-3.505	NA
CG7708	1274.37	-1.401	-1.896	-2.243	-3.151	FBgn0038641		acetylcholine biosynthetic process; amino acid transmembrane transport.
CG43367	713.717	-0.617	-2.651	-1.273	-3.248	FBgn0263110
Dop1R2	378.57	-2.524	-2.646	-1.528	-3.805	FBgn0266137	Dopamine 1-like receptor 2	dopamine receptor signaling pathway; positive regulation of oxidative stress-induced neuron death; adenylate cyclase-activating dopamine receptor signaling pathway; age-dependent response to oxidative stress.
how	711.413	-0.723	-1.879	-1.186	-3.241	FBgn0264491	held out wings	biological process described with 17 unique terms, many of which group under: regulation of biological process; localization of cell; locomotion; negative regulation of developmental process; mesodermal cell migration; muscle cell fate determination; cell division; cell adhesion; imaginal disc-derived appendage morphogenesis; regulation of blood circulation; mesoderm development; regulation of em…
CG12333	597.007	-2.935	-2.214	-1.662	-3.387	FBgn0038617		lateral inhibition.
Rac1	1051.26	-2.891	-2.597	-2.842	-3.151	FBgn0010333	Rac1	biological process described with 66 unique terms, many of which group under: cell proliferation; cell junction organization; response to stress; protein complex subunit organization; dorsal closure, amnioserosa morphology change; regulation of response to stimulus; eggshell formation; organic hydroxy compound metabolic process; gland development; positive regulation of cellular component organiz…
RpS29	33262.4	-3.989	-3.058	-2.537	-3.274	FBgn0261599	Ribosomal protein S29	neurogenesis; neuron development; translation.
CG6650	428.574	-1.974	-1.958	-1.951	-3.633	FBgn0036402		carbohydrate metabolic process.
Dys	1121.39	-0.574	-3.11	-2.874	-3.077	FBgn0260003	Dystrophin	imaginal disc-derived wing vein morphogenesis; muscle cell cellular homeostasis; muscle organ development; establishment of cell polarity; regulation of neurotransmitter secretion; regulation of short-term neuronal synaptic plasticity; neuromuscular synaptic transmission; imaginal disc-derived wing vein specification.
Glut1	1860.82	-1.728	-2.594	-2.2	-3.043	FBgn0264574	Glucose transporter 1	transmembrane transport.
Mef2	1330.78	-1.001	-1.629	-1.839	-3.076	FBgn0011656	Myocyte enhancer factor 2	biological process described with 17 unique terms, many of which group under: macromolecule localization; nucleobase-containing compound metabolic process; columnar/cuboidal epithelial cell differentiation; lipid storage; mesoderm development; carbohydrate localization; regulation of striated muscle tissue development; digestive system development; humoral immune response; positive regulation of …
Proc	676.447	-1.011	-1.117	-1.161	-3.276	FBgn0045038	Proctolin	positive regulation of heart rate; neuropeptide signaling pathway.
Bsg	2534.65	-1.618	-2.469	-1.648	-3.048	FBgn0261822	Basigin	mitochondrion localization; nucleus localization; single organismal cell-cell adhesion; spermatid development; inter-male aggressive behavior; sarcomere organization; photoreceptor cell morphogenesis; endoplasmic reticulum localization.
CG42750	482.711	-1.705	-2.424	-2.937	-3.381	FBgn0261804		proteolysis.
CG4950	430.622	-0.679	-9.027	-2.837	-3.549	FBgn0036587
CG1607	1638.15	-0.956	-1.284	-1.708	-3.03	FBgn0039844		amino acid transmembrane transport.
ftz-f1	1079.93	-0.602	-1.454	-1.058	-3.051	FBgn0001078	ftz transcription factor 1	biological process described with 20 unique terms, many of which group under: hormone-mediated signaling pathway; cellular response to stimulus; cellular component morphogenesis; periodic partitioning; behavior; steroid hormone mediated signaling pathway; positive regulation of macromolecule biosynthetic process; homeostatic process; regulation of developmental process; pupariation; imaginal disc…
GABA-B-R1	600.054	-0.505	-1.433	-1.219	-3.185	FBgn0260446	metabotropic GABA-B receptor subtype 1	G-protein coupled receptor signaling pathway; gamma-aminobutyric acid signaling pathway; negative regulation of adenylate cyclase activity.
Ras64B	579.224	-1.909	-1.798	-1.338	-3.277	FBgn0003206	Ras oncogene at 64B	Ras protein signal transduction.
CG32813	517.733	-1.426	-1.712	-3.468	-3.393	FBgn0052813
CG3556	815.518	-1.148	-1.594	-1.194	-3.108	FBgn0029708		cobalamin transport.
CG33110	891.11	-2.422	-1.876	-1.336	-3.073	FBgn0053110		fatty acid elongation.
Mtl	416.4	-2.453	-3.102	-2.91	-3.526	FBgn0039532	Mig-2-like	biological process described with 16 unique terms, many of which group under: morphogenesis of an epithelium; epithelium development; anatomical structure development; developmental process; cellular component organization; single-organism metabolic process; actin filament bundle assembly; cytoskeleton organization; actin cytoskeleton organization; tube morphogenesis; cellular metabolic process; …
Sar1	2854.32	-1.256	-1.281	-1.507	-3.02	FBgn0038947	Sar1 ortholog (S. cerevisiae)	biological process described with 11 unique terms, many of which group under: regulation of biological process; instar larval or pupal development; regulation of cytoplasmic transport; post-embryonic development; cellular component organization or biogenesis; positive regulation of transport; positive regulation of multicellular organismal process; regulation of vesicle targeting, to, from or wit…
nwk	4675.15	-1.291	-1.499	-1.326	-3.015	FBgn0263456	nervous wreck	receptor recycling; regulation of BMP signaling pathway; neuromuscular synaptic transmission; regulation of synaptic growth at neuromuscular junction; negative regulation of synaptic growth at neuromuscular junction; regulation of actin filament polymerization; regulation of Wnt signaling pathway.
CG9505	778.58	-0.871	2.015	2.688	2.723	FBgn0031805		proteolysis.
brat	415.233	-2.119	-4.913	-2.058	-3.476	FBgn0010300	brain tumor	biological process described with 21 unique terms, many of which group under: organic cyclic compound biosynthetic process; regulation of metabolic process; negative regulation of cell differentiation; multi-organism reproductive process; regulation of signaling; regulation of synapse structure or activity; asymmetric cell division; regulation of gene expression; single-organism localization; cel…
Lim1	368.007	-1.481	-2.638	-1.85	-3.671	FBgn0026411		imaginal disc-derived leg morphogenesis; negative regulation of transcription, DNA-templated; compound eye development; positive regulation of transcription, DNA-templated; regulation of transcription, DNA-templated; regulation of gene expression; leg disc proximal/distal pattern formation.
sls	5135.32	-1.705	-9.492	-2.584	-3.033	FBgn0086906	sallimus	muscle attachment; mesoderm development; sister chromatid cohesion; muscle organ development; sarcomere organization; regulation of hemocyte proliferation; myoblast fusion; skeletal muscle tissue development; locomotion; mitotic chromosome condensation.
plum	208.55	-1.013	-2.91	-1.209	-4.804	FBgn0039431	plum	negative regulation of synaptic growth at neuromuscular junction; neuron remodeling.
CG13293	408.842	-2.658	-1.298	-1.658	-3.424	FBgn0035677		transcription, DNA-templated.
path	6909.79	-1.271	-1.112	-1.444	-3.044	FBgn0036007	pathetic	regulation of growth; regulation of imaginal disc-derived wing size; growth; amino acid transmembrane transport.
CG42258	2120.57	-1.519	-2.43	-2.538	-3.016	FBgn0259143
CanA-14F	1227.26	-2.564	-1.036	-1.53	-2.955	FBgn0267912		positive regulation of NFAT protein import into nucleus; protein dephosphorylation; sleep.
ps	4278.37	-2.522	-3.733	-2.332	-2.952	FBgn0261552	pasilla	mRNA splicing, via spliceosome.
pgant5	696.097	-0.764	-1.809	-1.118	-3.07	FBgn0031681	polypeptide GalNAc transferase 5	oligosaccharide biosynthetic process.
CG7332	1307.72	-1.745	-1.608	-1.558	-2.967	FBgn0030973		.
RYBP	294.98	-2.157	-1.958	-2.276	-3.819	FBgn0034763	Ring and YY1 Binding Protein	negative regulation of apoptotic process; negative regulation of immune response; SCF-dependent proteasomal ubiquitin-dependent protein catabolic process.
CG42784	2071.51	-0.761	-1.463	-1.463	-2.883	FBgn0263354		.
CG6329	3697.18	-1.583	-1.659	-2.026	-2.887	FBgn0033872
dpr10	447.638	-1.591	-1.861	-1.88	-3.338	FBgn0052057	defective proboscis extension response 10	sensory perception of chemical stimulus.
glob1	9313.31	-3.285	-3.454	-3.166	-2.935	FBgn0027657	globin 1	oxygen transport.
mrj	822.516	-1.654	-1.652	-1.134	-3.003	FBgn0034091	mrj	protein folding.
RhoGAP100F	1046.57	-1.337	-2.112	-1.019	-2.911	FBgn0039883	Rho GTPase activating protein at 100F	synaptic vesicle localization; activation of GTPase activity; maintenance of presynaptic active zone structure; cytoskeletal matrix organization at active zone; Rho protein signal transduction; axon extension involved in axon guidance; R7 cell development.
Pde1c	1862.57	-1.851	-2.071	-2.497	-2.892	FBgn0264815		cAMP metabolic process; multicellular organism reproduction; male mating behavior; signal transduction; cyclic nucleotide metabolic process; regulation of proteolysis; cGMP metabolic process.
CG5850	709.233	-0.786	-1.608	-1.847	-3.02	FBgn0032172
CG18208	251.364	-2.174	-3.325	-3.707	-4.012	FBgn0038653		G-protein coupled receptor signaling pathway.
CG2258	479.416	-0.612	-2.322	-1.231	-3.209	FBgn0029997		endocytosis.
CG32479	574.558	-0.935	-2.184	-1.265	-3.092	NA
CG2924	1067.7	-0.989	-1.196	-1.284	-2.938	FBgn0023528		protein K48-linked ubiquitination.
CG10433	3543.55	-1.528	-1.336	-1.285	-2.882	FBgn0034638		multicellular organism reproduction; regulation of female receptivity; defense response.
vvl	530.497	-0.846	-1.433	-1.171	-3.107	FBgn0086680	ventral veins lacking	brain segmentation; positive regulation of antimicrobial peptide biosynthetic process; regulation of dendrite morphogenesis; motor neuron axon guidance; dendrite morphogenesis; epithelial cell fate determination, open tracheal system; brain development; peripheral nervous system development; regulation of transcription, DNA-templated; positive regulation of transcription from RNA polymerase II pr…
Cda5	647.167	-1.023	-2.166	-2.124	-2.999	FBgn0051973	Chitin deacetylase-like 5	carbohydrate metabolic process; chitin metabolic process.
GlcAT-P	1133.86	-0.531	-1.826	-1.816	-2.843	FBgn0036144	GlcAT-P	peripheral nervous system development; glycoprotein biosynthetic process; glycosphingolipid biosynthetic process; proteoglycan biosynthetic process.
CG32486	3283.61	-1.287	-1.501	-1.416	-2.883	FBgn0266918		protein ubiquitination.
CG33143	533.006	-1.242	-1.979	-3.046	-3.136	FBgn0053143
Mkp3	1141.43	-1.692	-1.834	-1.874	-2.911	FBgn0036844	Mitogen-activated protein kinase phosphatase 3	mucosal immune response; single organismal cell-cell adhesion; regulation of cell proliferation; negative regulation of MAPK cascade; imaginal disc-derived wing vein specification; primary branching, open tracheal system; inactivation of MAPK activity; protein dephosphorylation; maintenance of epithelial integrity, open tracheal system.
Pp2B-14D	1155.06	-2.476	-0.948	-1.443	-2.867	FBgn0011826	Protein phosphatase 2B at 14D	protein dephosphorylation; sleep; regulation of embryonic development; female meiotic division; meiotic nuclear division; wing disc development.
Vha26	4413.82	-1.093	-1.645	-1.179	-2.87	FBgn0015324	Vacuolar H+-ATPase 26kD subunit	ATP hydrolysis coupled proton transport; proton transport.
GstO2	1415.84	-5.064	-1.319	-1.846	-2.845	FBgn0035906	Glutathione S transferase O2	defense response to Gram-negative bacterium; glutathione metabolic process; negative regulation of innate immune response.
CrebB	1119.84	-1.806	-2.05	-2.255	-2.851	FBgn0265784	Cyclic-AMP response element binding protein B	biological process described with 13 unique terms, many of which group under: cognition; circadian rhythm; regulation of behavior; single-organism behavior; learning or memory; rhythmic process; regulation of response to stimulus; response to abiotic stimulus; cellular component organization; regulation of multicellular organismal process; long-term memory; cellular component organization or biog…
wap	402.572	-1.428	-1.153	-1.624	-3.288	FBgn0266848	wings apart	muscle organ development; positive regulation of growth; positive regulation of hippo signaling.
beat-Va	204.754	-1.463	-1.396	-1.837	-4.443	FBgn0038087	beat-Va	heterophilic cell-cell adhesion via plasma membrane cell adhesion molecules.
Eip63F-1	1408.28	-1.25	-1.562	-1.295	-2.802	FBgn0004910	Ecdysone-induced protein 63F 1	salivary gland cell autophagic cell death; autophagic cell death.
ogre	1645.02	-0.736	-1.186	-1.271	-2.863	FBgn0004646	optic ganglion reduced	visual behavior; phototransduction; nervous system development; intercellular transport.
Scr	211.154	-1.653	-1.601	-1.184	-4.285	FBgn0003339	Sex combs reduced	sex differentiation; sex comb development; segment specification; positive regulation of transcription from RNA polymerase II promoter; regulation of transcription from RNA polymerase II promoter; midgut development; salivary gland boundary specification; specification of segmental identity, labial segment.
CG10924	1172.49	-6.153	-5.475	-3.053	-2.843	FBgn0034356		gluconeogenesis.
Ubqn	2208.17	-0.839	-3.22	-1.239	-2.847	FBgn0031057	Ubiquilin	amyloid precursor protein metabolic process.
dsx	250.58	-0.766	-2.165	-3.061	-3.919	FBgn0000504	doublesex	biological process described with 32 unique terms, many of which group under: regulation of developmental process; sex determination; female sex determination; male somatic sex determination; biosynthetic process; cell development; genital disc sexually dimorphic development; regulation of multicellular organismal development; tissue morphogenesis; reproduction.
pst	10731	-2.306	-2.089	-2.226	-2.928	FBgn0035770	pastrel	olfactory learning; long-term memory; learning or memory; protein secretion.
CG32700	714.623	-4.153	-4.834	-4.006	-2.927	FBgn0267253		.
wake	965.309	-0.973	-1.46	-1.714	-2.877	FBgn0266418	wide awake	regulation of establishment of bipolar cell polarity; asymmetric stem cell division; signal transduction; establishment of mitotic spindle orientation; positive regulation of circadian sleep/wake cycle, sleep; asymmetric neuroblast division.
sns	632.881	-1.02	-2.361	-1.599	-2.987	FBgn0024189	sticks and stones	biological process described with 11 unique terms, many of which group under: biological adhesion; cell adhesion; cell-cell adhesion via plasma-membrane adhesion molecules; cell-cell adhesion; single-multicellular organism process; renal system process; larval development; heterophilic cell-cell adhesion via plasma membrane cell adhesion molecules; renal filtration cell differentiation; sensory o…
CG8188	882.761	-1.215	-1.92	-1.307	-2.819	FBgn0030863		exit from mitosis; imaginal disc-derived wing morphogenesis; protein ubiquitination; anaphase-promoting complex-dependent proteasomal ubiquitin-dependent protein catabolic process.
Trpm	1298.45	-1.217	-4.082	-1.53	-2.793	FBgn0265194	Transient receptor potential cation channel, subfamily M ortholog	zinc ion homeostasis; divalent metal ion transport; mitochondrion organization; cell growth; magnesium ion homeostasis; transmembrane transport.
CG9121	817.39	-2.033	-1.495	-1.749	-2.888	FBgn0031675		cytoskeletal anchoring at plasma membrane; intracellular signal transduction.
toc	1739.33	-1.274	-3.848	-2.86	-2.771	FBgn0015600	toucan	syncytial blastoderm mitotic cell cycle; mitotic spindle organization; ovarian follicle cell development; mitotic sister chromatid segregation; imaginal disc-derived wing morphogenesis.
inaE	1266.13	-1.053	-1.8	-1.624	-2.773	FBgn0261244	inactivation no afterpotential E	phototransduction; lipid metabolic process; response to oxidative stress.
Lsd-2	6325.7	-0.998	-1.405	-0.925	-2.82	FBgn0030608	Lipid storage droplet-2	lipid storage; negative regulation of lipid catabolic process; regulation of transport; sequestering of triglyceride; lipid particle transport along microtubule; imaginal disc-derived wing morphogenesis; lipid metabolic process.
ap	772.778	-0.927	-1.475	-1.469	-2.874	FBgn0267978	apterous	biological process described with 17 unique terms, many of which group under: regulation of cellular biosynthetic process; muscle organ development; heterocycle metabolic process; response to chemical; regulation of cellular macromolecule biosynthetic process; metabolic process; axonogenesis; imaginal disc-derived leg morphogenesis; macromolecule metabolic process; histolysis; somatic muscle deve…
Hk	2015.23	-1.68	-2.171	-2.045	-2.781	FBgn0263220	Hyperkinetic	protein oligomerization; circadian sleep/wake cycle, sleep; potassium ion transport; flight behavior.
CG32699	925.905	-1.21	-1.085	-1.189	-2.811	FBgn0052699		phospholipid biosynthetic process.
CG4577	4664.2	-1.312	-1.471	-1.746	-2.835	FBgn0031306
qkr58E-2	937.56	-1.001	-1.195	-1.354	-2.791	FBgn0022985	quaking related 58E-2
Drl-2	203.707	-1.537	-5.69	-1.613	-4.192	FBgn0033791	Derailed 2	Wnt signaling pathway; salivary gland morphogenesis; synaptic target inhibition; protein phosphorylation; motor neuron axon guidance.
dpr13	502.981	-1.655	-1.764	-1.448	-3.043	FBgn0034286	defective proboscis extension response 13	sensory perception of chemical stimulus.
CG1090	1333.9	-0.765	-2.366	-1.162	-2.737	FBgn0037238		sodium ion transport; calcium ion transport; transmembrane transport.
CG1402	189.251	-1.65	-2.437	-2.056	-4.363	FBgn0029962
Mpc1	1703.73	-2.166	-1.461	-1.371	-2.698	FBgn0038662	Mitochondrial pyruvate carrier	pyruvate metabolic process; mitochondrial pyruvate transport.
Alh	472.083	-0.765	-3.984	-1.673	-3.021	FBgn0261238	Alhambra	instar larval development; male courtship behavior, veined wing generated song production; regulation of transcription, DNA-templated; larval somatic muscle development; molting cycle, chitin-based cuticle; haltere development.
pan	1207.81	-1.066	-2.983	-1.157	-2.734	FBgn0085432	pangolin	biological process described with 19 unique terms, many of which group under: pattern specification process; regulation of stem cell proliferation; periodic partitioning; negative regulation of signaling; mesoderm development; instar larval or pupal morphogenesis; negative regulation of cellular macromolecule biosynthetic process; negative regulation of response to stimulus; open tracheal system …
Hs6st	382.958	-1.168	-1.451	-2.38	-3.182	FBgn0038755	Heparan sulfate 6-O-sulfotransferase	regulation of imaginal disc growth; imaginal disc-derived wing margin morphogenesis; fibroblast growth factor receptor signaling pathway; open tracheal system development; regulation of decapentaplegic signaling pathway; primary branching, open tracheal system; regulation of canonical Wnt signaling pathway; chaeta development; heparan sulfate proteoglycan biosynthetic process.
cpo	2479.7	-2.477	-5.504	-2.889	-2.721	FBgn0263995	couch potato	dormancy process; olfactory behavior; regulation of hemocyte proliferation; synaptic transmission; peripheral nervous system development.
CG17341	237.909	-1.025	-1.841	-1.261	-3.835	FBgn0028906
eag	783.63	-1.636	-5.939	-2.284	-2.803	FBgn0000535	ether a go-go	biological process described with 13 unique terms, many of which group under: biological regulation; sensory perception of chemical stimulus; multi-organism process; adult locomotory behavior; neurogenesis; regulation of biological quality; signal transduction; macromolecular complex subunit organization; potassium ion transport; sensory perception; response to ether; reproduction; developmental …
Dh44-R2	540.426	-2.18	-1.385	-2.113	-2.977	FBgn0033744	Diuretic hormone 44 receptor 2	G-protein coupled receptor signaling pathway; response to salt stress; hormone-mediated signaling pathway.
eff	4316.55	-1.337	-1.707	-1.778	-2.755	FBgn0011217	effete	biological process described with 18 unique terms, many of which group under: neuron differentiation; cell cycle process; regulation of multicellular organismal process; negative regulation of cyclin-dependent protein kinase activity; negative regulation of cell differentiation; chromosome organization; regulation of biological quality; regulation of protein modification process; spermatid differ…
mts	4868.27	-1.74	-1.963	-1.832	-2.758	FBgn0004177	microtubule star	biological process described with 24 unique terms, many of which group under: protein complex subunit organization; metabolic process; response to stimulus; macromolecule metabolic process; biological adhesion; mitotic cell cycle process; regulation of anatomical structure morphogenesis; establishment of cell polarity; vesicle-mediated transport; cell surface receptor signaling pathway; establish…
qless	315.012	-0.892	-1.378	-1.947	-3.392	FBgn0051005	qless	neuroblast development; isoprenoid biosynthetic process; negative regulation of apoptotic process; response to mitochondrial depolarisation.
CG8786	229.667	-0.676	-1.725	-1.653	-3.851	FBgn0036897		protein destabilization; protein ubiquitination involved in ubiquitin-dependent protein catabolic process.
pgant2	1138.81	-0.754	-0.758	-1.292	-2.718	FBgn0031530	polypeptide GalNAc transferase 2	oligosaccharide biosynthetic process.
mura	1246.14	-1.118	-2.66	-1.096	-2.658	FBgn0037705	murashka	long-term memory; learning or memory; protein ubiquitination; olfactory learning; regulation of response to DNA damage stimulus; behavioral response to ethanol.
wdb	2553.27	-1.674	-1.716	-1.772	-2.712	FBgn0027492	widerborst	determination of adult lifespan; chromosome segregation; autophagy; spindle assembly; signal transduction; regulation of cell cycle.
NFAT	1029.34	-1.276	-5.619	-1.329	-2.727	FBgn0030505	NFAT homolog	negative regulation of synaptic vesicle exocytosis; negative regulation of Ras protein signal transduction; regulation of transcription, DNA-templated; response to salt stress; regulation of response to DNA damage stimulus; transcription, DNA-templated; imaginal disc-derived wing morphogenesis.
CG9629	996.698	-0.76	0.901	0.879	-2.663	FBgn0036857		oxidation-reduction process.
pog	838.42	-0.894	-1.583	-1.113	-2.733	FBgn0051660	poor gastrulation	G-protein coupled receptor signaling pathway; germ-band extension; regulation of antimicrobial peptide biosynthetic process.
CG16791	2699.97	-1.232	-2.253	-2.018	-2.673	FBgn0038881		phagocytosis.
Eaat2	7866.12	-1.398	-1.247	-1.241	-2.744	FBgn0026438	Excitatory amino acid transporter 2	dicarboxylic acid transport; taurine transport.
CG14907	150.603	-3.569	0.976	-1.925	2.486	FBgn0038455
CG17912	515.623	-1.702	-1.436	-1.071	-2.836	FBgn0032600		dendrite morphogenesis.
Baldspot	4288.29	-0.973	-2.487	-2.908	-2.709	FBgn0260960	Baldspot	spermatogenesis; fatty acid elongation; long-chain fatty acid biosynthetic process.
CG9689	479.001	-0.963	-2.726	0.926	2.468	FBgn0030159
Dh31-R	375.048	-1.527	-2.348	-2.051	-3.122	FBgn0052843	Diuretic hormone 31 Receptor	G-protein coupled receptor signaling pathway.
Rdl	2395.87	-3.063	-6.239	-3.016	-2.615	FBgn0004244	Resistant to dieldrin	ion transport; response to cyclodiene; response to mechanical stimulus; response to drug; negative regulation of synaptic transmission; inter-male aggressive behavior; regulation of circadian sleep/wake cycle; regulation of olfactory learning; sleep.
CG17124	3226.83	-3.203	-1.123	-1.008	-2.675	FBgn0032297		regulation of phosphorylation.
Fili	177.216	-2.225	-1.39	-3.741	-4.17	FBgn0085397	Fish-lips	imaginal disc-derived wing morphogenesis; regulation of apoptotic process.
CG44422	390.787	-2.775	-2.701	-2.093	-2.973	FBgn0265595
tipE	329.163	-0.661	-1.634	-1.094	-3.165	FBgn0003710	temperature-induced paralytic E	sodium ion transport; male courtship behavior, veined wing generated song production; regulation of sodium ion transport; cellular response to heat.
CG5890	248.221	-1.681	-3.079	-1.584	-3.463	FBgn0039380		neuron projection morphogenesis; wing disc dorsal/ventral pattern formation.
Ubc2	483.884	-1.688	-1.357	-1.688	-2.926	FBgn0015320	Ubiquitin conjugating enzyme 2	protein polyubiquitination; lipid storage.
Rgk1	479.618	-1.089	-1.641	-1.846	-2.863	FBgn0264753	Rad, Gem/Kir family member 1	protein transport; negative regulation of voltage-gated calcium channel activity; small GTPase mediated signal transduction.
orb	213.903	-2.513	-3.515	-1.491	-3.749	FBgn0004882	oo18 RNA-binding protein	biological process described with 16 unique terms, many of which group under: nitrogen compound metabolic process; epithelium development; morphogenesis of an epithelium; mRNA 3'-end processing; RNA polyadenylation; cell proliferation; regulation of translation; positive regulation of translation; establishment or maintenance of polarity of follicular epithelium; positive regulation of oskar mRNA…
CG11857	1293.01	-1.346	-1.548	-1.418	-2.601	FBgn0039303		vesicle-mediated transport.
CG32694	285.773	-1.446	-4.962	-5.665	-3.333	FBgn0052694
S	348.06	-0.655	-1.97	-2.316	-3.081	FBgn0003310	Star	biological process described with 17 unique terms, many of which group under: response to organic substance; developmental programmed cell death; establishment of ommatidial planar polarity; germ cell development; renal system development; cell fate determination; determination of genital disc primordium; stem cell differentiation; protein targeting to Golgi; positive regulation of signal transdu…
CG5953	323.48	-1.251	-2.521	-3.087	-3.205	FBgn0032587		lateral inhibition.
kay	1947.46	-0.908	-1.386	-1.216	-2.582	FBgn0001297	kayak	biological process described with 20 unique terms, many of which group under: regulation of protein phosphorylation; positive regulation of cellular biosynthetic process; embryonic morphogenesis; positive regulation of RNA biosynthetic process; metabolic process; circadian rhythm; regulation of kinase activity; post-embryonic development; response to external stimulus; establishment or maintenanc…
CG15236	1820.59	-0.846	-1.072	-1.031	-2.554	FBgn0033108
Akt1	940.204	-0.788	-1.57	-1.211	-2.593	FBgn0010379	Akt1	biological process described with 31 unique terms, many of which group under: single organism signaling; negative regulation of cell death; phosphorylation; regulation of synaptic plasticity; negative regulation of developmental growth; cell motility; regulation of cellular localization; response to oxidative stress; growth; striated muscle cell differentiation; circadian rhythm; neuron projectio…
Tsp26A	162.647	-1.157	-2.098	-3.463	-4.287	FBgn0031760	Tetraspanin 26A	border follicle cell migration; positive regulation of Notch signaling pathway.
Cyp6a17	3200.12	-1.885	-2.382	-0.826	-2.594	FBgn0015714	Cytochrome P450-6a17	oxidation-reduction process; thermosensory behavior.
5-HT2B	149.875	-1.031	-1.987	-1.552	-4.39	FBgn0261929	5-hydroxytryptamine (serotonin) receptor 2B	G-protein coupled receptor signaling pathway; serotonin receptor signaling pathway.
CG15431	558.357	-0.782	-2.089	-1.27	-2.714	FBgn0031602		.
fend	186.05	-1.883	-5.422	-3.299	-3.963	FBgn0030090	forked end	motor neuron axon guidance.
Ir85a	164.522	-3.584	-5.243	-1.947	-4.079	FBgn0037630	Ionotropic receptor 85a	detection of chemical stimulus.
Ndfip	637.352	-0.678	-1.57	-1.328	-2.69	FBgn0052177	Nedd4 family interacting protein	regulation of Notch signaling pathway; wing disc development.
CG14329	117.887	-2.311	-3.762	-4.862	-5.445	FBgn0038525		.
Tollo	135.64	-1.185	-1.631	-2.029	-4.899	FBgn0029114	Tollo	convergent extension; peripheral nervous system neuron development; defense response; axis elongation; signal transduction; regulation of protein glycosylation; innate immune response in mucosa.
Rho1	5092.44	-1.22	-1.82	-1.494	-2.548	FBgn0014020	Rho1	biological process described with 66 unique terms, many of which group under: cytokinesis; open tracheal system development; eye morphogenesis; cell division; establishment or maintenance of cytoskeleton polarity; organic hydroxy compound metabolic process; cellularization; embryonic organ development; protein localization to adherens junction; cell growth; establishment of ommatidial planar pola…
lost	4425.39	-1.017	-0.833	-0.882	-2.53	FBgn0263594	lost	oocyte dorsal/ventral axis specification; pole cell development; pole plasm oskar mRNA localization; pole plasm mRNA localization; mRNA splicing, via spliceosome; intracellular mRNA localization; anterior/posterior pattern specification.
CG32758	1247.74	-0.832	-1.779	-4.001	-2.525	FBgn0052758		intracellular protein transport; endosomal transport; signal transduction.
hipk	1428.41	-0.891	-5.157	-1.151	-2.488	FBgn0035142	homeodomain interacting protein kinase	biological process described with 12 unique terms, many of which group under: tissue morphogenesis; imaginal disc development; cellular metabolic process; single-organism process; protein stabilization; taxis; positive regulation of macromolecule metabolic process; growth; response to abiotic stimulus; primary metabolic process; single-multicellular organism process; regulation of biological qual…
CG7203	1673.27	-2.143	-3.658	-2.318	-2.416	FBgn0031942
Alk	1097.33	-0.545	-1.797	-1.36	-2.434	FBgn0040505	Anaplastic lymphoma kinase	biological process described with 15 unique terms, many of which group under: digestive system development; tissue development; signal transduction; phosphorus metabolic process; regulation of olfactory learning; regulation of protein phosphorylation; compound eye photoreceptor development; regulation of growth; regulation of cellular component size; regulation of neuromuscular synaptic transmiss…
hdc	274.209	-2.463	-3.301	-2.637	-3.122	FBgn0010113	headcase	biological process described with 11 unique terms, many of which group under: regulation of gene expression, epigenetic; appendage morphogenesis; axon development; branching involved in open tracheal system development; regulation of macromolecule metabolic process; tissue morphogenesis; tube fusion; developmental growth involved in morphogenesis; morphogenesis of a branching structure; imaginal …
qm	1270.34	-0.848	-1.141	-1.444	-2.439	FBgn0019662	quemao	oogenesis; isoprenoid biosynthetic process; germ cell migration; neurogenesis; embryonic heart tube development.
CG15642	390.334	-3.887	-3.215	-2.387	-2.864	FBgn0030642		.
ZnT41F	440.061	-2.371	-2.199	-2.214	-2.72	FBgn0025693	Zinc transporter 41F	cation transport; transmembrane transport.
acj6	140.334	-2.11	-3.995	-2.679	-4.318	FBgn0000028	abnormal chemosensory jump 6	synaptic target recognition; positive regulation of transcription from RNA polymerase II promoter; axon guidance; chemosensory jump behavior; detection of chemical stimulus involved in sensory perception of smell; dendrite guidance; dendrite morphogenesis.
klu	117.394	-1.895	-3.151	-3.793	-4.796	FBgn0013469	klumpfuss	regulation of stem cell division; sensory organ precursor cell fate determination; negative regulation of Ras protein signal transduction; neuronal stem cell maintenance; positive regulation of neuroblast proliferation; larval feeding behavior; tricarboxylic acid cycle; neurogenesis; positive regulation of compound eye retinal cell programmed cell death; neuroblast development.
Obp57a	1136.62	-3.664	-0.646	-2.317	-2.369	FBgn0043535	Odorant-binding protein 57a	sensory perception of chemical stimulus.
CG10077	10247.4	-0.798	-1.116	-1.127	-2.445	FBgn0035720
rdgB	2728.66	-0.905	-2.43	-1.401	-2.432	FBgn0003218	retinal degeneration B	visual perception; phosphatidylinositol metabolic process; transport; cellular response to light stimulus; phototransduction; deactivation of rhodopsin mediated signaling; phototransduction, visible light; rhodopsin mediated signaling pathway; sensory perception of smell; photoreceptor cell maintenance.
Pka-R1	2818.39	-1.073	-0.863	-1.68	-2.414	FBgn0259243	cAMP-dependent protein kinase R1	olfactory learning; response to ethanol; neuromuscular synaptic transmission; actin filament organization; cAMP-mediated signaling; oocyte microtubule cytoskeleton polarization; molting cycle, chitin-based cuticle; regulation of protein phosphorylation; positive regulation of feeding behavior.
Rbp2	1728.09	-1.508	-2.906	-2.131	-2.391	FBgn0262734	RNA-binding protein 2	translational initiation.
Ets98B	371.535	-0.603	-1.176	-1.401	-2.758	FBgn0005659	Ets at 98B	germ cell migration; regulation of transcription, DNA-templated.
CG7378	1918.58	-1.552	-1.564	-1.768	-2.409	FBgn0030976		protein dephosphorylation.
CG10803	233.371	-0.945	-1.942	-3.784	-3.181	FBgn0029666
swi2	155.067	-4.72	-3.53	-3.758	-4.041	FBgn0034262	swi2	intracellular signal transduction; response to ecdysone; pupariation.
CG33129	2275.43	-0.999	-1.235	-1.3	-2.396	FBgn0053129		.
Rgk3	584.374	-1.027	-1.645	-2.078	-2.514	FBgn0085426	Rad, Gem/Kir family member 3	negative regulation of voltage-gated calcium channel activity; small GTPase mediated signal transduction.
CG10068	395.185	-0.855	-0.852	-1.06	-2.768	FBgn0037473		positive regulation of GTPase activity; mitotic cytokinesis; regulation of establishment of planar polarity.
CG14082	163.225	-0.814	-2.979	-2.016	-3.817	FBgn0036851		.
Dgk	452.764	-0.615	-2.347	-1.363	-2.601	FBgn0085390	Diacyl glycerol kinase	phosphorylation; phosphatidylinositol biosynthetic process; protein kinase C-activating G-protein coupled receptor signaling pathway; intracellular signal transduction; protein kinase C deactivation.
CG43759	174.757	-2.191	-4.182	-2.638	-3.634	FBgn0264090		inter-male aggressive behavior.
CG44838	924.615	-1.254	-1.64	-1.759	-2.382	FBgn0266101
CG12004	1057.92	-0.691	-1.555	-0.946	-2.393	FBgn0035236		synaptic target recognition; defense response to fungus.
CG6685	197.641	-1.762	-3.06	-1.36	-3.392	FBgn0036062
antdh	480.541	-2.08	0.828	2.025	2.247	FBgn0026268	antdh	oxidation-reduction process; metabolic process; sensory perception of smell.
Unc-115a	3758.93	-1.382	-1.385	-1.213	-2.39	FBgn0051352		photoreceptor cell axon guidance; cytoskeleton organization; axon guidance.
gish	1917.35	-0.908	-1.933	-1.123	-2.333	FBgn0250823	gilgamesh	biological process described with 12 unique terms, many of which group under: regulation of anatomical structure morphogenesis; regulation of organ morphogenesis; signal transduction; sensory organ morphogenesis; response to mechanical stimulus; negative regulation of cellular process; macromolecule metabolic process; regulation of multicellular organismal process; biological regulation; negative…
CG1943	1155.48	-1.501	-0.86	-1.036	-2.364	FBgn0037468		wing disc dorsal/ventral pattern formation.
GluRIB	305.289	-0.908	-2.642	-1.75	-2.873	FBgn0264000	Glutamate receptor IB	cation transport.
CG42336	763.555	-2.393	-2.126	-4.372	-2.366	FBgn0259238
CG6006	304.587	-0.876	-1.25	-1.431	-2.836	FBgn0063649		transmembrane transport.
CG1172	403.633	-1.379	-1.289	-1.242	-2.664	FBgn0264712		.
CtBP	2201.21	-1.177	-1.91	-1.917	-2.349	FBgn0020496	C-terminal Binding Protein	biological process described with 12 unique terms, many of which group under: developmental process; anatomical structure development; positive regulation of JAK-STAT cascade; formation of anatomical boundary; organ development; regulation of response to stimulus; regulation of signaling; metabolic process; cell surface receptor signaling pathway; sensory organ precursor cell fate determination.
Mkrn1	644.999	-0.824	-1.264	-1.039	-2.418	FBgn0029152	Makorin 1	protein polyubiquitination.
CG32276	1854.89	-2.132	-0.936	-1.458	-2.286	FBgn0047135		cellular protein modification process.
ben	2280.12	-1.785	-1.528	-1.44	-2.343	FBgn0000173	bendless	biological process described with 16 unique terms, many of which group under: adult behavior; adult locomotory behavior; synapse organization; response to stimulus; positive regulation of metabolic process; response to stress; response to chemical; regulation of macromolecule metabolic process; positive regulation of developmental process; growth.
Shal	1195.03	-0.875	-1.88	-1.389	-2.304	FBgn0005564	Shaker cognate l	transmembrane transport; potassium ion transport; protein homooligomerization; synaptic transmission.
CG30466	154.625	-1.458	-1.661	-1.567	-3.673	FBgn0050466		SCF-dependent proteasomal ubiquitin-dependent protein catabolic process.
Ets65A	283.449	-0.719	-2.07	-1.999	-2.89	FBgn0005658	Ets at 65A	regulation of transcription, DNA-templated.
CG34402	117.499	-1.913	-1.466	-3.398	-4.441	FBgn0085431
CG14478	947.724	-0.689	-1.288	-2.854	-2.309	FBgn0028953		imaginal disc-derived wing morphogenesis; inter-male aggressive behavior.
CG1513	1663.55	-0.754	-3.731	-1.241	-2.284	FBgn0033463
dap	107.991	-1.527	-2.448	-1.746	-4.752	FBgn0010316	dacapo	biological process described with 14 unique terms, many of which group under: mitotic cell cycle; cell cycle G1/S phase transition; tube development; cell fate determination; epithelial tube morphogenesis; cell division; regulation of protein serine/threonine kinase activity; regulation of protein dephosphorylation; oocyte fate determination; negative regulation of mitotic cell cycle; open trache…
CG7214	78.064	-2.469	-3.331	-1.575	-6.909	FBgn0031940		positive regulation of NFAT protein import into nucleus.
Met	370.664	-0.804	-1.493	-1.358	-2.62	FBgn0002723	Methoprene-tolerant	positive regulation of transcription from RNA polymerase II promoter; regulation of transcription, DNA-templated; negative regulation of programmed cell death; regulation of developmental process; signal transduction.
hid	140.874	-1.607	-2.313	-2.108	-3.853	FBgn0003997	head involution defective	biological process described with 27 unique terms, many of which group under: regulation of response to stimulus; cellular response to starvation; embryo development; regulation of growth; response to red light; eye morphogenesis; respiratory system development; intracellular signal transduction; response to red or far red light; regulation of organ growth; open tracheal system development; respo…
CG18812	4445.37	-1.267	-2.185	-1.844	-2.304	FBgn0042135		.
CG32767	742.948	-0.825	-3.486	-1.071	-2.322	FBgn0052767
sau	1865.49	-1.003	-1.104	-0.988	-2.254	FBgn0267378	sauron	biological process described with 12 unique terms, many of which group under: signal transduction; meiosis II cytokinesis; Golgi vesicle transport; single-organism localization; smoothened signaling pathway; actomyosin contractile ring organization; endomembrane system organization; cell communication; mitotic spindle assembly; cleavage furrow formation; transport; regulation of cellular process.
drm	93.896	-2.392	-3.447	-2.69	-5.005	FBgn0024244	drumstick	negative regulation of transcription from RNA polymerase II promoter; embryonic hindgut morphogenesis; digestive tract development; embryonic foregut morphogenesis; negative regulation of transcription, DNA-templated; hindgut morphogenesis; positive regulation of transcription from RNA polymerase II promoter; foregut morphogenesis; positive regulation of transcription, DNA-templated; imaginal dis…
oc	353.63	-1.022	-1.922	-1.307	-2.635	FBgn0004102	ocelliless	biological process described with 25 unique terms, many of which group under: positive regulation of nervous system development; behavior; positive regulation of nucleic acid-templated transcription; regulation of photoreceptor cell differentiation; negative regulation of transcription, DNA-templated; positive regulation of developmental process; anterior/posterior axis specification; photorecept…
dco	1355.9	-1.017	-1.781	-1.102	-2.232	FBgn0002413	discs overgrown	biological process described with 22 unique terms, many of which group under: circadian rhythm; behavior; sleep; regulation of cell growth; eye morphogenesis; locomotory behavior; positive regulation of cell division; regulation of protein localization; nervous system development; signal transduction; regulation of circadian rhythm.
CG42674	663.276	-0.888	-2.789	-1.414	-2.275	FBgn0261556		positive regulation of Rho protein signal transduction; imaginal disc-derived leg morphogenesis; regulation of cell shape; cell adhesion.
CG30463	497.937	-0.826	-1.104	-1.068	-2.384	FBgn0050463		protein O-linked glycosylation; multicellular organism reproduction.
Shab	2396.99	-1.122	-2.113	-2.795	-2.213	FBgn0262593	Shaker cognate b	transmembrane transport; neuron projection morphogenesis; potassium ion transport; larval locomotory behavior; regulation of synaptic activity; protein homooligomerization; action potential; regulation of heart contraction; synaptic transmission.
Nha1	101.788	-1.077	-2.843	-1.85	2.196	FBgn0031865	Na+/H+ hydrogen antiporter 1	renal sodium ion transport; transmembrane transport.
coro	1370.57	-0.991	-1.514	-1.244	-2.209	FBgn0265935	coro	actin cytoskeleton organization; adult somatic muscle development; defense response to fungus.
dsb	2019.59	-3.703	-0.812	-1.102	-2.258	FBgn0035290	debris buster	cell adhesion; defense response; phagosome maturation.
CG17163	295.979	-1.22	-1.659	-1.638	-2.71	FBgn0039942
dlp	615.911	-0.792	-1.477	-1.099	-2.304	FBgn0041604	dally-like	biological process described with 15 unique terms, many of which group under: cell communication; positive regulation of biological process; response to light stimulus; positive regulation of cell communication; positive regulation of response to stimulus; wing disc pattern formation; eye development; dorsal/ventral pattern formation, imaginal disc; imaginal disc-derived appendage development; re…
CG34401	542.636	-1.262	-5.094	-1.369	-2.313	FBgn0085430
Pa1	321.078	-1.466	-1.358	-1.357	-2.612	FBgn0030294	PTIP associated 1	histone H3-K4 methylation.
HmgD	988.722	-1.56	-1.322	-1.371	-2.194	FBgn0004362	High mobility group protein D	muscle organ development; chromatin organization; dendrite morphogenesis.
nSyb	12628.3	-2.201	-2.266	-2.275	-2.231	FBgn0013342	neuronal Synaptobrevin	vesicle-mediated transport; vesicle fusion; synaptic vesicle docking; neurotransmitter secretion.
fwe	2259.99	-1.375	-1.62	-2.034	-2.145	FBgn0261722	flower	synaptic vesicle endocytosis; positive regulation of neuron apoptotic process; photoreceptor cell differentiation; regulation of apoptotic process.
CG17321	1022.1	-1.689	-2.204	-1.87	-2.175	FBgn0032719
CG12643	172.752	-2.102	-3.104	-1.896	-3.307	FBgn0040942
Trim9	242.119	-0.674	-1.247	-1.152	-2.727	FBgn0051721	Tripartite motif containing 9	axon midline choice point recognition; proteasome-mediated ubiquitin-dependent protein catabolic process; axon guidance; neurogenesis; axonogenesis; netrin-activated signaling pathway.
RpII33	170.444	-1.32	1.387	1.183	2.063	FBgn0026373	RNA polymerase II 33kD subunit	cellular response to heat; transcription from RNA polymerase II promoter.
CG33203	1225.13	-1.48	-2.147	-1.736	-2.149	FBgn0053203		lateral inhibition.
Spec2	170.653	-3.534	-4.177	-3.926	-3.239	FBgn0044823	Spec2	regulation of Rho protein signal transduction; regulation of signal transduction.
CG11537	1836.97	-1.064	-1.46	-1.7	-2.149	FBgn0035400		transmembrane transport.
AP-1sigma	818.651	-1.308	-1.24	-1.235	-2.181	NA
GstD9	558.436	-2.97	3.109	0.865	2.002	FBgn0038020	Glutathione S transferase D9	glutathione metabolic process.
Cdk4	403.598	-1.531	-0.785	-1.549	-2.386	FBgn0016131	Cyclin-dependent kinase 4	cell proliferation; JAK-STAT cascade; regulation of cell growth; blastoderm segmentation; mitochondrion organization; open tracheal system development; cell growth; mitotic cell cycle; regulation of cell cycle; protein phosphorylation.
beat-IIIb	701.085	-1.698	-1.35	-2.132	-2.232	FBgn0053179	beat-IIIb	heterophilic cell-cell adhesion via plasma membrane cell adhesion molecules.
CG32791	82.081	-2.112	-4.214	-2.801	-5.243	NA
CG2082	4177.43	-1.352	-1.021	-1.441	-2.153	FBgn0027608
Ran	2192.05	-1.522	-1.022	-1.443	-2.141	FBgn0020255	Ran	biological process described with 12 unique terms, many of which group under: biological regulation; regulation of cellular process; protein complex subunit organization; response to stress; cell adhesion; nucleocytoplasmic transport; regulation of biological quality; signal transduction; cell projection organization; biological adhesion; neurogenesis; regulation of biological process; regulation…
dpr4	827.006	-1.627	-1.417	-2.056	-2.186	FBgn0053512	defective proboscis extension response 4	sensory perception of chemical stimulus.
CG8147	2867.8	-2.442	-1.583	-6.142	-2.246	FBgn0043791		metabolic process; response to nicotine.
alpha-Est9	890.037	-0.657	-0.74	-1.206	-2.179	NA
pygo	396.48	-0.987	-1.146	-1.326	-2.383	FBgn0043900	pygopus	biological process described with 12 unique terms, many of which group under: cell projection organization; RNA metabolic process; positive regulation of Wnt signaling pathway; growth; positive regulation of RNA metabolic process; neuron projection development; regulation of response to stimulus; positive regulation of macromolecule biosynthetic process; negative regulation of cell adhesion; posi…
slmb	1157.38	-0.676	-1.16	-10.158	-2.143	FBgn0267841	supernumerary limbs	biological process described with 35 unique terms, many of which group under: single-organism behavior; learning or memory; regulation of nitrogen compound metabolic process; regulation of nuclear division; establishment of epithelial cell polarity; ubiquitin-dependent protein catabolic process; pole plasm assembly; negative regulation of intracellular signal transduction; epithelium migration; t…
CG5902	353.277	-1.08	-1.392	-2.606	-2.445	FBgn0039136		.
rn	240.013	-0.672	-0.983	-1.684	-2.697	FBgn0267337	rotund	cell fate specification; compound eye development; regulation of transcription, DNA-templated; imaginal disc-derived leg morphogenesis; negative regulation of transcription, DNA-templated; chaeta development; negative regulation of transcription from RNA polymerase II promoter.
Kah	188.566	-1.463	-4.29	-1.433	-2.946	FBgn0035144	Kahuli	negative regulation of transcription from RNA polymerase II promoter.
CG5059	2595.56	-0.653	-1.357	-1.435	-2.097	FBgn0037007		positive regulation of apoptotic process.
jing	452.471	-0.619	-1.4	-1.435	-2.228	FBgn0086655	jing	biological process described with 14 unique terms, many of which group under: organ morphogenesis; post-embryonic development; respiratory system development; cell morphogenesis involved in neuron differentiation; columnar/cuboidal epithelial cell development; tissue regeneration; segmentation; pattern specification process; chemotaxis; epithelial cell differentiation; open tracheal system develo…
tj	189.559	-1.656	-3.22	-2.287	-2.911	FBgn0000964	traffic jam	border follicle cell migration; transcription, DNA-templated; female gonad development; positive regulation of transcription from RNA polymerase II promoter; gene expression; gonad morphogenesis; regulation of transcription, DNA-templated; male gonad development; transcription from RNA polymerase II promoter.
Pde9	444.584	-1.018	-1.592	-1.409	-2.287	FBgn0259171	Phosphodiesterase 9	signal transduction; cyclic nucleotide metabolic process; neurogenesis.
CG17364	978.211	-1.062	-1.029	-1.876	-2.078	FBgn0036391
GalNAc-T2	425.199	-1.227	-2.176	-1.743	-2.322	FBgn0030930	UDP-N-acetyl-Î±-D-galactosamine:polypeptide N-acetylgalactosaminyltransferase 2	oligosaccharide biosynthetic process.
tral	2582.97	-0.84	-1.037	-1.103	-2.087	FBgn0041775	trailer hitch	oocyte dorsal/ventral axis specification; actin cytoskeleton organization; ER to Golgi vesicle-mediated transport; microtubule cytoskeleton organization.
CG6845	146.692	-1.262	-3.587	1.428	-3.255	FBgn0035099
CG4022	225.678	-0.744	-1.585	-2.459	-2.677	FBgn0035986		positive regulation of JAK-STAT cascade.
14-3-3zeta	14856.8	-0.844	-1.214	-1.122	-2.121	NA
Ubc4	1047	-1.007	-0.891	-1.341	-2.076	FBgn0015321	Ubiquitin conjugating enzyme 4	protein polyubiquitination; regulation of cell cycle.
CG6983	2327.14	-1.285	-0.633	-4.026	-2.078	FBgn0035896
heix	177.886	-1.092	-1.146	-1.733	-2.934	FBgn0028375	heixuedian	menaquinone biosynthetic process.
14-3-3epsilon	9098.77	-1.244	-1.95	-1.323	-2.062	NA
Ir75a	73.597	-3.546	-4.394	-6.182	-5.241	FBgn0036757	Ionotropic receptor 75a	detection of chemical stimulus involved in sensory perception of smell; sensory perception of sound; detection of chemical stimulus involved in sensory perception.
Lac	711.065	-0.721	-1.977	-2.149	-2.077	FBgn0010238	Lachesin	regulation of tube size, open tracheal system; homophilic cell adhesion via plasma membrane adhesion molecules; septate junction assembly; cell adhesion involved in heart morphogenesis; morphogenesis of embryonic epithelium; maintenance of epithelial integrity, open tracheal system; open tracheal system development.
nAChRalpha1	323.61	-3.05	-4.246	-2.837	-2.384	NA
CG9650	196.684	-1.095	-5.504	-1.924	-2.762	FBgn0029939
fuss	126.834	-2.761	-2.701	-3.437	-3.414	FBgn0039932	fussel	imaginal disc-derived wing vein specification; negative regulation of transforming growth factor beta receptor signaling pathway; negative regulation of BMP signaling pathway; negative regulation of transcription from RNA polymerase II promoter.
luna	158.474	-1.128	-2.206	-1.546	-2.993	FBgn0040765	luna	mitotic sister chromatid segregation; preblastoderm mitotic cell cycle; regulation of transcription, DNA-templated.
CG17278	716.87	-2.187	-1.882	-2.371	-2.093	FBgn0046763		negative regulation of Wnt signaling pathway.
CG42724	2546.64	-2.025	-1.573	-2.158	-2.031	FBgn0261641		DNA-templated transcription, elongation; regulation of transcription, DNA-templated; mRNA splicing, via spliceosome.
corto	1297.98	-1.043	-1.547	-2.132	-2.01	FBgn0010313	corto	imaginal disc-derived wing vein specification; male courtship behavior, veined wing generated song production; epithelium development; mitotic chromosome condensation; regulation of gene expression; chromatin silencing.
eIF-4a	39037.4	-1.496	-0.995	-1.112	-2.151	FBgn0001942	Eukaryotic initiation factor 4a	biological process described with 15 unique terms, many of which group under: organic substance biosynthetic process; asymmetric stem cell division; regulation of nitrogen compound metabolic process; gene expression; larval development; imaginal disc development; stem cell division; DNA geometric change; mitotic spindle elongation; cellular response to DNA damage stimulus; regulation of mRNA proc…
Ubc6	2305.66	-1.381	-2.331	-1.955	-1.992	FBgn0004436	Ubiquitin conjugating enzyme 6	mitotic spindle organization; negative regulation of apoptotic process; centrosome organization; DNA repair; proteasome-mediated ubiquitin-dependent protein catabolic process; centrosome separation; mitochondrion degradation; endocytic recycling.
CG2233	68914.7	-4.068	-1.373	-9.799	-2.216	FBgn0029990
CG42700	199.187	-0.816	-1.497	-1.643	-2.716	FBgn0261611
JhI-21	1554.76	-0.725	-1.808	-2.036	-1.991	FBgn0028425	JhI-21	defense response to fungus; leucine import; amino acid transmembrane transport.
Pdk	3447.45	-1.14	-1.216	-1.836	-2.034	FBgn0017558	Pyruvate dehydrogenase kinase	pyruvate metabolic process.
CG10960	2538.15	-0.654	-0.948	-1.1	-2.019	FBgn0036316		positive regulation of JAK-STAT cascade; transmembrane transport.
CG42339	458.088	-0.76	-0.858	-3.856	-2.159	FBgn0259241		immune response.
Naa60	347.9	-1.42	-1.874	-1.941	-2.247	FBgn0036039	N(alpha)-acetyltransferase 60	chromosome segregation; N-terminal peptidyl-methionine acetylation; histone H4 acetylation.
amon	3743.04	-1.26	-1.136	-1.784	-2.026	FBgn0023179	amontillado	carbohydrate homeostasis; peptide hormone processing; protein processing; larval wandering behavior; proteolysis; hatching behavior; instar larval or pupal development.
BtbVII	1518.09	-1.629	-1.702	-2.531	-1.972	FBgn0263108	BTB-protein-VII
Hexo1	1454.55	-1.384	0.929	0.783	1.865	FBgn0041630	Hexosaminidase 1	N-glycan processing; rhodopsin biosynthetic process; protein deglycosylation.
SmF	106.878	-5.82	-3.616	-3.19	-3.591	FBgn0000426	Small ribonucleoprotein particle protein SmF	mitotic spindle organization; mRNA splicing, via spliceosome.
beat-IV	809.962	-1.483	-1.044	-1.458	-1.995	FBgn0039089	beat-IV	heterophilic cell-cell adhesion via plasma membrane cell adhesion molecules.
CG34113	700.429	-1.01	-1.312	-1.537	-1.946	FBgn0083949
neur	181.991	-0.77	-1.324	-1.193	-2.649	FBgn0002932	neuralized	biological process described with 25 unique terms, many of which group under: tissue development; behavior; neuromuscular process; locomotory behavior; positive regulation of response to stimulus; cellular component biogenesis; eye development; protein metabolic process; macromolecule localization; cell division; learning or memory; regulation of eye photoreceptor cell development; cell-cell sign…
CG15771	2039.76	-1.805	-1.276	-1.465	-1.957	FBgn0029801		metabolic process.
CG8654	2389.03	-0.703	-1.606	-3.672	-1.958	FBgn0034479		transmembrane transport.
Syn	2887.66	-1.419	-2.468	-1.294	-1.938	FBgn0004575	Synapsin	biological process described with 11 unique terms, many of which group under: synapse organization; learning; multi-organism reproductive behavior; cellular component organization or biogenesis; olfactory learning; synaptic transmission; response to stress; optomotor response; response to temperature stimulus; neurological system process; cellular component biogenesis; adult behavior; reproductio…
Eip75B	1365.54	-0.771	-3.388	-1.509	-1.912	FBgn0000568	Ecdysone-induced protein 75B	molting cycle, chitin-based cuticle; ecdysis, chitin-based cuticle; response to ecdysone; regulation of transcription, DNA-templated; antimicrobial humoral response; steroid hormone mediated signaling pathway; oogenesis; regulation of ecdysteroid metabolic process; regulation of gene expression.
CG15382	99.684	-7.902	-7.931	-5.288	-3.471	FBgn0031393
CG4360	585.954	-0.688	-1.223	-1.586	-1.984	FBgn0038787
sif	4029.34	-0.938	-2.094	-1.702	-1.894	FBgn0085447	still life	positive regulation of filopodium assembly; regulation of synapse structure or activity; regulation of axonogenesis; actin cytoskeleton organization; regulation of GTPase activity; synaptic transmission.
SppL	346.795	-0.661	-0.981	-1.009	-2.106	FBgn0039381	Signal peptide peptidase-like	signal peptide processing.
TyrR	132.075	-0.867	-2.331	-1.638	-2.94	FBgn0038542	Tyramine receptor	G-protein coupled receptor signaling pathway; tyramine signaling pathway; positive regulation of phospholipase C-activating G-protein coupled receptor signaling pathway; cellular response to amine stimulus; octopamine or tyramine signaling pathway.
CG4115	144.584	-2.74	-2.139	-1.686	-2.814	FBgn0038017
ppk12	105.744	-3.457	-5.994	-3.897	-3.233	FBgn0034730	pickpocket 12	sodium ion transport.
CG13055	61.339	-1.78	-2.243	-2.233	-4.977	FBgn0036583		.
CG8550	446.917	-1.163	0.641	1.766	-1.993	FBgn0033742		proteolysis.
CG5447	247.719	-1.514	-1.939	-1.142	-2.268	FBgn0039427		Golgi to plasma membrane protein transport.
unc-5	630.894	-0.893	-1.352	-1.245	-1.907	FBgn0034013	unc-5	axon guidance; glial cell migration; signal transduction; motor neuron axon guidance; salivary gland boundary specification.
Arf79F	4020.87	-0.758	-0.766	-0.927	-1.835	FBgn0010348	ADP ribosylation factor at 79F	biological process described with 12 unique terms, many of which group under: biological adhesion; Ras protein signal transduction; synaptic vesicle localization; compound eye development; macromolecule biosynthetic process; regulation of anatomical structure morphogenesis; secretion; cell adhesion; synaptic vesicle transport; multicellular organismal process; endosomal transport; cellular respon…
alphaTub84B	12007.6	-3.069	0.738	-3.712	-1.901	NA
Lst8	226.43	-2.04	-1.047	-1.313	-2.351	FBgn0264691		TOR signaling; positive regulation of cell size.
bru-2	225.316	-1.034	-2.835	-1.932	-2.295	FBgn0262475	bruno-2	negative regulation of translation.
Strn-Mlck	1895.44	-0.536	-3.514	-2.513	-1.786	FBgn0265045	Stretchin-Mlck	protein phosphorylation.
CG12171	663.572	-2.469	-0.79	-1.216	1.671	FBgn0037354		metabolic process.
Atg10	311.664	-2.562	-4.077	-2.625	-2.091	FBgn0040780	Autophagy-related 10	cellular protein modification process; macroautophagy.
CG8878	294.193	-0.683	1.777	-1.526	-2.076	FBgn0027504		positive regulation of ERK1 and ERK2 cascade; positive regulation of Ras protein signal transduction; protein phosphorylation.
bab1	109.34	-1.947	-2.886	-1.677	-3.025	FBgn0004870	bric a brac 1	biological process described with 11 unique terms, many of which group under: regulation of biological process; negative regulation of developmental process; reproductive process; developmental process involved in reproduction; appendage development; regulation of developmental pigmentation; eye-antennal disc morphogenesis; cellular macromolecule biosynthetic process; regulation of RNA biosynthet…
Jupiter	1284.64	-0.883	-2.157	-1.039	-1.748	FBgn0051363	Jupiter	positive regulation of microtubule polymerization.
CG11407	1556.14	-9.588	0.662	-3.604	1.71	FBgn0038733		metabolic process.
Xbp1	6134.23	-2.682	-1.681	-2.366	-1.832	FBgn0021872	X box binding protein-1	response to endoplasmic reticulum stress; regulation of transcription, DNA-templated; endoplasmic reticulum unfolded protein response; chaeta development; positive regulation of transcription from RNA polymerase II promoter involved in unfolded protein response; wing disc development; lateral inhibition.
CG17931	1359.76	-2.231	-1.229	-1.458	-1.746	FBgn0038421		.
betaTub85D	23.7	-2.568	3.606	4.815	2.5	NA
Lsp1beta	47.541	-5.925	-4.028	-3.29	-6.194	NA
CG31523	2196.33	-0.611	-0.76	-2.025	-1.776	FBgn0051523		fatty acid elongation; very long-chain fatty acid metabolic process; fatty acid biosynthetic process.
Drip	744.242	-0.649	-4.036	-1.435	-1.784	FBgn0015872	Drip	transmembrane transport; regulation of oviposition; water homeostasis; water transport; renal system process.
inaF-A	51.132	-1.951	-3.14	-1.842	-5.077	FBgn0085351	inaF-A	regulation of membrane potential.
l(1)G0232	1582.21	-0.673	-4.055	-8.209	-1.755	FBgn0028341	lethal (1) G0232	protein dephosphorylation; phagocytosis; neurogenesis.
CG13398	327.772	-1.47	-1.244	-1.522	-2.047	FBgn0032042
bib	82.05	-1.534	-1.801	-2.004	-3.415	FBgn0000180	big brain	regulation of imaginal disc-derived wing size; mesoderm development; single organismal cell-cell adhesion; lateral inhibition; ovarian follicle cell development; nervous system development; transmembrane transport; ectoderm development; Notch signaling pathway.
chic	5203.69	-1.811	-1.572	-1.268	-1.765	FBgn0000308	chickadee	biological process described with 23 unique terms, many of which group under: segmentation; epithelial tube morphogenesis; larval development; response to wounding; maintenance of protein location; embryo development; wound healing; regulation of response to external stimulus; neuron projection development; tube development; salivary gland morphogenesis.
Pabp2	456.995	-0.924	-1.135	-1.678	-1.855	FBgn0005648	Pabp2	mRNA polyadenylation; mRNA splicing, via spliceosome; neurogenesis; nuclear-transcribed mRNA poly(A) tail shortening.
Sap30	365.56	-1.215	-3.12	-1.07	-1.901	FBgn0030788	SIN3-associated polypeptide 30
CG13300	88.205	-1.678	-1.905	-2.411	-3.195	FBgn0035699
CG32066	453.911	-0.693	-2.132	-1.297	-1.806	FBgn0052066
AstA	724.328	-1.03	-1.036	-1.05	-1.788	FBgn0015591	Allatostatin A	neuropeptide signaling pathway.
CG30033	384.889	-1.802	-1.09	-4.332	-1.897	FBgn0050033
Ccm3	1195.53	-0.811	-1.375	-1.61	-1.713	FBgn0038331	Cerebral cavernous malformation 3 ortholog	trachea morphogenesis.
CG33543	1015.13	-1.135	-1.406	-1.316	-1.713	FBgn0053543		cell adhesion.
mam	715.749	-1.167	-9.287	-1.83	-1.693	FBgn0002643	mastermind	biological process described with 15 unique terms, many of which group under: regulation of cellular macromolecule biosynthetic process; cell division; eye development; cellular response to stimulus; asymmetric cell division; positive regulation of cellular metabolic process; embryo development; positive regulation of biological process; cell surface receptor signaling pathway; heart morphogenesi…
CG10176	312.695	-0.66	-1.8	-1.416	-1.917	FBgn0032682		.
Dll	249.489	-1.09	-1.65	-2.277	-2.072	FBgn0000157	Distal-less	biological process described with 17 unique terms, many of which group under: biological regulation; wing disc morphogenesis; response to stimulus; positive regulation of nucleic acid-templated transcription; cranial nerve development; negative regulation of macromolecule metabolic process; reproductive structure development; negative regulation of biological process; regulation of cellular proce…
ZnT63C	1353.39	-1.379	-1.235	-2.142	-1.681	FBgn0035432	Zinc transporter 63C	cellular zinc ion homeostasis; zinc ion homeostasis; zinc II ion transmembrane transport.
sfl	702.983	-0.929	-0.581	-1.4	-1.687	FBgn0020251	sulfateless	biological process described with 20 unique terms, many of which group under: regulation of growth; multi-organism process; cardiovascular system development; establishment of vesicle localization; organonitrogen compound biosynthetic process; reproduction; transport; intracellular distribution of mitochondria; segmentation; regulation of organ growth.
Acox57D-d	613.034	-3.687	1.175	0.82	-1.711	FBgn0034629	acyl-Coenzyme A oxidase at 57D distal	fatty acid beta-oxidation.
CG17841	5891.35	-1.959	-1.159	-1.266	-1.705	FBgn0028480
Mob2	4422.03	-0.966	-1.191	-1.447	-1.675	FBgn0259481	Mob2	olfactory learning; negative regulation of synaptic growth at neuromuscular junction; long-term memory; learning or memory; cell morphogenesis; rhabdomere development.
CG34357	507.736	-0.867	-2.264	-1.141	-1.721	FBgn0085386		intracellular signal transduction; protein phosphorylation; cGMP biosynthetic process.
Sep4	1271.82	-0.57	-1.122	-1.86	-1.632	FBgn0259923	Septin 4	mitotic cytokinesis.
Mo25	1116.96	-0.838	-0.571	-1.078	-1.63	FBgn0017572	Mo25	embryonic development via the syncytial blastoderm.
slgA	3901.43	-0.629	-2.313	-2.921	-1.65	FBgn0003423	sluggish A	glutamate biosynthetic process; locomotory behavior; proline catabolic process; phototaxis.
eco	1106.28	-2.731	-1.971	-2.066	-1.606	FBgn0035766	eco	mitotic spindle organization; mitotic sister chromatid cohesion.
Dp	1056.11	-1.259	-1.224	-1.02	-1.604	FBgn0011763	DP transcription factor	biological process described with 12 unique terms, many of which group under: mitotic cell cycle; regulation of transcription, DNA-templated; single-organism biosynthetic process; positive regulation of cellular process; positive regulation of metabolic process; cellular response to stress; cell cycle; apoptotic signaling pathway; positive regulation of gene expression; heterocycle biosynthetic p…
sosie	383.331	-1.083	-0.712	-1.219	-1.742	FBgn0039232	sosie	sensory perception of sound; germarium-derived egg chamber formation; ovarian follicle cell migration.
CG6597	551.327	-1.364	-1.295	-1.49	-1.659	FBgn0036967
CG11453	32.749	-1.281	2.38	2.795	2.14	FBgn0038734		metabolic process.
CG9150	741.53	-3.849	1.013	1.745	1.477	FBgn0031775		metabolic process.
CG16749	39.491	-1.023	-6.594	-2.109	-5.702	FBgn0037678		proteolysis.
Mlc-c	1343.11	-1.387	-1.58	-0.891	-1.58	FBgn0004687	Myosin light chain cytoplasmic	actin filament-based movement.
wupA	4165.1	-0.757	-1.707	-1.052	-1.557	FBgn0004028	wings up A	heart development; cardiac muscle tissue development; myofibril assembly; skeletal muscle tissue development; sarcomere organization; nuclear division; muscle cell cellular homeostasis; muscle organ development; nervous system development; heart contraction.
Tsp5D	869.414	-1.01	-1.87	-1.719	-1.559	FBgn0029837	Tetraspanin 5D	.
fz	194.042	-1.057	-1.53	-1.937	-2.046	FBgn0001085	frizzled	biological process described with 31 unique terms, many of which group under: macromolecule localization; photoreceptor cell fate commitment; homophilic cell adhesion via plasma membrane adhesion molecules; exocrine system development; regulation of hemocyte proliferation; columnar/cuboidal epithelial cell differentiation; cell division; imaginal disc-derived wing hair site selection; axon develo…
Gasp	441.987	-1.116	-1.757	-1.706	-1.645	FBgn0026077	Gasp	chitin metabolic process.
yellow-f	199.56	-1.113	-1.478	1.904	-2.011	FBgn0041710	yellow-f	melanin biosynthetic process; cuticle pigmentation; indole-containing compound biosynthetic process; melanin biosynthetic process from tyrosine; developmental pigmentation.
CG9705	700.244	-1.402	-2.376	-1.708	-1.615	FBgn0036661		regulation of transcription, DNA-templated; dendrite morphogenesis.
Pop2	1069.12	-1.382	-2.082	-3.852	-1.542	FBgn0036239	Pop2	muscle organ development; neuron development; mRNA catabolic process; neurogenesis; nuclear-transcribed mRNA poly(A) tail shortening; regulation of transcription from RNA polymerase II promoter; mitotic G2 DNA damage checkpoint; negative regulation of translation.
CG12091	2922.18	-0.687	-0.918	-1.461	-1.567	FBgn0035228
Oda	11747	-1.239	-3.237	-2.557	-1.606	FBgn0014184	Ornithine decarboxylase antizyme	cell differentiation.
CG5921	138.567	-0.988	-0.713	1.196	-2.244	FBgn0029835
mbf1	1050.13	-0.803	-1.082	-0.978	-1.496	FBgn0262732	multiprotein bridging factor 1	central nervous system development; dendrite morphogenesis; positive regulation of transcription from RNA polymerase II promoter; open tracheal system development.
CG10947	793.964	-1.499	-0.706	-0.967	-1.529	FBgn0032857
kirre	382.777	-1.103	-2.172	-1.15	-1.689	FBgn0028369	kin of irre	biological process described with 11 unique terms, many of which group under: cell adhesion; biological adhesion; regulation of developmental process; cell-cell adhesion via plasma-membrane adhesion molecules; cell-cell adhesion; homophilic cell adhesion via plasma membrane adhesion molecules; garland nephrocyte differentiation; eye morphogenesis; anatomical structure formation involved in morpho…
CG9119	374.63	-2.097	-3.994	-6.209	1.458	FBgn0035189		.
CG7339	419.601	-1.4	-1.754	-1.158	-1.658	FBgn0036188		transcription from RNA polymerase III promoter; neurogenesis.
sxc	2258.32	-1.596	-2.507	-0.967	-1.545	FBgn0261403	super sex combs	protein glycosylation; locomotor rhythm; protein O-linked glycosylation; wing disc development.
CG4455	64.349	-1.036	-6.283	-2.395	-3.262	FBgn0028506
CG4880	99.188	-1.895	-1.772	-1.876	-2.563	FBgn0030803
CG10638	650.71	-3.768	0.764	1.13	1.448	FBgn0036290		oxidation-reduction process; cellular aldehyde metabolic process.
CG14626	43.675	-4.281	-1.655	-2.966	-4.333	FBgn0040360
CG6770	21036.6	-1.334	-1.6	-1.018	-1.588	FBgn0032400		response to oxidative stress.
CG14608	35.22	-3.743	-2.373	-5.119	-5.538	FBgn0037487		chitin metabolic process.
grn	66.186	-0.84	-2.85	-4.565	-3.17	FBgn0001138	grain	regulation of transcription from RNA polymerase II promoter; motor neuron axon guidance; tissue development; organ morphogenesis.
CG9989	114.335	-1.296	2.647	0.992	1.619	NA
GlcT-1	549.554	-1.155	-1.101	-1.121	-1.604	FBgn0067102	Ceramide glucosyltransferase	negative regulation of apoptotic process.
CG18675	71.308	-5.957	-6.43	-6.136	-2.872	FBgn0040696		neuron projection morphogenesis.
CG31688	886.438	-0.649	-5.202	-1.494	-1.477	FBgn0263355		.
CG15760	1071.89	-1.567	-2.043	-3.773	-1.492	FBgn0030508
CG13579	269.675	-1.143	-0.908	-1.108	-1.724	FBgn0035010		G-protein coupled receptor signaling pathway.
CG12560	233.317	-1.889	0.972	1.269	-1.835	FBgn0031974
GstE11	223.321	-1.825	0.671	1.047	1.44	FBgn0034354	Glutathione S transferase E11	glutathione metabolic process; neurogenesis.
CG14221	185.518	-2.111	-6.16	-4.184	-1.975	FBgn0031042		cell redox homeostasis; glycerol ether metabolic process.
CG5805	682.395	-1.474	-1.372	-1.98	-1.498	FBgn0039223		transmembrane transport; mitochondrial transport.
CG14010	240.771	-0.723	-0.958	-1.573	-1.788	NA
CG6144	841.454	-1.578	-1.825	-1.703	-1.46	FBgn0032259		oxidation-reduction process.
CG17600	343.372	-2.081	-2.559	-2.282	-1.615	FBgn0031195
Pu	3681.76	-1.016	-0.856	-1.553	-1.427	FBgn0003162	Punch	preblastoderm mitotic cell cycle; larval chitin-based cuticle development; compound eye pigmentation; embryonic pattern specification; regulation of GTP cyclohydrolase I activity; tetrahydrobiopterin biosynthetic process; regulation of epithelial cell migration, open tracheal system; pteridine biosynthetic process; cuticle pigmentation; tetrahydrofolate biosynthetic process.
krz	835.105	-0.938	-1.992	-2.02	-1.449	FBgn0040206	kurtz	biological process described with 11 unique terms, many of which group under: single-organism developmental process; multicellular organismal process; negative regulation of cell communication; regulation of signal transduction; regulation of cell communication; single-organism process; regulation of response to external stimulus; negative regulation of cell differentiation; negative regulation o…
e(r)	689.835	-1.3	-1.547	-1.17	-1.449	FBgn0011586	enhancer of rudimentary	regulation of transcription from RNA polymerase II promoter; cell cycle; pyrimidine nucleotide biosynthetic process; positive regulation of Notch signaling pathway.
REG	1151.56	-1.832	-1.612	-1.438	-1.441	FBgn0029133	REG	regulation of proteasomal protein catabolic process; mRNA splicing, via spliceosome; regulation of G1/S transition of mitotic cell cycle.
Cyp18a1	406.857	-0.707	-0.938	-4.517	-1.604	FBgn0010383	Cytochrome P450-18a1	imaginal disc-derived leg morphogenesis; pupation; oxidation-reduction process; chorion-containing eggshell formation; ecdysteroid catabolic process; steroid biosynthetic process; prepupal development; metamorphosis.
Cyp28d1	7060.75	-1.173	-0.613	-1.301	-1.474	FBgn0031689	Cyp28d1	oxidation-reduction process.
ab	399.636	-1.062	-1.561	-1.438	-1.507	FBgn0264442	abrupt	biological process described with 11 unique terms, many of which group under: post-embryonic appendage morphogenesis; regulation of nucleobase-containing compound metabolic process; imaginal disc-derived appendage morphogenesis; regulation of cellular metabolic process; developmental process involved in reproduction; instar larval or pupal morphogenesis; negative regulation of biosynthetic proces…
CoRest	1029.28	-0.705	-1.534	-1.562	-1.437	FBgn0261573	CoRest	positive regulation of Notch signaling pathway; negative regulation of transcription from RNA polymerase II promoter; negative regulation of histone H3-K27 methylation; positive regulation of transcription of Notch receptor target; negative regulation of histone H4-K16 acetylation; negative regulation of transcription, DNA-templated.
fs(1)h	1994.38	-0.736	-2.359	-1.969	-1.41	FBgn0004656	female sterile (1) homeotic	negative regulation of transcription, DNA-templated; regulation of transcription from RNA polymerase II promoter; terminal region determination; positive regulation of transcription elongation from RNA polymerase II promoter; imaginal disc-derived wing morphogenesis.
CG5938	722.159	-1.318	-1.38	-1.281	-1.424	FBgn0046247
CG8481	780.673	-1.535	-1.322	-1.295	-1.428	FBgn0037747
UbcE2M	692.584	-1.331	-1.32	-1.124	-1.401	FBgn0035853	Ubiquitin conjugating enzyme E2M	protein neddylation; negative regulation of smoothened signaling pathway; cellular protein modification process.
srpk79D	822.452	-0.765	-1.574	-9.061	-1.394	FBgn0025702	serine-arginine protein kinase at 79D	defense response to bacterium; cytoskeletal matrix organization at active zone; synaptic transmission; protein phosphorylation.
CG31619	1766.82	-0.953	-0.562	-0.931	-1.387	NA
VhaM9.7-b	878.922	-0.654	-1.125	-0.946	-1.432	FBgn0028663	Vacuolar H+ ATPase M9.7 subunit b	ATP hydrolysis coupled proton transport.
Dot	168.973	-2.693	1.307	1.133	1.393	FBgn0015663	Dorothy	metabolic process.
CG15923	43.236	-2.008	-2.512	-2.756	-3.736	FBgn0038814		negative regulation of centrosome duplication; regulation of cell cycle; cilium assembly.
Neto	210.483	-0.856	-3.867	-1.347	-1.694	FBgn0265416	Neuropilin and tolloid-like	lateral inhibition; flight; hatching behavior; receptor clustering; postsynaptic density organization; neuromuscular synaptic transmission; regulation of cell cycle; neuromuscular junction development; locomotion.
beat-IIa	1258.85	-1.486	-1.345	-1.556	-1.376	FBgn0038498	beaten path IIa	cell adhesion; heterophilic cell-cell adhesion via plasma membrane cell adhesion molecules; multicellular organismal development; defasciculation of motor neuron axon; axon choice point recognition.
l(2)tid	225.749	-2.429	-2.087	-2.088	-1.678	FBgn0002174	lethal (2) tumorous imaginal discs	protein folding; response to heat; smoothened signaling pathway.
CG2218	645.619	-0.969	-1.306	-1.161	-1.406	FBgn0039767		protein ubiquitination.
CG10440	298.411	-1.268	-1.216	-1.38	-1.518	NA
CG12179	118.069	-1.35	-1.544	-6.05	-2.045	FBgn0025388		.
mute	213.841	-1.382	-1.338	-1.731	-1.639	FBgn0085444	muscle wasted	muscle cell cellular homeostasis; neurogenesis; regulation of transcription, DNA-templated.
CG11899	2190.85	-0.864	0.653	0.832	1.311	FBgn0014427		L-serine biosynthetic process; pyridoxine biosynthetic process.
Peritrophin-A	29.442	-1.816	1.414	1.871	1.945	FBgn0022770	Peritrophin A	chitin metabolic process; multicellular organism reproduction.
SIFaR	163.048	-1.815	-2.731	-2.843	-1.792	FBgn0038880	SIFamide receptor	neuropeptide signaling pathway; G-protein coupled receptor signaling pathway; determination of adult lifespan.
CG6023	73.913	-1.372	-2.157	-1.853	-2.473	FBgn0030912
prt	163.619	-0.745	0.701	-1.377	-1.752	FBgn0043005	portabella	olfactory learning; male mating behavior; transmembrane transport.
Atf6	1066.58	-2.099	-1.257	-1.33	-1.295	FBgn0033010	Atf6	regulation of transcription, DNA-templated.
CG31370	199.201	-3.311	-1.268	-2.02	-1.69	FBgn0051370
mod(r)	1120.91	-2.257	-1.105	-1.362	-1.308	FBgn0016038	modifier of rudimentary	ubiquitin-dependent protein catabolic process via the multivesicular body sorting pathway.
CG13707	200.035	-0.826	-1.737	-1.669	-1.599	FBgn0035578
beat-Ib	598.512	-1.53	-0.577	-1.316	-1.303	FBgn0028645	beaten path Ib	cell adhesion; heterophilic cell-cell adhesion via plasma membrane cell adhesion molecules; axon choice point recognition; defasciculation of motor neuron axon.
Surf4	1514.12	-1.201	-0.858	-1.672	-1.286	FBgn0019925	Surfeit 4	lateral inhibition.
CG10384	701.951	-0.852	-2.759	-1.171	-1.27	FBgn0034731
CG14613	281.372	-1.894	-1.118	-1.525	-1.449	FBgn0031188
CG3631	131.056	-1.382	-1.141	-1.564	-1.774	FBgn0038268
Cry	131.792	-2.12	1.4	-4.438	1.276	FBgn0005664	Crystallin	compound eye corneal lens development; visual perception.
CG18292	324.529	-0.694	-2.345	-1.854	-1.388	FBgn0030269
Adk3	38.92	-3.945	-3.85	-3.088	-3.204	FBgn0042094	Adenylate kinase-3	ADP biosynthetic process.
sbr	2171.9	-1.336	-1.084	-1.552	-1.247	FBgn0003321	small bristles	long-term memory; mRNA polyadenylation; mRNA export from nucleus; adult behavior; poly(A)+ mRNA export from nucleus; nuclear export.
CoVIIc	2620.45	-1.141	1.01	-0.908	1.194	NA
GstE7	183.691	-2.622	2.916	-1.744	1.244	FBgn0063493	Glutathione S transferase E7	glutathione metabolic process.
Rab30	197.323	-0.979	-1.167	-1.32	-1.53	FBgn0031882	Rab30	protein transport; vesicle-mediated transport; germ-band shortening; dorsal closure; imaginal disc fusion, thorax closure; head involution; Rab protein signal transduction.
CG32264	3033.68	-0.931	-1.506	-1.434	-1.211	FBgn0052264
CG13369	646.016	-0.665	0.808	0.95	1.137	FBgn0025640		D-ribose metabolic process.
CG9008	703.257	-1.203	-0.745	-1.256	-1.24	FBgn0028540		Golgi organization; carbohydrate metabolic process; lipid particle organization.
CG4091	505.07	-1.11	-1.668	-1.087	-1.237	FBgn0034894		autophagic cell death; salivary gland cell autophagic cell death.
cdc2rk	159.513	-0.767	-0.827	0.848	1.234	FBgn0013435	cdc2-related-kinase	protein phosphorylation; mRNA splicing, via spliceosome.
CG5039	48.657	-2.951	-3.321	-3.185	-2.683	FBgn0039356
EloB	1667.45	-1.048	-0.831	-1.414	-1.168	FBgn0023212	Elongin B	imaginal disc-derived wing vein specification; larval somatic muscle development.
CG5916	278.904	-1.058	-0.985	-1.458	-1.405	FBgn0038401		regulation of GTPase activity.
Cpr76Bc	30.272	-3.634	-4.624	1.741	-3.371	FBgn0036880	Cuticular protein 76Bc	chitin-based cuticle development.
CG42313	699.53	-0.603	-2.639	-0.985	-1.178	FBgn0259213		.
CG4101	232.277	-2.505	-1.201	-1.657	-1.407	FBgn0025558		.
CG42458	259.156	-0.987	-1.343	-1.732	-1.343	FBgn0259935		.
CG6405	64.242	-1.929	-2.24	-1.772	-2.213	FBgn0032428
CG14995	944.589	-0.727	-1.144	-1.024	-1.173	FBgn0035497		autophagic cell death; salivary gland cell autophagic cell death.
Tctp	21125.2	-1.573	-0.882	-0.907	-1.203	FBgn0037874	Translationally controlled tumor protein ortholog (H. sapiens)	positive regulation of multicellular organism growth; positive regulation of cell size; positive regulation of histone phosphorylation; double-strand break repair; cellular response to gamma radiation; intra-S DNA damage checkpoint; mitotic G2 DNA damage checkpoint.
sni	413.331	-0.761	0.674	-1.203	1.065	FBgn0030026	sniffer	metabolic process.
CG30438	159.881	-1.219	-0.812	1.445	-1.54	FBgn0050438		metabolic process.
CG34452	27.373	-3.899	-1.503	-3.757	-3.658	FBgn0085481		protein glycosylation.
CG32115	78.231	-4.427	-0.979	-5.27	-1.967	FBgn0052115		.
CG30002	626.034	-1.485	-1.093	-1.16	-1.178	FBgn0260474		proteolysis.
PK1-R	48.305	-2.265	-2.022	-3.862	-2.445	FBgn0038201	Pyrokinin 1 receptor	neuropeptide signaling pathway; G-protein coupled receptor signaling pathway.
ScpX	1504.99	-3.011	0.812	0.843	1.086	FBgn0015808	Sterol carrier protein X-related thiolase	metabolic process; phospholipid transport.
AstC	752.881	-0.998	-0.932	-1.489	-1.14	FBgn0032336	Allatostatin C	negative regulation of juvenile hormone biosynthetic process; neuropeptide signaling pathway; negative regulation of heart rate; regulation of heart contraction.
CG43313	93.824	-0.869	-1.938	-1.833	-1.764	FBgn0263005
SelG	1572.58	-2.891	-1.384	-2.839	-1.066	FBgn0030350	Selenoprotein G	regulation of gastrulation; embryonic development via the syncytial blastoderm; blastoderm segmentation; endoplasmic reticulum calcium ion homeostasis; cell redox homeostasis; determination of adult lifespan.
CG5664	202.068	-2.545	1.617	2.125	-1.374	FBgn0037082
CG4500	492.364	-2.452	2.517	2.468	-1.045	FBgn0028519		long-chain fatty acid metabolic process; mesoderm development.
z	250.113	-1.258	-1.131	-1.527	-1.256	FBgn0004050	zeste	ommochrome biosynthetic process; regulation of transcription, DNA-templated; positive regulation of transcription, DNA-templated; positive regulation of chromatin silencing; positive regulation of gene expression.
CG44261	46.277	-2.514	-2.103	-3.604	-2.509	FBgn0265201		.
CG12730	581.859	-1.38	-2.199	-2.545	-1.162	FBgn0029771
tim	2064.21	-1.113	-0.838	1.442	-1.15	FBgn0014396	timeless	biological process described with 19 unique terms, many of which group under: rhythmic process; behavior; regulation of behavior; multi-organism reproductive process; circadian behavior; multicellular organismal process; response to abiotic stimulus; regulation of biological quality; response to stimulus; negative regulation of macromolecule biosynthetic process; regulation of response to stimulu…
Tsp42Ek	298.487	-4.773	-2.047	-2.136	-1.237	FBgn0033133	Tetraspanin 42Ek	.
CG4306	593.642	-2.879	-0.817	1.176	1.053	FBgn0036787		glutathione biosynthetic process; hemolymph coagulation.
esn	277.19	-0.848	-0.982	-1.656	-1.21	FBgn0263934	espinas	dendrite self-avoidance.
del	35.719	-2.336	3.003	2.765	-2.584	FBgn0086251	deadlock	oogenesis; oocyte development; germarium-derived egg chamber formation; piRNA metabolic process; karyosome formation; fusome organization; oocyte localization involved in germarium-derived egg chamber formation; mitotic spindle stabilization.
ventrally-expressed-protein-D	194.853	-5.899	-2.744	-1.864	-1.337	NA
CG11760	46.937	-1.107	-1.243	-2.201	-2.301	FBgn0037615
CG12256	182.312	-6.172	1.125	1.632	0.996	FBgn0038002		proteolysis.
lwr	901.188	-0.763	-0.871	-0.936	-1.023	FBgn0010602	lesswright	biological process described with 16 unique terms, many of which group under: immune system process; regulation of multicellular organismal process; negative regulation of immune system process; spectrosome organization; negative regulation of response to stimulus; establishment of localization; cellular response to endogenous stimulus; cell proliferation; embryonic morphogenesis; dorsal/ventral …
Mical	2142.53	-2.552	-1.118	-2.179	-1.025	FBgn0053208	Molecule interacting with CasL	actin filament organization; dendrite morphogenesis; axon guidance; NADPH oxidation; larval somatic muscle development; neuron remodeling; sarcomere organization; synapse assembly involved in innervation; sulfur oxidation; actin filament depolymerization.
Snx3	2189.15	-1.459	-1.322	-1.35	-1.057	FBgn0038065	Sorting nexin 3	phagocytosis; regulation of Wnt signaling pathway by Wnt protein secretion; canonical Wnt signaling pathway; positive regulation of Wnt protein secretion; intracellular protein transport; wing disc development; protein stabilization; positive regulation of canonical Wnt signaling pathway; Wnt protein secretion.
CG5210	14894.1	-0.955	-1.219	-3.26	-1.098	FBgn0013763		chitin catabolic process; cuticle chitin catabolic process; carbohydrate metabolic process.
CG4300	1231.47	-1.231	-0.905	-1.537	-1.011	FBgn0036272		spermidine biosynthetic process; spermine biosynthetic process.
CG9396	641.689	-1.047	0.79	0.795	0.991	FBgn0037714		mitochondrial pyruvate transport.
CheA87a	761.935	-8.77	-6.156	-2.369	0.982	FBgn0038142	Chemosensory protein A 87a	sensory perception of chemical stimulus.
Cyp313a1	649.21	-10.794	-4.38	-7.72	-1.02	FBgn0038236	Cyp313a1	oxidation-reduction process; insecticide metabolic process.
Srp9	512.339	-1.149	-0.553	-0.992	-1.035	FBgn0035827	Signal recognition particle protein 9	negative regulation of translational elongation; SRP-dependent cotranslational protein targeting to membrane.
CG15506	48.348	-2.802	-0.984	1.269	-1.931	FBgn0039686
CG17167	148.458	-1.819	-3.379	-2.792	-1.339	FBgn0039941		transmembrane transport.
CG7458	113.739	-1.76	-1.43	-3.856	1.041	FBgn0037144		transmembrane transport.
adat	132.849	-1.338	-1.498	-1.573	-1.375	NA
CG2162	2166.93	-0.928	-0.729	-1.007	-0.989	FBgn0035388
CG12994	178.114	-2.507	-1.268	-1.577	-1.224	FBgn0040877		.
Sp1	98.488	-0.957	-1.058	-1.612	-1.49	FBgn0020378	Sp1	regulation of transcription, DNA-templated; imaginal disc-derived leg morphogenesis.
CG1746	32331.3	-1.413	-1.118	-0.907	-1.011	NA
CCHa1-R	86.348	-0.761	-0.895	-1.706	-1.537	FBgn0050106	CCHamide-1 receptor	bombesin receptor signaling pathway; neuropeptide signaling pathway; G-protein coupled receptor signaling pathway.
CG11679	172.788	-1.061	0.691	0.935	0.969	FBgn0030678		.
nrv2	4130.47	-0.575	-0.88	-0.859	-0.952	FBgn0015777	nervana 2	biological process described with 11 unique terms, many of which group under: establishment of localization; single-organism transport; sensory perception; cell junction organization; cell differentiation; cation transport; organ development; localization; metal ion transport; sensory perception of sound; cellular component biogenesis; sodium ion transport; ion transport; organ morphogenesis; gli…
Glt	15631.4	-0.878	-0.991	-1.487	-0.952	FBgn0001114	Glutactin	synaptic target inhibition; motor neuron axon guidance; defense response to other organism.
Octbeta2R	503.92	-1.286	-0.58	-1.861	-0.977	NA
CG1561	7995.62	-0.737	-1.057	-2.642	-0.941	FBgn0030317
CG16959	25.336	-1.721	-1.235	2.969	-2.586	FBgn0036481
DNaseII	1088.65	-0.951	-0.547	1.769	0.901	FBgn0000477	Deoxyribonuclease II	nurse cell apoptotic process; DNA metabolic process; DNA catabolic process.
Tret1-1	1260.58	-0.936	-2.34	-6.664	-0.978	FBgn0050035	Trehalose transporter 1-1	trehalose transport; transmembrane transport; carbohydrate transport.
CG11980	509.617	-1.512	-0.871	-1.946	-0.956	FBgn0037652		.
CG6808	192.133	-1.284	-1.25	-2.041	-1.12	FBgn0037921
GstE6	815.362	-4.773	-1.928	-3.894	-0.907	FBgn0063494	Glutathione S transferase E6	glutathione metabolic process.
CG17556	380.772	-0.782	-0.78	-4.647	0.868	FBgn0038462
CG6115	3801.2	-2.511	-1.407	-1.72	-0.92	FBgn0040985
CG4377	85.16	-1.738	-1.455	-6.393	-1.496	FBgn0034664
CG15247	528.678	-2.174	-0.651	-1.447	-0.963	FBgn0030156		.
CG5987	36.904	-1.487	-1.389	1.577	-2.021	FBgn0039501		cellular protein modification process.
Rab35	812.104	-0.913	-3.308	-1.082	-0.871	FBgn0031090	Rab35	Rab protein signal transduction; exosomal secretion; mitotic cytokinesis; vesicle-mediated transport; phagocytosis; protein transport.
CG1673	1160.05	-1.706	-3.114	-3.98	-0.899	FBgn0030482		branched-chain amino acid biosynthetic process.
Zip89B	317.991	-2.699	-2.088	-1.758	0.825	FBgn0038412	Zinc/iron regulated transporter-related protein 89B	transmembrane transport; metal ion transport.
PGRP-LA	1288.38	-1.07	-0.579	-1.098	-0.861	FBgn0035975	Peptidoglycan recognition protein LA	defense response; immune response; response to bacterium; peptidoglycan catabolic process; detection of bacterium; innate immune response.
Obp8a	164.927	-9.005	-1.29	-1.762	-1.083	FBgn0030103	Odorant-binding protein 8a	sensory perception of chemical stimulus.
Spn42Da	1141.83	-0.622	1.099	-2.209	-0.819	FBgn0265137	Serpin 42Da	negative regulation of protein processing; regulation of proteolysis; negative regulation of peptide hormone processing; negative regulation of endopeptidase activity.
GNBP-like3	376.572	-10.196	-3.539	-4.885	-0.957	FBgn0034511	GNBP-like 3	detection of biotic stimulus; defense response to other organism.
CG7824	126.497	-1.641	-2.915	-5.964	0.903	FBgn0039711
CG13255	309.419	-1.835	-1.915	-2.404	-0.952	FBgn0040636		.
CG1707	646.142	-0.931	0.722	0.774	0.762	FBgn0033162
Obp28a	1108.64	-3.19	-0.646	-2.215	0.79	FBgn0011283	Odorant-binding protein 28a	sensory perception of chemical stimulus.
CG31778	1210.25	-1.38	-2.179	-1.279	-0.757	FBgn0051778
GluRIID	73.158	-1.441	-1.959	-1.742	-1.261	FBgn0028422	Glutamate receptor IID	neuromuscular synaptic transmission; rhythmic excitation; ion transport; synaptic transmission, glutamatergic.
CG32815	926.317	-0.624	-1.816	-2.313	-0.742	FBgn0052815		.
Gadd45	119.258	-1.732	-2.669	-1.813	-1.096	FBgn0033153	Gadd45	regulation of cell cycle; regulation of oviposition; JNK cascade.
CG32683	296.184	-1.383	-2.237	-6.727	-0.784	FBgn0052683		signal transduction.
Os-C	191.892	-3.788	-2.02	-2.728	-0.986	FBgn0010401	Os-C	.
CG5500	342.726	-2.87	-2.678	-1.561	-0.727	FBgn0039461
Osi9	42.85	-2.814	-5.876	-2.353	1.029	FBgn0037416	Osiris 9	imaginal disc-derived wing morphogenesis.
CG3678	454.287	-1.037	-1.035	-4.902	0.613	FBgn0038461		.
Cyp317a1	289.587	-0.955	-1.314	-1.936	-0.774	FBgn0033982	Cyp317a1	oxidation-reduction process.
CG11211	9415.77	-1.938	-1.182	-1.438	-0.625	FBgn0033067
CG5707	1269.11	-1.311	-1.139	-1.024	-0.698	FBgn0026593		.
Rpb12	585.168	-1.546	-1.193	-1.291	-0.581	FBgn0262954	Rpb12	transcription from RNA polymerase II promoter; transcription, DNA-templated.
Pp4-19C	391.924	-1.006	-1.099	-2.226	-0.7	FBgn0023177	Protein phosphatase 19C	microtubule-based process; regulation of mitotic cell cycle; neurogenesis; mitotic cell cycle; protein dephosphorylation.
CG3700	512.121	-0.816	0.917	0.917	0.58	FBgn0034796		proteolysis.
CG11320	5.47	-2.806	1.476	3.818	1.58	NA
CG9743	653.932	-0.814	-2.686	0.78	-0.649	FBgn0039756		lipid metabolic process; oxidation-reduction process.
dpr16	173.513	-1.007	-2.587	-1.21	-0.736	FBgn0037295	defective proboscis extension response 16	sensory perception of chemical stimulus.
Kif3C	183.143	-1.208	2.075	1.322	-0.681	FBgn0039925	Kinesin family member 3C ortholog	neuron projection morphogenesis; microtubule-based movement.
CG11893	592.543	-0.617	1.006	1.253	-0.607	FBgn0039316		wing disc development; chaeta development.
CG34367	84.387	-3.095	-2.982	-1.847	-0.893	FBgn0085396		regulation of transcription, DNA-templated.
CG14132	316.665	-1.214	-1.405	-1.972	0.569	FBgn0040817
Down Regulated Genes Relative to D. erecta
id	mel_Mean	ere_log2FC	sim_log2FC	sec_log2FC	yak_log2FC	FB_name	Full_name	Bio_process
RpS28a	1.025	12.441	13.153	13.221	13.925	FBgn0039739	Ribosomal protein S28a	translation; rRNA export from nucleus; wing disc development; cytoplasmic translation.
Est-P	0.769	12.803	14.151	13.389	14.083	FBgn0000594	Esterase P
CG13749	1.686	13.625	8.967	9.886	11.787	FBgn0033353
aay	5.157	9.543	9.254	9.431	10.34	FBgn0023129	astray	L-serine biosynthetic process; behavioral response to ethanol; male courtship behavior, veined wing generated song production; peripheral nervous system development; L-serine metabolic process; axon guidance.
CG4721	1.943	9.696	10.877	10.072	10.563	FBgn0039024		compound eye morphogenesis; proteolysis.
CG8757	2.049	2.747	7.77	8.436	10.28	FBgn0036380		metabolic process.
CG32581	1.535	10.6	10.246	10.55	10.573	FBgn0052581		protein ubiquitination.
alrm	4.9	8.461	7.615	6.687	9.101	FBgn0039332	astrocytic leucine-rich repeat molecule	.
Def	2.964	3.831	5.099	7.667	9.097	FBgn0010385	Defensin	response to bacterium; humoral immune response; defense response to bacterium; antibacterial humoral response; defense response to Gram-positive bacterium; positive regulation of biosynthetic process of antibacterial peptides active against Gram-positive bacteria.
Sdic3	2.142	9.64	8.705	9.563	9.042	FBgn0052823	Sperm-specific dynein intermediate chain 3	microtubule-based movement.
Sdic2	2.455	9.444	8.509	9.371	8.84	FBgn0053497	Sperm-specific dynein intermediate chain 2	microtubule-based movement.
CG4725	0.256	11.686	11.956	10.7	11.768	FBgn0039022		proteolysis.
CG13607	4.959	9.128	8.394	7.508	8.046	FBgn0039151
TotB	0.256	12.904	8.415	13.836	11.658	FBgn0038838	Turandot B	response to bacterium; cellular response to UV; cellular response to heat.
fdy	2.046	9.268	9.863	7.951	8.817	NA
CG34124	1.99	7.397	7.245	7.847	8.718	FBgn0083960		.
CG13869	5.619	6.445	7.677	7.393	7.602	FBgn0034486		.
CG14043	1.175	8.741	9.054	8.748	9.385	FBgn0031659		mitochondrial transport.
mlt	1.071	10.492	10.41	10.654	9.358	FBgn0265512	mulet	spermatid development; sperm individualization; positive regulation of microtubule depolymerization.
bou	1.071	7.794	8.296	8.488	9.262	FBgn0261284	boudin	regulation of tube architecture, open tracheal system; septate junction assembly.
CG4723	0.664	9.979	9.64	9.239	9.841	FBgn0039023		proteolysis.
asparagine-synthetase	3.014	6.956	8.326	6.308	7.602	NA
usp	0.512	9.734	9.165	9.845	9.595	FBgn0003964	ultraspiracle	biological process described with 16 unique terms, many of which group under: regulation of developmental process; cell motility; positive regulation of macromolecule biosynthetic process; response to endogenous stimulus; epithelial cell migration; cellular response to steroid hormone stimulus; head development; negative regulation of macromolecule biosynthetic process; positive regulation of RNA…
CG11023	1.174	9.501	6.96	6.658	8.494	FBgn0031208		protein desumoylation; proteolysis.
dlt	0.255	10.92	9.118	8.801	10.437	FBgn0024510	discs lost	olfactory behavior; lateral inhibition; imaginal disc morphogenesis; regulation of cell proliferation; morphogenesis of a polarized epithelium.
Mtk	1.734	7.025	9.151	11.44	7.769	FBgn0014865	Metchnikowin	response to bacterium; defense response; defense response to Gram-negative bacterium; antifungal humoral response; antibacterial humoral response; defense response to Gram-positive bacterium; defense response to fungus.
CG11454	0.256	9.307	10.185	9.824	10.32	FBgn0031224
CG3709	0.919	7.788	7.546	7	8.407	FBgn0031227		pseudouridine synthesis.
Ntmt	0.512	8.358	9.022	9.193	9.127	FBgn0033457	N-terminal methyltransferase	N-terminal peptidyl-proline methylation; N-terminal peptidyl-proline dimethylation.
CG32808	2.86	5.353	6.096	6.04	6.902	FBgn0052808		proteolysis.
CG31510	1.431	7.499	7.643	7.91	7.497	FBgn0051510
CG42395	0.256	9.741	3.912	9.665	9.749	FBgn0259741
Lk	1.176	5.157	6.866	6.579	7.671	FBgn0028418	Leucokinin	body fluid secretion; negative regulation of feeding behavior; neuropeptide signaling pathway; positive regulation of cytosolic calcium ion concentration; calcium-mediated signaling.
Sk1	1.537	9.197	7.216	7.303	7.126	FBgn0030300	Sphingosine kinase 1	sphingolipid metabolic process; phosphorylation.
olf186-M	1.535	7.428	7.671	6.379	7.004	FBgn0015522	olf186-M	.
CG42299	0.255	7.323	6.053	4.797	9.354	FBgn0259195		double-strand break repair via homologous recombination.
CG33331	0.511	7.734	7.887	8.144	8.291	FBgn0067628		cardiolipin biosynthetic process.
AANATL2	3.268	5.123	5.518	4.087	5.956	FBgn0031791	Arylalkylamine N-acyltransferase-like 2
CG4788	0.408	7.973	7.561	8.459	8.371	FBgn0032354
CG13330	0.256	11.921	11.055	10.285	8.979	FBgn0033848		.
Mst77F	0.513	5.88	3.903	4.603	8.002	FBgn0086915	Male-specific transcript 77F	sperm chromatin condensation; spermatid nucleus elongation; spermatogenesis, exchange of chromosomal proteins.
ru	2.711	4.245	4.722	5.307	5.898	FBgn0003295	roughoid	heart process; epidermal growth factor receptor signaling pathway; leg disc proximal/distal pattern formation; compound eye cone cell fate commitment; compound eye morphogenesis; compound eye photoreceptor fate commitment; epithelial cell migration, open tracheal system; proteolysis; positive regulation of protein secretion.
JHDM2	2.047	7.878	6.886	6.968	6.175	FBgn0037703	JmjC domain-containing histone demethylase 2	positive regulation of chromatin silencing; histone demethylation; regulation of response to DNA damage stimulus.
Hus1-like	1.536	4.891	5.233	4.178	6.242	FBgn0026417	Hus1-like	mitotic DNA damage checkpoint; female pronucleus assembly; DNA repair; meiotic DNA integrity checkpoint.
CDC45L	3.526	4.839	6.552	6.784	5.271	FBgn0026143	CDC45L	mitotic G2 DNA damage checkpoint; DNA amplification; chromosome condensation; neurogenesis; DNA replication; neuron projection morphogenesis; DNA replication initiation; positive regulation of G1/S transition of mitotic cell cycle.
Rac2	2.711	5.708	6.004	5.759	5.447	FBgn0014011	Rac2	biological process described with 35 unique terms, many of which group under: behavior; macromolecule localization; multi-organism behavior; Ras protein signal transduction; feeding behavior; growth; cell projection organization; muscle attachment; compound eye morphogenesis; organic hydroxy compound metabolic process; embryonic organ development; adherens junction organization; reproductive beha…
esc	1.735	7.039	4.774	4.142	5.793	FBgn0000588	extra sexcombs	positive regulation of histone methylation; chromatin silencing; dendrite morphogenesis; neuron development; muscle organ development; gene silencing; histone methylation; histone H3-K27 methylation.
CG12288	2.35	3.99	5.625	3.794	5.52	FBgn0032620
s-cup	2.503	4.625	5.318	5.363	5.234	FBgn0050044	stanley-cup	.
CG8083	1.176	4.148	6.026	5.06	6.106	FBgn0025709		transport.
CG6683	1.687	5.207	5.491	5.067	5.692	FBgn0035902		.
CG31391	2.398	5.811	3.024	3.312	5.207	FBgn0051391		negative regulation of phosphatase activity.
CG30441	1.582	4.784	3.102	3.509	5.593	FBgn0050441		cilium assembly.
CG31320	0.408	7.676	6.146	6.093	7.273	NA
Fadd	2.398	5.504	5.889	5.675	5.149	FBgn0038928	Fas-associated death domain ortholog	biological process described with 11 unique terms, many of which group under: response to stimulus; immune response; regulation of proteolysis; developmental process; regulation of defense response to virus; protein metabolic process; defense response; immune system process; anatomical structure development; positive regulation of response to external stimulus.
shu	2.245	2.266	2.69	3.574	5.183	FBgn0003401	shutdown	peptidyl-proline modification; piRNA metabolic process; protein folding; oogenesis.
CG30338	0.919	5.277	5.775	5.318	6.178	FBgn0050338		.
CG33229	0.769	7.599	7.723	8.528	6.402	FBgn0053229		.
CG1698	2.655	2.805	4.721	4.363	4.909	FBgn0033443		neurotransmitter transport; amino acid transmembrane import.
CG30157	1.175	4.317	4.891	4.003	5.815	FBgn0050157		.
CG44008	0.919	10.742	10.96	10.702	6.07	FBgn0264750		negative regulation of peptidase activity; multicellular organism reproduction.
CG30288	0.513	4.564	6.167	8.933	6.778	FBgn0050288		proteolysis.
CG13133	1.792	2.992	4.718	6.005	5.241	FBgn0032181
CG32259	0.768	4.778	4.177	4.088	6.2	FBgn0052259		.
CG16888	0.408	6.053	4.285	4.365	6.791	FBgn0032533
CG6945	0.512	7.883	7.836	7.801	6.46	FBgn0036476		regulation of plasma membrane organization; regulation of cytoskeleton organization.
CG30287	1.685	2.847	4.439	7.215	5.055	FBgn0050287		proteolysis.
CG31904	1.537	6.573	6.201	5.516	5.176	FBgn0260479		neurotransmitter transport.
S6kII	3.679	5.626	5.995	6.258	4.137	FBgn0262866	Ribosomal protein S6 kinase II	biological process described with 12 unique terms, many of which group under: single-organism behavior; cognition; negative regulation of cell differentiation; learning or memory; regulation of pigment cell differentiation; regulation of protein import into nucleus; imaginal disc development; macromolecule metabolic process; cellular component organization; negative regulation of intracellular si…
VhaM9.7-c	0.512	7.679	7.584	8.171	6.299	FBgn0028664	Vacuolar H+ ATPase M9.7 subunit c	ATP hydrolysis coupled proton transport.
CG30371	0.513	8.152	3.09	5.224	6.189	FBgn0050371		proteolysis.
brk	1.281	6.75	6.515	6.03	5.174	FBgn0024250	brinker	biological process described with 12 unique terms, many of which group under: negative regulation of response to stimulus; formation of anatomical boundary; cellular response to chemical stimulus; regulation of BMP signaling pathway; negative regulation of cellular macromolecule biosynthetic process; negative regulation of signaling; regulation of transcription, DNA-templated; response to transfo…
CG6696	0.513	5.218	6.283	5.878	6.103	FBgn0030947		proteolysis.
CG11413	0.513	4.219	9.522	6.973	6.112	FBgn0035022
CG13313	1.328	4.894	3.034	3.567	4.943	FBgn0035941
CG43331	0.663	3.702	5.441	6.21	5.639	FBgn0263036		.
CG30403	1.735	5.279	5.071	5.94	4.494	FBgn0050403		.
m	1.839	3.597	2.925	2.395	4.451	FBgn0002577	miniature	regulation of embryonic cell shape; apical constriction; epidermal cell differentiation; cell morphogenesis; cuticle pattern formation; imaginal disc-derived wing morphogenesis; cell-matrix adhesion; actin filament organization.
CG34234	3.526	3.828	4.464	4.126	3.855	FBgn0085263		.
CG11043	0.92	4.172	4.699	4.173	5.155	NA
Ssl2	1.734	4.043	7.155	2.718	4.332	FBgn0041780	Strictosidine synthase-like 2	biosynthetic process.
ttm2	1.992	2.974	4.305	3.638	4.032	FBgn0035124	tiny tim 2	protein dephosphorylation; mitochondrion organization; protein transport; mitochondrial membrane organization.
CG14645	0.256	5.772	5.568	4.579	6.313	FBgn0040687		chitin metabolic process.
CG12209	0.92	7.292	3.438	4.033	4.516	FBgn0033498		.
Kebab	1.432	4.559	4.856	4.208	4.201	FBgn0028952	Kinetochore and EB1 associated basic protein	.
Ugt37c1	2.655	7.161	6.439	7.083	3.438	FBgn0026754	UDP-glycosyltransferase 37c1	metabolic process.
CG14763	1.479	2.386	2.371	4.033	3.927	FBgn0033243		microtubule-based movement.
CG15880	0.256	6.958	8.276	7.254	5.898	FBgn0031283
Or59c	1.071	3.736	5.35	4.093	3.991	FBgn0034866	Odorant receptor 59c	sensory perception of smell.
CG12985	0.255	3.564	3.497	4.797	5.766	FBgn0030881
Nnf1b	1.326	2.426	2.91	4.16	3.586	FBgn0051658	Nnf1b	chromosome segregation; mitotic metaphase plate congression.
CG32845	0.255	6.054	5.376	4.312	5.441	FBgn0052845
CG12376	0.408	3.928	4.611	6.114	4.663	FBgn0033323		transmembrane transport.
Ir75d	0.512	3.655	7.128	6.43	4.47	FBgn0036829	Ionotropic receptor 75d	detection of chemical stimulus involved in sensory perception.
CG17707	0.769	7.185	5.16	3.97	3.888	FBgn0025835
CG6592	0.255	4.676	5.968	6.674	4.904	FBgn0035669		proteolysis.
CG3345	1.583	2.574	2.807	3.959	3.027	FBgn0031240
mei-W68	1.279	3.044	2.567	3.321	3.202	FBgn0002716	meiotic W68	DNA catabolic process, endonucleolytic; oogenesis; reciprocal meiotic recombination; early meiotic recombination nodule assembly; meiotic DNA double-strand break processing; meiotic DNA double-strand break formation; DNA topological change; late meiotic recombination nodule assembly.
CG8958	0.512	3.742	4.068	4.909	3.688	FBgn0030725		.
Cyp4p2	0.255	7.328	9.292	9.918	4.246	FBgn0033395	Cyp4p2	oxidation-reduction process.
CG13685	0.256	8.724	7.567	8.616	3.712	FBgn0035816		.
CG9314	0.256	5.69	5.658	6.014	3.712	FBgn0032061		response to oxidative stress; oxidation-reduction process.
mthl9	1.942	3.046	3.461	3.863	2.118	FBgn0035131	methuselah-like 9	G-protein coupled receptor signaling pathway; response to starvation; determination of adult lifespan.
CG9394	22.206	8.14	7.176	7.348	9.19	FBgn0034588		lipid metabolic process.
Obp56h	46.843	6.095	6.463	4.398	8.038	FBgn0034475	Odorant-binding protein 56h	sensory perception of smell; sensory perception of chemical stimulus; response to pheromone; olfactory behavior.
Rel	41.726	6.194	6.1	5.829	6.768	FBgn0014018	Relish	biological process described with 22 unique terms, many of which group under: innate immune response; response to starvation; regulation of reactive oxygen species biosynthetic process; regulation of biosynthetic process of antibacterial peptides active against Gram-negative bacteria; negative regulation of stem cell proliferation; regulation of defense response to virus; positive regulation of m…
CG31810	28.414	5.299	2.153	5.133	6.543	FBgn0051810		steroid metabolic process.
Su(var)3-9	8.891	7.172	7.754	6.944	6.966	FBgn0263755	Suppressor of variegation 3-9	biological process described with 15 unique terms, many of which group under: anatomical structure development; macromolecular complex assembly; developmental process; nucleic acid metabolic process; chromatin assembly or disassembly; histone lysine methylation; regulation of response to stimulus; multi-organism process; DNA conformation change; negative regulation of response to gamma radiation;…
Sdic1	11.244	7.248	6.315	7.174	6.647	FBgn0067861	Sperm-specific dynein intermediate chain 1	microtubule-based movement.
CG7409	17.29	5.837	7.168	6.702	6.488	FBgn0035817		protein folding.
CG7900	22.993	6.426	4.733	6.562	6.193	FBgn0037548
Gnmt	19.382	4.188	5.917	4.549	6.086	FBgn0038074	Glycine N-methyltransferase	triglyceride homeostasis; cellular response to starvation; sarcosine biosynthetic process; S-adenosylmethionine cycle.
CG32640	75.255	2.025	3.719	4.662	5.625	FBgn0052640		response to heat.
Usp12-46	14.207	5.692	5.983	5.628	6.053	FBgn0039025	Ubiquitin-specific protease 12/46 ortholog	negative regulation of Notch signaling pathway; protein deubiquitination; ubiquitin-dependent protein catabolic process.
Ip259	117.814	4.567	5.887	6.159	5.607	FBgn0025366	Intronic Protein 259	phagocytosis; neurogenesis.
CG6290	68.106	3.585	5.199	3.947	5.148	FBgn0030921		.
CG12896	85.673	2.563	4.412	3.796	5.286	FBgn0033521		mesoderm development; oxidation-reduction process.
CG31683	38.102	5.545	5.205	5.51	5.339	FBgn0051683		lipid metabolic process.
CG12116	204.78	3.876	7.454	3.329	5.118	FBgn0030041		metabolic process.
Ect3	60.9	4.901	3.922	3.69	5.178	FBgn0260746	Ectoderm-expressed 3	autophagic cell death; salivary gland cell autophagic cell death; carbohydrate metabolic process.
CG5355	910.018	0.586	0.975	0.766	-7.364	FBgn0032242		proteolysis.
nop5	27.207	4.734	5.003	2.88	5.22	FBgn0026196	nop5	cellular response to starvation; rRNA processing.
CG5112	73.053	3.971	5.319	4.661	4.857	FBgn0039341
Tdc1	8.53	5.147	5.296	3.662	5.981	FBgn0259977	Tyrosine decarboxylase 1	behavioral response to ethanol; cellular amino acid metabolic process.
CG34453	20.802	4.86	5.252	5.325	5.23	FBgn0085482		.
CG3814	34.045	4.135	1.569	2.677	4.836	FBgn0025692
CG31974	35.657	3.791	5.088	3.964	4.718	FBgn0051974
nod	470.031	1.816	-10.137	-7.273	-8.382	FBgn0002948	no distributive disjunction	microtubule-based movement; DNA repair; positive regulation of microtubule polymerization; meiotic chromosome segregation; spindle assembly involved in female meiosis I; establishment of meiotic spindle orientation; distributive segregation; mitotic spindle organization; female meiotic division.
hay	28.791	3.57	3.919	4.05	4.723	FBgn0001179	haywire	transcription from RNA polymerase II promoter; transcription initiation from RNA polymerase II promoter; regulation of alternative mRNA splicing, via spliceosome; transcriptional open complex formation at RNA polymerase II promoter; promoter clearance from RNA polymerase II promoter; response to UV; nucleotide-excision repair.
CG3603	20.392	2.784	1.872	4.093	5.004	FBgn0029648		metabolic process.
Cyp6a2	280.555	2.158	4.94	3.196	4.205	FBgn0000473	Cytochrome P450-6a2	response to caffeine; response to DDT; oxidation-reduction process.
CG11275	131.208	1.645	2.824	2.656	4.023	FBgn0034706
CG32195	27.366	3.273	4.348	3.473	4.508	FBgn0052195		.
CG42399	11.1	4.609	4.022	2.798	5.299	FBgn0259818		.
RpS15Ab	840.997	2.838	3.891	3.716	4.241	FBgn0033555	Ribosomal protein S15Ab	mitotic spindle organization; mitotic spindle elongation; translation.
CG2116	25.419	3.968	4.704	3.957	4.621	FBgn0030003		dendrite morphogenesis.
CG3021	6.596	4.544	5.007	5.298	5.73	FBgn0040337		tRNA processing.
CG8043	17.204	3.845	4.104	4.24	4.719	FBgn0037610
CG31104	12.108	4.996	6.619	6.867	5.005	FBgn0051104
AdSL	98.571	2.267	3.438	2.662	3.943	FBgn0038467	Adenylosuccinate Lyase	purine nucleotide metabolic process; purine ribonucleotide biosynthetic process.
CG10553	413.031	0.952	2.001	2.969	3.864	FBgn0039324
Tsf3	25.948	4.626	2.189	4.065	4.35	FBgn0034094	Transferrin 3	response to bacterium.
CG30159	12.519	4.571	4.928	4.706	4.788	FBgn0050159
Gyc76C	55.921	3.389	3.558	3.312	3.686	FBgn0266136	Guanylyl cyclase at 76C	salivary gland morphogenesis; axon midline choice point recognition; intracellular signal transduction; protein phosphorylation; primary branching, open tracheal system; signal transduction; cyclic nucleotide biosynthetic process; larval somatic muscle development; response to salt stress; motor neuron axon guidance.
CG31199	261.721	3.015	3.288	4.023	3.523	FBgn0051199
CG18673	12.971	7.739	6.427	6.775	4.621	FBgn0040629		one-carbon metabolic process.
CG5613	5.872	5.297	4.989	5.199	5.407	FBgn0030839
CG10560	497.743	0.683	1.731	2.7	3.595	FBgn0039325		.
Prx2540-1	287.15	0.818	2.666	2.051	3.542	FBgn0033520	Peroxiredoxin 2540-1	oxidation-reduction process; hydrogen peroxide catabolic process.
lig3	50.685	3.395	2.877	4.734	3.763	FBgn0038035	DNA ligase III	nucleotide-excision repair; DNA recombination; lagging strand elongation; DNA ligation involved in DNA repair; DNA biosynthetic process; DNA ligation.
CG42369	31.956	5.967	7.101	6.624	3.966	FBgn0259715		.
CG8388	16.251	3.681	3.973	3.551	4.513	FBgn0034062
CG12391	100.37	2.942	3.245	2.599	3.51	FBgn0033581		transcription, DNA-templated.
Wsck	8.066	5.316	4.539	4.584	4.985	FBgn0046685	Wsck	protein phosphorylation.
Phk-3	255.724	2.617	1.394	1.23	3.347	FBgn0035089	Pherokine 3	terminal region determination; protein phosphorylation; response to bacterium; metamorphosis.
Obp83ef	61.296	2.946	2.552	1.206	3.585	FBgn0046876	Odorant-binding protein 83ef	sensory perception of chemical stimulus.
Cyp6a14	12.878	5.46	5.371	4.669	4.546	FBgn0033302	Cyp6a14
CG42562	19.77	4.439	1.824	2.007	4.162	FBgn0260764		.
natalisin	27.3	2.329	3.141	2.968	3.795	FBgn0085417	natalisin	male mating behavior.
dor	70.154	3.082	2.864	3.053	3.401	FBgn0000482	deep orange	biological process described with 19 unique terms, many of which group under: transport; intracellular transport; regulation of transport; vesicle organization; vacuole fusion; negative regulation of signal transduction; epithelium development; single-organism intracellular transport; pteridine biosynthetic process; regulation of cellular process.
CG8545	149.848	2.03	1.043	1.556	3.103	FBgn0033741		rRNA processing.
CG15912	19.36	1.968	2.317	2.852	4.106	FBgn0029712		metabolic process.
mRpS18B	101.652	1.511	1.856	2.051	3.284	FBgn0032849	mitochondrial ribosomal protein S18B	translation.
CG45071	13.034	5.813	5.746	5.371	4.435	FBgn0266441		negative regulation of transcription, DNA-templated.
Dgp-1	838.865	2.672	2.288	1.246	3.29	FBgn0027836	Dgp-1	.
Mur2B	364.116	1.172	-4.929	-1.906	-4.457	FBgn0025390	Mucin related 2B	chitin metabolic process.
CG1840	69.666	1.606	3.113	1.658	3.43	FBgn0030351
CG10562	211.012	2.858	2.55	1.68	3.176	FBgn0039326
mRpL13	58.956	0.968	2.61	2.164	3.423	FBgn0032720	mitochondrial ribosomal protein L13	translation.
CG7565	75.389	3.58	3.513	3.423	3.322	FBgn0035833
CG30428	84.751	1.776	1.29	2.167	3.264	FBgn0050428
CG9249	182.97	0.684	1.963	2.211	3.097	FBgn0032922		wound healing; ubiquinone metabolic process; ubiquinone biosynthetic process.
CG31200	449.97	2.546	2.422	2.583	3.185	FBgn0051200		proteolysis.
CG13793	77.766	3.82	1.451	4.424	3.245	FBgn0031935		neurotransmitter transport.
Cyp4ae1	87.096	1.183	1.46	2.855	3.143	FBgn0015036	Cytochrome P450-4ae1	oxidation-reduction process.
CG7280	36.398	2.148	4.049	-2.835	3.55	FBgn0030966		oxidation-reduction process; nitrate assimilation; protein catabolic process; sulfur compound metabolic process.
CG3588	392.268	2.668	1.288	3.032	2.958	FBgn0025643
CG18547	116.627	1.244	2.462	2.084	3.013	FBgn0037973		oxidation-reduction process.
nsr	8.075	6.146	2.272	6.437	4.668	FBgn0034740	novel spermatogenesis regulator	sperm axoneme assembly; posttranscriptional regulation of gene expression; sperm individualization.
Nup44A	76.964	2.451	2.818	2.222	3.13	FBgn0033247	Nucleoporin at 44A	regulation of mitotic cell cycle; oogenesis; regulation of meiotic cell cycle.
serp	110.107	2.767	0.696	1.218	3.032	FBgn0260653	serpentine	chitin metabolic process; open tracheal system development; regulation of tube length, open tracheal system; carbohydrate metabolic process.
CG9267	30.922	4.206	4.128	4.18	3.557	FBgn0032524
CG2812	12.213	2.448	2.701	3.48	4.238	FBgn0034931		.
CG9498	462.27	0.945	1.969	1.525	2.871	FBgn0031801
Ppn	2501.31	1.16	-2.787	-2.542	-3.155	FBgn0003137	Papilin	extracellular matrix organization.
CG10958	8.181	4.612	4.976	4.904	4.56	FBgn0030004		.
CG9257	101.491	1.666	2.872	2.806	2.992	FBgn0032916
CG42514	60.879	3.194	3.183	3.615	3.129	FBgn0260388		transmembrane transport.
w	25.872	2.375	2.247	2.316	3.55	FBgn0003996	white	cGMP transport; gravitaxis; male courtship behavior; eye pigment metabolic process; memory; compound eye pigmentation; eye pigment precursor transport; ommochrome biosynthetic process; eye pigment biosynthetic process; cellular biogenic amine biosynthetic process.
CG14630	21.078	4.157	3.603	1.32	3.593	FBgn0014903		oxidation-reduction process.
CG30382	304.149	1.388	2.536	2.124	2.711	FBgn0050382		cellular response to DNA damage stimulus; proteasome-mediated ubiquitin-dependent protein catabolic process.
CG13646	18.202	3.075	3.388	4.296	3.72	FBgn0039255		amino acid transmembrane transport.
CG30148	137.919	2.243	1.962	2.118	-6.614	FBgn0050148
CG16799	359.158	1.702	0.668	0.953	2.679	FBgn0034538		antimicrobial humoral response; defense response.
Listericin	3014.58	1.384	2.292	2.556	2.816	FBgn0033593	Listericin	positive regulation of peptidoglycan recognition protein signaling pathway; defense response to Gram-positive bacterium; defense response to virus; defense response to Gram-negative bacterium; peptidoglycan recognition protein signaling pathway.
siz	695.437	1.418	-3.406	1.006	-2.948	FBgn0026179	schizo	inter-male aggressive behavior; regulation of ARF protein signal transduction; imaginal disc-derived wing morphogenesis; actin cytoskeleton organization; myoblast fusion; central nervous system development.
CG17352	7152.06	1.747	2.509	1.364	2.927	FBgn0035880
Ilp3	14.053	3.05	4.281	3.853	3.876	FBgn0044050	Insulin-like peptide 3	locomotor rhythm; female mating behavior; sleep; insulin receptor signaling pathway.
CG1344	512.123	0.915	1.472	1.455	2.622	FBgn0027507
Tdc2	12.837	4.045	3.554	3.324	3.948	FBgn0050446	Tyrosine decarboxylase 2	behavioral response to cocaine; cellular amino acid metabolic process; locomotor rhythm; locomotory behavior; oviposition.
PIP82	348.391	4.044	4.049	4.829	2.629	FBgn0024943	PIP82	cellular response to light stimulus.
CG32551	13.385	1.567	4.029	4.407	3.811	FBgn0052551		.
CG6540	57.506	2.092	1.946	1.149	2.922	FBgn0030943		imaginal disc-derived wing morphogenesis; transmembrane transport; nuclear pore organization.
CG3437	40.098	2.186	2.81	3.293	3.072	FBgn0035998
tko	98.652	1.158	2.456	2.268	2.721	FBgn0003714	technical knockout	response to hypoxia; translation; courtship behavior; male courtship behavior; sensory perception of sound; mechanosensory behavior; response to mechanical stimulus.
CG32523	2742.07	3.301	3.046	1.72	2.644	FBgn0052523		proteolysis.
mTerf3	202.611	0.866	0.981	0.943	2.502	FBgn0037008		regulation of transcription, DNA-templated; mitochondrial translation; regulation of cell cycle.
spartin	171.308	2.478	2.281	2.532	2.527	FBgn0037265	spartin	neuromuscular synaptic transmission; negative regulation of synaptic growth at neuromuscular junction; negative regulation of BMP signaling pathway.
CG5961	322.662	0.879	1.784	1.136	2.439	FBgn0038056		SCF-dependent proteasomal ubiquitin-dependent protein catabolic process.
grass	326.348	1.74	1.702	1.491	2.463	FBgn0039494	Gram-positive Specific Serine protease	defense response; proteolysis; positive regulation of Toll signaling pathway; innate immune response; defense response to Gram-positive bacterium.
tej	24.774	2.068	-2.176	1.303	3.283	FBgn0033921	tejas	karyosome formation; negative regulation of transposition.
PGRP-LB	16.345	3.01	3.186	2.617	3.595	FBgn0037906	Peptidoglycan recognition protein LB	peptidoglycan catabolic process; immune response; defense response; peptidoglycan metabolic process; defense response to Gram-positive bacterium; negative regulation of peptidoglycan recognition protein signaling pathway; detection of bacterium.
Lsp2	570.305	6.216	4.367	0.622	2.423	FBgn0002565	Larval serum protein 2	motor neuron axon guidance; synaptic target inhibition.
CG7083	56.061	3.94	3.982	4.107	2.885	FBgn0035877		.
CG33056	209.057	1.781	1.528	1.307	2.469	FBgn0053056
CG6000	114.152	0.946	1.193	1.935	2.585	FBgn0039145		protein folding.
Idgf1	290.043	3.424	3.006	3.05	2.419	FBgn0020416	Imaginal disc growth factor 1	imaginal disc development; carbohydrate metabolic process; chitin catabolic process.
CG11498	57.552	1.949	3.114	1.223	2.825	FBgn0039749		cellular response to stress.
CG6867	117.903	1.579	1.104	1.882	2.508	FBgn0030887		synaptic target inhibition; motor neuron axon guidance.
CG9865	194.183	2.14	2.229	1.789	2.335	FBgn0034649		GPI anchor biosynthetic process.
Ku80	102.161	1.896	1.84	1.136	2.444	FBgn0041627	Ku80	double-strand break repair via nonhomologous end joining; telomere maintenance; response to ethanol; cellular response to gamma radiation; DNA recombination.
rdhB	807.9	2.19	1.137	2.055	2.412	FBgn0038946	retinol dehydrogenase B	rhodopsin biosynthetic process.
cue	36.171	3.586	3.723	3.793	2.94	FBgn0011204	cueball	canonical Wnt signaling pathway; Wnt signaling pathway involved in dorsal/ventral axis specification; primary spermatocyte growth.
Aats-his	405.063	1.411	2.492	1.669	2.305	FBgn0027087	Histidyl-tRNA synthetase	histidyl-tRNA aminoacylation.
st	39.359	3.06	3.976	3.511	2.909	FBgn0003515	scarlet	eye pigment precursor transport; ommochrome biosynthetic process; eye pigment biosynthetic process; transport.
CG32783	8.426	5.076	3.695	1.962	3.921	FBgn0052783		.
ntc	11.941	4.251	4.315	4.133	3.602	FBgn0035461	nutcracker	SCF-dependent proteasomal ubiquitin-dependent protein catabolic process; activation of cysteine-type endopeptidase activity involved in apoptotic process; protein stabilization; sperm individualization.
sktl	102.31	3.259	2.75	2.106	2.508	FBgn0016984	skittles	biological process described with 11 unique terms, many of which group under: gland development; establishment or maintenance of cell polarity; cortical cytoskeleton organization; spermatid differentiation; extracellular structure organization; dorsal/ventral axis specification; metabolic process; cellular macromolecule localization; phosphorylation; establishment or maintenance of microtubule cy…
CG4267	167.323	2.246	1.683	0.921	2.227	FBgn0264979		lipid catabolic process.
CG1622	22.692	3.64	4.108	2.915	3.185	FBgn0030468		mRNA splicing, via spliceosome.
CG9360	593.356	2.829	4.284	1.651	2.329	FBgn0030332		metabolic process.
CG42675	159.641	1.276	1.431	1.652	2.264	FBgn0261561		.
Hmg-2	102.343	1.06	1.433	1.321	2.426	FBgn0026582	High mobility group protein 2	chromatin modification.
CG16771	22.785	4.071	3.125	2.448	3.119	FBgn0032779		metabolic process.
CG15293	6112.61	0.611	-2.27	-2.444	-2.399	FBgn0028526
CG4335	44.657	3.836	4.879	3.738	2.686	FBgn0038795		carnitine biosynthetic process; oxidation-reduction process.
CG11425	170.301	2.919	2.997	3.226	2.193	FBgn0037167		dephosphorylation.
Cyp4c3	119.931	1.396	1.137	1.216	2.269	FBgn0015032	Cytochrome P450-4c3	oxidation-reduction process.
Vps20	523.986	0.695	-0.852	0.872	2.144	FBgn0034744	Vacuolar protein sorting 20	endosome transport via multivesicular body sorting pathway; ubiquitin-dependent protein catabolic process via the multivesicular body sorting pathway; vacuolar transport; regulation of Notch signaling pathway; ovarian follicle cell stalk formation; germarium-derived egg chamber formation; epithelium development; negative regulation of epidermal growth factor receptor signaling pathway; negative r…
Nuf2	7.759	3.534	3.25	3.292	3.788	FBgn0031886	Nuf2	chromosome segregation; neurogenesis; mitotic metaphase plate congression; mitotic spindle organization.
Tsp42Ed	361.967	1.044	1.34	2.012	2.108	FBgn0029507	Tetraspanin 42Ed	.
CG9444	91.814	2.455	1.213	2.643	2.356	FBgn0037730		oligopeptide transport.
CG42358	190.904	1.244	1.238	1.514	2.157	FBgn0259704		defense response to Gram-negative bacterium; positive regulation of innate immune response.
AGO2	3697.2	1.317	-0.576	-0.963	-2.27	FBgn0087035	Argonaute 2	biological process described with 17 unique terms, many of which group under: developmental process; anatomical structure development; dosage compensation by hyperactivation of X chromosome; periodic partitioning; cellular macromolecule biosynthetic process; defense response; dsRNA transport; reproduction; instar larval or pupal morphogenesis; negative regulation of multi-organism process.
Pdh	28411.5	1.68	1.106	1.183	2.493	FBgn0011693	Photoreceptor dehydrogenase	oxidation-reduction process; retinol metabolic process; retinal metabolic process; phagocytosis.
CG5612	271.335	2.446	1.789	1.422	2.109	FBgn0039529
Cyp9c1	26.283	3.165	5.699	4.019	2.817	FBgn0015040	Cytochrome P450-9c1	oxidation-reduction process.
yellow-c	901.608	1.626	0.685	2.178	2.059	FBgn0041713	yellow-c	melanin biosynthetic process; cuticle pigmentation.
CG32187	109.431	1.029	1.878	1.536	2.194	FBgn0052187
Smn	125.209	0.877	1.901	1.277	2.212	FBgn0036641	survival motor neuron	spliceosomal snRNP assembly; ribonucleoprotein complex assembly; neuromuscular junction development; skeletal muscle thin filament assembly; terminal cell fate specification, open tracheal system.
cbx	369.053	0.707	1.281	0.838	2.05	FBgn0011241	crossbronx	sperm individualization; protein ubiquitination; spermatid development; defense response to bacterium.
koko	87.9	0.804	1.273	1.294	2.304	FBgn0264816	kokopelli	regulation of transcription, DNA-templated; transforming growth factor beta receptor signaling pathway; male germ-line stem cell asymmetric division; regulation of cyclin-dependent protein serine/threonine kinase activity.
Neurochondrin	446.933	1.717	1.371	0.769	2.019	FBgn0037447	Neurochondrin	muscle system process.
Teh4	36.692	3.442	2.552	2.291	2.704	FBgn0035504	tipE homolog 4	regulation of sodium ion transport.
CG31950	64.086	0.893	1.029	1.487	2.458	FBgn0051950
Fim	147.552	3.432	3.144	2.962	2.129	FBgn0024238	Fimbrin	female meiosis chromosome segregation.
chif	121.523	3.492	3.121	3.057	2.239	FBgn0000307	chiffon	eggshell chorion gene amplification; positive regulation of protein kinase activity; chorion-containing eggshell formation; positive regulation of DNA replication; regulation of DNA replication; muscle cell cellular homeostasis; eggshell chorion assembly; photoreceptor cell axon guidance.
CG12822	458.235	0.992	1.357	1.458	2.03	FBgn0033229
Use1	204.817	0.788	0.979	1.301	2.087	FBgn0035965	USE1 ortholog (S. cerevisiae)	neurogenesis; protein secretion; retrograde vesicle-mediated transport, Golgi to ER; Golgi organization.
CG3835	1037.37	1.014	2.021	1.139	2.029	FBgn0023507		oxidation-reduction process.
Art8	4.794	3.3	4.368	3.147	4.047	FBgn0032329	Arginine methyltransferase 8	histone H3-R2 methylation.
to	664.399	1.506	2.065	3.66	2.103	FBgn0039298	takeout	adult feeding behavior; male courtship behavior; circadian rhythm; rhythmic behavior; feeding behavior; response to starvation; behavioral response to starvation; mating behavior.
CG2816	42.284	0.943	1.575	1.691	2.522	FBgn0031564
Cyp4d20	255.837	2.509	2.911	2.79	1.955	FBgn0035344	Cyp4d20	oxidation-reduction process.
l(2)34Fc	460.606	0.554	0.787	2.258	1.962	FBgn0261534	lethal (2) 34Fc
Spn43Ad	29.719	4.048	3.471	2.177	2.807	FBgn0044011	Serpin 43Ad
eIF4G2	8.179	6.218	4.597	6.59	3.617	FBgn0260634	eukaryotic translation initiation factor 4G2	G1/S transition of mitotic cell cycle; spermatid differentiation; spermatogenesis; translational initiation; male meiosis; autophagic cell death; meiotic G2/MI transition; salivary gland cell autophagic cell death.
PGRP-SB1	423.866	1.766	1.726	2.564	1.944	FBgn0043578	PGRP-SB1	defense response; immune response; peptidoglycan catabolic process.
CG34134	374.852	1.183	3.143	1.524	1.952	FBgn0083970		.
CG17598	59.854	3.586	3.747	3.573	2.352	FBgn0031194		protein dephosphorylation.
Cdk5	59.144	2.658	2.182	1.891	2.366	FBgn0013762	Cyclin-dependent kinase 5	biological process described with 12 unique terms, many of which group under: regulation of cellular process; macromolecule metabolic process; regulation of synapse organization; multicellular organismal aging; centrosome localization; pigment metabolic process; intrinsic apoptotic signaling pathway; behavior; neurotransmitter transport; phosphorylation; regulation of synaptic growth at neuromusc…
CG44836	5.469	3.759	2.767	2.286	3.93	FBgn0266099		.
CG13658	85.661	2.173	3.797	4.044	2.183	FBgn0039315
CG9330	1455.37	1.038	0.842	0.946	-2.01	FBgn0036888
l(3)72Dn	96.425	1.022	1.409	0.875	2.076	FBgn0263605	lethal (3) 72Dn	neurogenesis; cellular response to starvation.
CG9123	219.37	0.598	2.108	1.579	1.951	FBgn0030629
CG6739	78.268	1.927	-1.759	1.212	2.203	FBgn0031926
CG14898	97.612	0.843	1.106	1.034	2.133	NA
CG5883	62.095	2.498	1.062	1.794	2.246	FBgn0036225		chitin metabolic process.
CG13566	10.585	1.406	1.671	1.766	3.303	FBgn0034942		.
CG34460	5.061	3.81	3.205	2.387	3.914	FBgn0085489		imaginal disc-derived wing morphogenesis.
CG9099	343.04	0.543	1.389	1.059	1.819	NA
CG7289	619.458	0.69	-0.843	-6.923	1.854	FBgn0031379
Parg	220.02	0.753	1.445	1.891	1.848	FBgn0023216	Poly(ADP-ribose) glycohydrolase	chromatin silencing; phagocytosis; female germ-line stem cell maintenance; maintenance of protein location in nucleus; carbohydrate metabolic process; regulation of RNA splicing; response to heat; Cajal body organization; regulation of histone acetylation.
CG31100	213.99	2.695	1.604	0.88	1.857	FBgn0051100		transmembrane transport; monosaccharide transport.
l(1)G0193	565.592	1.672	1.699	1.589	1.817	FBgn0027280	lethal (1) G0193	.
CG12093	502.476	0.876	0.714	0.859	1.814	FBgn0035372
CG8258	639.178	0.606	0.847	0.911	1.812	FBgn0033342		protein folding; mitotic spindle organization; cytoplasmic microtubule organization.
l(2)efl	164.485	1.57	2.689	2.386	1.873	FBgn0011296	lethal (2) essential for life	regulation of translational initiation by eIF2 alpha phosphorylation.
CG30467	150.817	0.879	1.69	1.216	1.858	FBgn0050467
CG4554	161.421	1.276	0.811	-4.096	1.864	FBgn0034734		neurogenesis.
nudC	241.394	0.833	1.252	0.815	1.841	FBgn0021768	nudC	oogenesis; nuclear migration.
CG9471	346.951	0.856	1.714	1.909	1.795	FBgn0037749		multicellular organism reproduction.
cbt	85.656	3.699	3.623	3.347	2.039	FBgn0043364	cabut	biological process described with 13 unique terms, many of which group under: instar larval or pupal morphogenesis; sensory organ development; instar larval or pupal development; positive regulation of nucleic acid-templated transcription; negative regulation of transcription from RNA polymerase II promoter; response to stimulus; regulation of transmembrane receptor protein serine/threonine kinas…
CG9447	19.423	1.069	1.816	2.669	2.759	FBgn0033110
CG2811	295.027	0.618	0.621	1.781	1.82	FBgn0035082		.
CG4928	723.694	0.91	-0.754	-1.284	-1.906	FBgn0027556		.
trp	43779.6	0.771	1.68	1.007	2.139	FBgn0003861	transient receptor potential	biological process described with 13 unique terms, many of which group under: localization; response to chemical; detection of light stimulus involved in sensory perception; olfactory behavior; macromolecule localization; detection of light stimulus involved in visual perception; cellular response to stress; detection of stimulus involved in sensory perception; regulation of homeostatic process; …
CG6465	172.52	1.671	2.561	-1.927	1.832	FBgn0037818		proteolysis; cellular amino acid metabolic process.
CG15067	4165.77	2.109	0.708	1.149	1.869	FBgn0034331		neurogenesis.
CG11882	56.947	1.381	1.169	2.243	2.174	FBgn0039642
trus	608.217	0.783	1.291	0.83	1.767	FBgn0038055	toys are us
CG8665	468.704	2.515	3.783	1.984	1.826	FBgn0032945		oxidation-reduction process; 10-formyltetrahydrofolate catabolic process; one-carbon metabolic process; biosynthetic process.
timeout	28.292	3.949	1.773	1.511	2.487	FBgn0038118	timeout	DNA damage checkpoint; entrainment of circadian clock.
Cyp12d1-d	352.66	1.395	-1.11	1.963	-2.065	FBgn0053503	Cyp12d1-d	response to insecticide; oxidation-reduction process; response to DDT.
CG3651	230.88	2.803	1.767	1.134	1.791	FBgn0032974
CG10466	44.511	0.908	1.93	1.488	2.3	FBgn0032822		mRNA splicing, via spliceosome.
CG15196	6.645	3.31	3.64	3.236	3.46	FBgn0030296		.
gammaSnap1	773.196	1	1.512	1.376	1.714	NA
tsu	298.661	0.931	1.103	1.155	1.737	FBgn0033378	tsunagi	biological process described with 13 unique terms, many of which group under: nucleic acid transport; signal transduction; microtubule-based process; regulation of embryonic development; germarium-derived egg chamber formation; negative regulation of transposition; regulation of cellular component biogenesis; negative regulation of nitrogen compound metabolic process; cell communication; anatomic…
CG33307	337.732	1.337	2.456	1.051	1.685	FBgn0053307		.
CG1791	297.44	0.996	0.972	1.811	1.734	FBgn0030163
GM130	465.08	1.462	1.109	1.562	1.644	FBgn0034697	Golgi matrix protein 130 kD ortholog	positive regulation of dendrite morphogenesis; Golgi organization; Golgi vesicle transport.
CG31288	81.567	1.815	2.276	2.262	1.956	FBgn0051288
CG6674	153.552	1.431	0.88	1.083	1.747	FBgn0036063
CG17565	235.955	0.925	1.577	0.876	1.696	FBgn0038424		regulation of cell proliferation; protein farnesylation.
CG3301	918.01	2.199	3.654	1.022	1.7	FBgn0038878		metabolic process.
CG11638	56.89	3.005	2.123	3.19	2.111	FBgn0040351
CG14647	139.949	1.597	1.836	2.001	1.769	FBgn0037244		protein homooligomerization.
Elp3	191.117	1.02	1.36	1.133	1.664	FBgn0031604	Elongator complex protein 3	cytoskeletal matrix organization at active zone; instar larval development; synaptic growth at neuromuscular junction; regulation of transcription from RNA polymerase II promoter; hemopoiesis; sleep; synapse organization; peptidyl-lysine acetylation; locomotory behavior; regulation of photoreceptor cell axon guidance.
Syx16	355.062	0.686	0.837	0.841	1.611	FBgn0031106	Syntaxin 16	synaptic vesicle docking; neurotransmitter secretion; intracellular protein transport; Golgi vesicle transport; vesicle-mediated transport.
CG8401	156.599	0.759	1.058	0.988	1.692	FBgn0034069		.
mRpL42	167.726	0.707	-3.569	0.977	1.735	FBgn0033480	mitochondrial ribosomal protein L42	translation.
GstD3	177.796	1.228	0.748	0.924	1.719	FBgn0010039	Glutathione S transferase D3	.
CG33509	6.285	1.63	1.922	2.492	3.317	FBgn0053509		.
Sodh-2	841.533	2.042	-1.158	2.051	1.598	FBgn0022359	Sorbitol dehydrogenase-2	oxidation-reduction process.
CG7906	56.24	3.477	0.906	1.809	2.061	FBgn0036417
CG10702	544.28	0.655	1.102	0.789	1.614	FBgn0032752		protein phosphorylation; transmembrane receptor protein tyrosine kinase signaling pathway.
CG18048	112.705	0.678	1.367	3.447	1.723	FBgn0037435		tRNA processing.
Fnta	237.265	0.746	1.4	1.126	1.61	FBgn0031633	Farnesyl transferase Î± ortholog	positive regulation of ERK1 and ERK2 cascade; positive regulation of Ras protein signal transduction; protein prenylation.
Sardh	439.199	1.144	2.765	0.733	1.523	FBgn0034276	Sarcosine dehydrogenase	oxidation-reduction process; S-adenosylmethionine cycle; sarcosine catabolic process.
CG15553	71.92	1.084	1.332	2.077	1.904	FBgn0039817		transmembrane transport.
Ns2	938.23	0.586	1.183	0.819	1.537	FBgn0034243	Nucleostemin ortholog (H. sapiens) 2	compound eye morphogenesis; ribosome biogenesis; phagocytosis.
GstE3	408.357	1.511	-1.17	-7.839	1.568	FBgn0063497	Glutathione S transferase E3	glutathione metabolic process.
CG9134	65.063	1.251	1.981	1.543	1.935	FBgn0035199
wat	1182.22	1.146	1.577	1.077	1.555	FBgn0039620	waterproof	liquid clearance, open tracheal system; lumen formation, open tracheal system.
CG31373	6.949	1.928	5.392	2.478	3.142	FBgn0051373
CG17129	21.157	3.005	2.843	3.052	2.437	FBgn0035151
DNApol-delta	140.833	1.537	0.623	-1.414	1.627	NA
Tif-IA	622.238	1.175	-1.108	1.217	1.499	FBgn0032988	Tif-IA	ribosome biogenesis; regulation of transcription from RNA polymerase I promoter.
CG18528	58.224	1.572	0.69	2.266	1.894	FBgn0039189		tRNA modification.
holn1	273.213	0.972	1.096	0.907	1.561	FBgn0032250	hole-in-one	compound eye development; positive regulation of epidermal growth factor receptor signaling pathway; chaeta development; positive regulation of wound healing; wing disc development; wound healing; phagocytosis.
ea	230.187	1.627	1.321	1.018	1.546	FBgn0000533	easter	zymogen activation; dorsal/ventral axis specification; maternal specification of dorsal/ventral axis, oocyte, germ-line encoded; Toll signaling pathway; proteolysis; defense response.
pwn	82.572	0.759	-2.782	-1.519	-2.975	FBgn0003174	pawn	chaeta morphogenesis; lateral inhibition; phototransduction.
Krn	17.02	2.75	3.323	2.5	2.528	FBgn0052179	Keren	MAPK cascade; olfactory learning; compound eye development; positive regulation of epidermal growth factor-activated receptor activity; positive regulation of cell proliferation; ommatidial rotation; epidermal growth factor receptor signaling pathway; regulation of epidermal growth factor receptor signaling pathway; border follicle cell migration.
Hs2st	47.175	1.802	2.082	2.074	1.975	FBgn0024230	Heparan sulfate 2-O-sulfotransferase	open tracheal system development; signal transduction.
CG7231	312.139	0.793	0.679	1.145	1.488	FBgn0031968
CG34253	131.694	2.018	1.946	1.766	1.742	FBgn0085282
CG3226	570.872	0.643	0.632	1.373	1.464	FBgn0029882		heart development.
Uvrag	378.268	0.716	1.777	3.024	1.468	FBgn0032499	UV-resistance associated gene	negative regulation of cell proliferation; positive regulation of autophagy; neuron remodeling; imaginal disc-derived male genitalia morphogenesis; positive regulation of receptor-mediated endocytosis; negative regulation of Notch signaling pathway.
CG13283	259.431	0.641	-4.523	-3.744	-1.819	FBgn0032613		proteolysis.
Drs	190.85	2.473	1.864	3.217	1.451	FBgn0010381	Drosomycin	cytolysis in other organism; defense response to fungus; antibacterial humoral response; innate immune response; defense response; defense response to Gram-negative bacterium; antifungal humoral response; response to bacterium; defense response to protozoan.
Ance	494.726	2.18	0.921	1.498	1.444	FBgn0012037	Angiotensin converting enzyme	metamorphosis; response to symbiotic bacterium; spermatid nucleus differentiation; proteolysis; sperm individualization.
Phax	292.406	0.536	0.754	0.749	1.457	FBgn0033380	Phosphorylated adaptor for RNA export	snRNA export from nucleus; nervous system development.
CG16734	52.201	1.834	1.861	2.024	1.885	FBgn0037667
CG44098	9.412	4.488	3.392	3.941	2.899	FBgn0264907		transmembrane transport; organic cation transport.
CG31769	3330.08	1.487	-1.394	-1.567	-1.523	FBgn0051769		.
betaCOP	1175.69	0.82	-0.909	0.74	1.453	NA
Tequila	3804.27	1.687	1.177	1.479	1.537	FBgn0023479	Tequila	proteolysis; chitin metabolic process; short-term memory; long-term memory.
CG4822	151.76	1.356	2.316	2.129	1.491	FBgn0031220
CG10778	256.545	0.66	1.188	0.866	1.385	FBgn0029980		phagocytosis.
Gs1	254.497	2.561	3.381	3.13	1.424	FBgn0001142	Glutamine synthetase 1	glutamine metabolic process; mitochondrion organization; phagocytosis; glutamine biosynthetic process.
CG11843	21.989	3.04	-2.475	1.946	2.246	FBgn0039630		proteolysis.
mRpL36	99.922	1.063	1.358	1.52	1.592	FBgn0042112	mitochondrial ribosomal protein L36	mitochondrial translation; translation.
CG10470	353.379	0.646	1.208	1.252	1.421	FBgn0032746
lsn	339.361	0.984	1.386	1.396	1.36	FBgn0260940	larsen	bicoid mRNA localization; negative regulation of epidermal growth factor receptor signaling pathway; multivesicular body assembly; cell proliferation; regulation of Notch signaling pathway; ubiquitin-dependent protein catabolic process via the multivesicular body sorting pathway; endosome transport via multivesicular body sorting pathway; regulation of apoptotic process.
CG11652	215.187	0.69	0.755	1.025	1.396	FBgn0036194		phagocytosis; peptidyl-diphthamide biosynthetic process from peptidyl-histidine.
NLaz	544.252	0.917	0.764	1.187	1.324	FBgn0053126	Neural Lazarillo	carbohydrate homeostasis; response to oxidative stress; multicellular organism reproduction; triglyceride homeostasis; determination of adult lifespan.
CG3223	265.853	0.83	0.788	0.882	1.299	FBgn0037538
Taf1	603.459	1.307	1.113	0.972	1.336	FBgn0010355	TBP-associated factor 1	protein complex assembly; regulation of JAK-STAT cascade; neurogenesis; regulation of cell cycle; positive regulation of transcription of Notch receptor target; positive regulation of transcription from RNA polymerase II promoter; transcription initiation from RNA polymerase II promoter; regulation of transcription, DNA-templated.
CG3711	116.552	2.732	2.184	2.556	1.522	FBgn0040344
Mekk1	958.264	1.098	1.487	1.605	1.29	FBgn0024329	Mekk1	biological process described with 14 unique terms, many of which group under: cellular response to stimulus; metabolic process; single-organism process; response to stress; response to stimulus; regulation of metabolic process; response to metal ion; engulfment of apoptotic cell; response to oxidative stress; MAPK cascade; regulation of stress-activated protein kinase signaling cascade; regulatio…
CG7742	92.068	1.472	-2.255	-1.758	1.529	FBgn0031690		regulation of GTPase activity.
DptB	18.899	2.942	1.724	5.552	2.153	FBgn0034407	Diptericin B	defense response to Gram-positive bacterium; antibacterial humoral response; humoral immune response.
Glycogenin	104.511	3.173	2.312	3.085	1.563	FBgn0265191	Glycogenin	glycogen biosynthetic process.
CG14711	107.656	1.639	1.527	1.126	1.492	FBgn0037922
Dis3	201.9	0.658	1.163	0.769	1.285	FBgn0039183	Dis3	neurogenesis; regulation of gene expression; mRNA processing; nuclear RNA surveillance.
CG14823	575.164	1.813	2.458	1.398	1.23	FBgn0035734
wash	267.683	0.599	-3.657	0.915	1.286	FBgn0033692	washout	spiracle morphogenesis, open tracheal system; Arp2/3 complex-mediated actin nucleation; oogenesis; actin crosslink formation; microtubule bundle formation; prepupal development; retrograde transport, endosome to Golgi; actin filament bundle assembly.
Rad23	1328.32	1.102	-2.809	0.898	1.307	FBgn0026777	Rad23	proteasome-mediated ubiquitin-dependent protein catabolic process; nucleotide-excision repair.
CG12766	45.159	1.537	2.114	2.599	1.726	FBgn0035476		oxidation-reduction process.
l(2)k09022	163.431	1.317	-5.872	0.771	1.341	FBgn0086451	lethal (2) k09022	cellular response to starvation; neurogenesis.
nompA	103.302	1.522	-0.848	3.542	-2.111	FBgn0016047	no mechanoreceptor potential A	dendrite morphogenesis; sensory perception of sound; sensory perception of mechanical stimulus.
312	27.039	2.491	3.201	3.201	2.011	FBgn0029514	312	.
Grip	108.966	0.627	1.063	1.356	1.409	FBgn0029830	Glutamate receptor binding protein	protein import into nucleus, translocation; synapse organization; determination of muscle attachment site; muscle attachment; muscle organ morphogenesis.
CG7646	476.115	0.897	1.795	1.49	1.253	FBgn0036926
RPA2	35.067	1.434	2.824	2.338	1.84	FBgn0032906	Replication protein A2	DNA recombination; neurogenesis; DNA repair; DNA-dependent DNA replication.
CG3699	1368.62	1.755	0.915	2.094	1.214	FBgn0040349		metabolic process; fatty acid beta-oxidation.
CG7492	163.677	2.113	2.441	2.079	1.378	FBgn0035807
CG14291	75.544	2.218	2.89	3.437	1.521	FBgn0038660		metabolic process.
CG6418	513.681	0.858	0.911	0.997	1.243	FBgn0036104
mgl	1214.25	1.02	-1.707	-1.785	-1.278	FBgn0261260	Megalin	regulation of adult chitin-containing cuticle pigmentation; chitin-based cuticle development; regulation of endocytosis.
vir	224.379	1.371	0.676	0.818	1.245	FBgn0003977	virilizer	RNA splicing, via transesterification reactions; dosage compensation; primary sex determination, soma; border follicle cell migration; sex determination; regulation of mRNA splicing, via spliceosome.
P5CDh2	23.743	0.929	2.521	1.219	1.945	FBgn0053092	delta-1-Pyrroline-5-carboxylate dehydrogenase 2	glutamate biosynthetic process; proline catabolic process; oxidation-reduction process.
inaF-D	188.008	2.481	-5.578	3.029	1.179	FBgn0260812	inaF-D	response to light stimulus; regulation of membrane potential; maintenance of membrane potential in photoreceptor cell by rhodopsin mediated signaling; rhodopsin mediated signaling pathway.
fit	1793.82	4.602	4.083	-3.08	1.249	FBgn0038914	female-specific independent of transformer	.
sprt	287.755	0.913	1.592	0.782	1.196	FBgn0082585	sprite	larval heart development.
CG5639	99.831	1.493	0.951	1.462	1.384	FBgn0039527
CG3149	279.188	0.717	1.312	0.923	1.162	FBgn0027564		lipid transport.
rempA	85.608	1.329	-3.649	-3.688	1.397	FBgn0260933	reduced mechanoreceptor potential A	intraciliary retrograde transport; cilium assembly; nonmotile primary cilium assembly; sensory perception of sound.
Dhc62B	14.273	2.958	2.143	1.642	2.158	FBgn0013811	Dynein heavy chain at 62B	positive regulation of retrograde axon cargo transport; microtubule-based movement.
fry	1613.14	1.442	0.655	0.714	1.171	FBgn0016081	furry	biological process described with 11 unique terms, many of which group under: sensory organ development; compound eye photoreceptor cell differentiation; regulation of kinase activity; multicellular organismal reproductive process; cell recognition; single organism reproductive process; regulation of molecular function; regulation of metabolic process; biological regulation; antennal morphogenesi…
CG4707	128.061	0.669	1.036	1.163	1.304	FBgn0035036
mRpL50	163.184	0.945	1.181	1.28	1.245	FBgn0028648	mitochondrial ribosomal protein L50	mitochondrial translation.
CG10075	284.602	0.729	1.561	1.136	1.141	FBgn0035722		Golgi organization.
CG2641	67.073	2.045	-1.037	0.989	-2.176	FBgn0037518
GNBP3	1769.76	1.034	1.281	0.9	1.138	FBgn0040321	Gram-negative bacteria binding protein 3	regulation of innate immune response; carbohydrate metabolic process; response to fungus; detection of molecule of fungal origin; innate immune response-activating signal transduction.
CG8249	23.692	3.737	4.464	2.631	1.773	FBgn0034045		transmembrane transport.
Rbpn-5	374.566	0.975	1.261	0.893	1.137	FBgn0034585	Rabaptin-5	regulation of endosome size.
Nmdar2	11.708	4.53	3.18	3.83	2.195	FBgn0053513	NMDA receptor 2	ion transport; medium-term memory; sensory perception of touch; long-term memory; ionotropic glutamate receptor signaling pathway.
Git	254.314	0.919	0.621	0.828	1.15	FBgn0033539	G protein-coupled receptor kinase interacting ArfGAP	regulation of GTPase activity; somatic muscle development.
FucTC	112.598	1.29	2.432	2.173	1.261	FBgn0044872	FucTC	protein glycosylation.
Ext2	465.646	0.987	1.12	0.75	1.089	FBgn0029175	Ext2	N-acetylglucosamine metabolic process; chondroitin sulfate biosynthetic process; glycosaminoglycan biosynthetic process; heparan sulfate proteoglycan biosynthetic process; heparin biosynthetic process; decapentaplegic signaling pathway; smoothened signaling pathway; Wnt signaling pathway; heparan sulfate proteoglycan biosynthetic process, polysaccharide chain biosynthetic process.
CG4925	341.343	0.695	0.699	0.822	1.123	FBgn0036614
CG31344	497.726	0.738	1.034	1.444	1.069	FBgn0051344		neurogenesis.
Clc	818.681	1.165	1.3	1.193	1.121	FBgn0024814	Clathrin light chain	neurotransmitter secretion; clathrin-mediated endocytosis; synaptic vesicle coating; intracellular protein transport.
CG7518	913.801	0.832	-3.167	-0.968	1.119	FBgn0038108
Grp	19.607	3.499	3.302	2.936	1.856	FBgn0036627	Gag related protein	.
CG8915	16.753	3.363	4.421	3.331	1.979	FBgn0030833
Keap1	228.473	1.021	1.376	2.225	1.135	FBgn0038475	Keap1	response to oxidative stress.
CG13397	379.257	1.051	0.952	0.706	-1.241	FBgn0014417
stwl	86.485	1.206	-5.181	0.954	1.297	FBgn0003459	stonewall	negative regulation of transcription, DNA-templated; protein localization; germarium-derived oocyte fate determination; germ-line stem cell maintenance; heterochromatin organization; regulation of transcription, DNA-templated; larval lymph gland hemopoiesis; chromatin organization; DNA protection.
CG15914	26.674	1.774	2.957	2.636	1.725	FBgn0030700		biosynthetic process.
CG6568	171.847	1.019	1.154	1.12	1.14	FBgn0034210
Lip2	77.083	2.883	-0.838	-2.029	-1.906	FBgn0024740	Lipase 2	lipid metabolic process.
CG7011	184.781	1.006	0.634	0.973	1.156	FBgn0036489		ER to Golgi vesicle-mediated transport.
CG31871	35.111	2.146	1.64	1.926	-2.755	FBgn0051871		neuron projection morphogenesis; lipid metabolic process.
noi	326.929	0.598	0.922	-7.519	1.053	FBgn0014366	noisette	regulation of cell cycle; mitotic spindle organization; mitotic nuclear division; positive regulation of NFAT protein import into nucleus; fertilization; mRNA splicing, via spliceosome.
CG32113	409.857	1.107	1.086	1.054	1.038	FBgn0052113		vesicle-mediated transport.
CG7616	116.28	1.854	1.674	1.502	1.164	FBgn0036142
CG2120	5.819	2.224	1.972	2.392	2.383	FBgn0030005
CG14299	536.914	0.892	0.555	0.98	0.999	FBgn0038651		lateral inhibition; autophagy.
Timp	388.107	0.904	0.874	1.175	-1.209	FBgn0025879	Tissue inhibitor of metalloproteases	tracheal pit formation in open tracheal system; tracheal outgrowth, open tracheal system; basement membrane organization; phototaxis; imaginal disc-derived wing expansion; wing disc morphogenesis; cell adhesion; delamination.
Dsk	207.556	1.889	-4.227	2.29	0.988	FBgn0000500	Drosulfakinin	positive regulation of cytosolic calcium ion concentration; neuropeptide signaling pathway; larval locomotory behavior; neuromuscular junction development; adult feeding behavior; multicellular organismal response to stress; adult locomotory behavior; regulation of smooth muscle contraction.
CycC	119.508	0.956	0.686	1.719	1.144	FBgn0004597	Cyclin C	snRNA 3'-end processing; G1/S transition of mitotic cell cycle; sex comb development; regulation of transcription from RNA polymerase II promoter; chaeta development; transcription initiation from RNA polymerase II promoter; imaginal disc-derived leg segmentation; mitotic G2 DNA damage checkpoint; regulation of cyclin-dependent protein serine/threonine kinase activity.
CG7806	511.707	0.896	1.331	0.91	0.966	FBgn0032018		transmembrane transport.
CG11070	473.1	0.795	0.878	0.736	0.974	FBgn0028467		ubiquitin-dependent protein catabolic process; protein ubiquitination.
Rootletin	753.041	0.865	-1.053	-3.246	-1.033	FBgn0039152	Rootletin
CG6145	786.23	1.02	0.796	0.77	0.918	FBgn0033853		neuron projection morphogenesis; NADP biosynthetic process; NAD metabolic process.
CG17982	118.561	0.992	1.999	1.402	1.128	FBgn0030006
CG44004	31.491	1.469	-1.956	-4.142	1.556	FBgn0264746
ear	246.396	1.323	-0.803	1.15	-1.145	FBgn0026441	ENL/AF9-related	transcription initiation from RNA polymerase II promoter; regulation of transcription, DNA-templated.
CG12241	194.283	1.041	0.705	1.244	-1.26	FBgn0038304
beta4GalNAcTB	55.506	1.333	2.001	1.706	1.303	NA
Pex1	191.328	1.03	1.26	0.937	1.047	FBgn0013563	Peroxin 1	glial cell development; peroxisome organization; central nervous system development; peripheral nervous system development; protein targeting to peroxisome; spermatocyte division.
Cby	3.422	1.808	2.027	2.478	2.589	FBgn0067317	Chibby	negative regulation of Wnt signaling pathway; spermatid development; axoneme assembly; segment polarity determination.
Cht2	202.33	0.661	0.839	0.863	0.993	FBgn0022702	Chitinase 2	carbohydrate metabolic process; cuticle chitin catabolic process.
mthl10	13.76	3.256	1.518	4.285	1.834	FBgn0035132	methuselah-like 10	G-protein coupled receptor signaling pathway; response to starvation; determination of adult lifespan.
CG11436	46.401	1.553	1.951	1.414	1.35	FBgn0029713		.
CG17209	183.074	0.64	-1.773	0.773	0.959	FBgn0030687		transcription from RNA polymerase III promoter.
CG3609	1375.63	0.931	1.314	1.482	0.903	FBgn0031418		oxidation-reduction process.
Lrrk	305.339	1.962	-0.663	1.14	0.939	FBgn0038816	Leucine-rich repeat kinase	negative regulation of neuron death; small GTPase mediated signal transduction; synapse organization; regulation of synaptic vesicle endocytosis; peptidyl-serine phosphorylation; locomotion; axon cargo transport; lysosome localization.
CG12263	212.624	0.63	-5.587	0.955	0.964	FBgn0034346		metabolic process.
CG1773	138.879	0.687	1.079	1.013	0.994	FBgn0033439		proteolysis.
CG1889	410.985	0.671	0.909	1.659	0.905	FBgn0030164
Tor	578.77	0.873	0.419	-2.521	-0.959	FBgn0021796	Target of rapamycin	biological process described with 26 unique terms, many of which group under: regulation of cellular component organization; response to extracellular stimulus; regulation of cell growth; positive regulation of ribosome biogenesis; phosphorus metabolic process; positive regulation of multicellular organism growth; regulation of reactive oxygen species metabolic process; cellular localization; reg…
CG2022	147.712	1.17	1.893	0.966	-1.226	FBgn0037292
Su(fu)	187.589	0.807	1.063	1.331	0.952	FBgn0005355	Suppressor of fused	negative regulation of smoothened signaling pathway; cytoplasmic sequestering of transcription factor; negative regulation of sequence-specific DNA binding transcription factor activity; negative regulation of protein binding.
CG12206	9.762	1.629	2.355	2.236	1.948	FBgn0029662		cell redox homeostasis.
Cpr67B	1504.09	1.033	0.787	0.915	0.9	FBgn0035985	Cuticular protein 67B	chitin-based cuticle development.
CG31998	464.895	1.538	0.755	1.128	-0.966	FBgn0051998
CG6785	54.461	1.26	-1.667	-2.529	-1.844	FBgn0032399
CG15739	496.215	1.866	1.755	1.301	0.843	FBgn0030347
CG6509	395.789	0.932	0.553	0.834	-0.931	FBgn0032363		border follicle cell migration; lateral inhibition; antimicrobial humoral response.
Pex23	520.93	1.489	1.539	1.056	0.822	FBgn0052226	Peroxin 23	peroxisome organization.
CG8297	161.231	0.825	0.959	0.878	0.939	FBgn0034050
MED17	178.634	0.876	0.77	1.106	0.911	FBgn0038578	Mediator complex subunit 17	positive regulation of transcription from RNA polymerase II promoter; transcription initiation from RNA polymerase II promoter; transcription from RNA polymerase II promoter; mitotic G2 DNA damage checkpoint; regulation of transcription from RNA polymerase II promoter; cellular process; sex comb development.
Mhcl	2906.13	0.89	1.213	-1.035	0.876	FBgn0026059	Myosin heavy chain-like	.
CG4325	37.172	1.481	1.928	-3.273	-2.175	FBgn0026878		intracellular signal transduction; regulation of antimicrobial peptide biosynthetic process; protein ubiquitination.
CG9302	153.26	0.834	0.769	0.911	0.92	FBgn0032514		cell redox homeostasis.
CG34150	146.986	0.792	1.452	1.188	0.914	FBgn0083986
CG7069	49.52	1.618	-4.593	1.318	1.155	FBgn0038952		glycolytic process.
vkg	3288.33	0.58	-3.219	-2.648	-0.853	FBgn0016075	viking	Malpighian tubule morphogenesis; skeletal muscle tissue development; anterior Malpighian tubule development.
CG5958	1134.88	1.029	1.537	1.472	0.86	FBgn0031913		transport.
CG8441	179.818	0.624	0.934	0.957	0.9	FBgn0034086
bdg	308.068	1.062	0.538	1.121	0.814	FBgn0034049	bedraggled	neurotransmitter transport; R3/R4 cell fate commitment.
CG16984	16.798	1.038	1.747	1.966	1.47	FBgn0062517
CG7099	131.848	0.989	0.853	1.142	0.92	FBgn0032517
mld	308.65	0.644	-1.856	-1.606	-0.875	FBgn0263490	molting defective	ecdysone biosynthetic process; determination of adult lifespan; long-term memory; positive regulation of circadian sleep/wake cycle, sleep.
CG11147	547.157	2.162	1.12	2.43	0.867	FBgn0031734		transport; neurogenesis.
CG9090	2862.94	0.826	0.71	0.811	0.842	FBgn0034497		mitochondrial transport; phosphate ion transport.
CG16704	867.629	1.369	-4.592	-0.99	-0.756	FBgn0031558
CG10932	955.17	0.703	1.511	1.749	0.755	FBgn0029969		pyruvate metabolic process; fatty acid biosynthetic process; mitotic spindle organization.
CG8031	189.726	1.062	0.852	1.238	0.865	FBgn0038110
Muc12Ea	64.529	1.185	-3.611	-3.519	-1.477	FBgn0052602	Mucin 12Ea	neurogenesis; chorion-containing eggshell formation.
AGBE	2544.95	0.778	0.996	1.123	0.793	FBgn0053138	1,4-Alpha-Glucan Branching Enzyme	glycogen biosynthetic process; determination of adult lifespan.
Idgf2	1976.66	0.914	0.714	0.927	-0.784	FBgn0020415	Imaginal disc growth factor 2	chitin catabolic process; imaginal disc development; carbohydrate metabolic process.
Ada1-1	51.108	0.853	1.531	1.219	1.067	FBgn0051865	transcriptional Adaptor 1-1	histone acetylation; transcription from RNA polymerase II promoter.
p115	324.85	0.626	0.517	0.869	0.737	FBgn0040087	p115	regulation of cell cycle; vesicle docking involved in exocytosis; vesicle fusion with Golgi apparatus; intracellular protein transport; Golgi organization.
Adgf-D	1561.61	0.886	0.967	1.507	0.75	FBgn0038172	Adenosine deaminase-related growth factor D	cell proliferation; hypoxanthine salvage; inosine biosynthetic process; adenosine catabolic process.
rgn	365.983	0.734	-0.587	0.919	0.747	FBgn0261258	regeneration	tissue regeneration.
CG2059	505.964	1.629	1.14	1.552	0.715	FBgn0029942		.
dan	7.865	2.941	2.871	3.325	1.737	FBgn0039286	distal antenna	segment specification; regulation of transcription, DNA-templated; central nervous system formation; compound eye development.
MsR1	156.289	1.801	-0.784	-1.587	-0.993	FBgn0035331	Myosuppressin receptor 1	adult locomotory behavior; adenylate cyclase-inhibiting G-protein coupled receptor signaling pathway; neuropeptide signaling pathway; G-protein coupled receptor signaling pathway; negative regulation of muscle contraction.
CG6665	214.52	0.655	0.96	0.813	0.769	FBgn0034172
CG31436	233.911	0.724	2.348	2.594	0.735	FBgn0051436
CG15695	214.411	1.029	0.861	0.965	-0.879	FBgn0038832		metabolic process.
xmas-2	108.807	1.937	-2.209	1.897	0.852	FBgn0028974	xmas-2	poly(A)+ mRNA export from nucleus; positive regulation of transcription from RNA polymerase II promoter.
CG18858	947.861	0.908	0.566	0.873	0.702	FBgn0042175		lipid metabolic process.
CG42249	33.217	1.406	-3.577	-4.035	-1.801	FBgn0259101		nucleotide catabolic process.
CG42329	45.249	1.281	0.898	-2.39	-1.45	FBgn0259229
mask	1441.74	0.869	-4.403	-1.643	-0.7	FBgn0043884	multiple ankyrin repeats single KH domain	compound eye photoreceptor cell differentiation; positive regulation of JAK-STAT cascade; cell proliferation; negative regulation of apoptotic process; antimicrobial humoral response; centrosome duplication; transmembrane receptor protein tyrosine kinase signaling pathway; cytoskeletal anchoring at plasma membrane.
CG6178	865.776	0.722	0.483	-1.771	0.691	FBgn0039156		fatty-acyl-CoA biosynthetic process; long-chain fatty acid metabolic process; acyl-CoA metabolic process.
CG16978	401.837	0.683	0.784	2.451	0.732	FBgn0040972
CG9945	295.819	0.88	0.711	0.876	0.734	FBgn0034527
kst	2385.15	1.678	-3.267	0.851	0.684	FBgn0004167	karst	mitotic cytokinesis; regulation of multivesicular body size involved in endosome transport; endosome transport via multivesicular body sorting pathway; wound healing; zonula adherens assembly; endocytosis; plasma membrane organization; ovarian follicle cell development.
CG14562	390.85	1.37	1.162	0.967	0.668	FBgn0037142		.
CG5676	772.189	0.893	1.009	1.125	0.675	FBgn0032200
CG6040	537.696	1.116	0.674	1.119	0.664	FBgn0038679
CG2144	134.618	1.462	0.956	1.186	0.747	FBgn0033187		metabolic process.
CG11257	65.093	0.809	1.102	1.142	0.841	FBgn0034442		oxidation-reduction process.
CG32732	131.857	1.225	0.658	0.928	0.685	FBgn0052732		lateral inhibition.
Dip-B	973.305	1.021	0.969	1.31	0.607	FBgn0000454	Dipeptidase B	proteolysis.
dUTPase	57.165	1.57	1.307	1.902	0.876	FBgn0250837	Deoxyuridine triphosphatase	dUTP metabolic process.
CG9773	154.715	0.7	0.8	1.311	0.708	FBgn0037609
CG4797	1215.11	0.743	0.658	0.945	0.603	FBgn0034909		transmembrane transport.
CG11927	208.538	0.75	1.089	1.122	0.659	FBgn0031638
Taz	550.572	0.652	0.747	1.377	0.578	FBgn0026619	Tafazzin	sperm individualization; cardiolipin metabolic process; cardiolipin biosynthetic process; phospholipid metabolic process; mitochondrial membrane organization.
CG5285	61.102	2.484	1.798	2.823	0.764	FBgn0038490
GstD2	36.784	3.307	1.828	-5.182	0.894	FBgn0010038	Glutathione S transferase D2	glutathione metabolic process.
CG18067	21458.9	1.095	1.02	1.027	0.646	FBgn0034512		multicellular organism reproduction.
Cyp12a5	402.647	1.34	2.213	2.515	0.58	FBgn0038680	Cyp12a5	oxidation-reduction process.
lig	1106.98	0.852	-1.229	0.729	-0.585	FBgn0020279	lingerer	dorsal/ventral axis specification, ovarian follicular epithelium; negative regulation of JAK-STAT cascade; positive regulation of transcription, DNA-templated; male mating behavior; copulation; negative regulation of imaginal disc growth.
CG5022	159.176	0.865	0.634	1.064	0.659	FBgn0032225
CG30154	20.447	2.142	2.393	3.74	-1.754	FBgn0050154		.
CG7365	144.116	0.736	1.264	2.054	0.655	FBgn0036939		phagocytosis.
CG31300	252.397	0.615	2.239	2.485	0.624	FBgn0051300
CG10175	254.843	1.459	-1.32	1.182	-0.68	FBgn0039084		metabolic process.
Tep4	6375.7	1.134	0.919	1.945	0.594	FBgn0041180	Thioester-containing protein 4	antibacterial humoral response; multicellular organism reproduction.
eIF2B-epsilon	398.408	1.118	-1.355	0.921	0.564	NA
CG5791	986.987	0.849	-1.109	0.934	-0.549	FBgn0040582
rhea	1830.81	1.134	-2.977	0.797	-0.556	FBgn0260442	rhea	biological process described with 14 unique terms, many of which group under: biological adhesion; cell adhesion; muscle structure development; regulation of metabolic process; organelle assembly; columnar/cuboidal epithelial cell development; regulation of developmental process; vesicle-mediated transport; trachea morphogenesis; multicellular organismal homeostasis; appendage development.

## Sheet: sim vs melSub
simVmelSub RNA-Seq Data
Up Regulated Genes Relative to D. melanogaster
id	sim_Mean	mel_log2FC	ere_log2FC	sec_log2FC	yak_log2FC	FB_name	Full_name	Bio_process
Dhc98D	3822.42	-9.326	-13.432	-11.062	-10.62	FBgn0013813	Dynein heavy chain at 89D	microtubule-based movement.
Cpr72Ec	37053.1	-3.705	-4.695	-0.883	-7.561	FBgn0036619	Cuticular protein 72Ec	chitin-based cuticle development.
Lon	2312.79	-1.622	-0.767	-0.967	-7.542	FBgn0036892	Lon protease	oxidation-dependent protein catabolic process; protein homooligomerization; chaperone-mediated protein complex assembly; mitochondrion organization; positive regulation of protein catabolic process; misfolded or incompletely synthesized protein catabolic process; cellular response to oxidative stress; response to hypoxia.
CG9519	1003.95	-8.784	-9.387	-8.69	-9.161	FBgn0030589		oxidation-reduction process; ecdysteroid metabolic process.
CG9521	1003.95	-10.316	-9.387	-8.69	-9.161	FBgn0030588		oxidation-reduction process; ecdysteroid metabolic process.
CG42255	734.961	-6.914	-2.218	-9.687	-9.09	FBgn0259140		receptor-mediated endocytosis.
CG6012	639.821	-5.653	-3.428	-5.035	-8.094	FBgn0032615		metabolic process.
CG31810	108.57	-2.153	3.109	2.986	4.447	FBgn0051810		steroid metabolic process.
CG32017	3456.53	-0.949	-2.449	-1.545	-5.218	FBgn0052017		.
Acp65Aa	34.745	-2.52	-4.308	2.401	4.658	FBgn0020765	Adult cuticle protein 65Aa	chitin-based cuticle development.
Cyp4ac1	1489.93	-2.529	-1.608	-2.614	-5.034	FBgn0031693	Cyp4ac1	hormone metabolic process; insecticide catabolic process; oxidation-reduction process.
Cyp4ac2	1489.93	-3.413	-1.608	-2.614	-5.034	FBgn0031694	Cyp4ac2	hormone metabolic process; insecticide catabolic process; oxidation-reduction process.
Cyp4ac3	1489.93	-6.186	-1.608	-2.614	-5.034	FBgn0031695	Cyp4ac3	oxidation-reduction process.
Def	87.345	-5.099	-1.313	2.567	4.058	FBgn0010385	Defensin	response to bacterium; humoral immune response; defense response to bacterium; antibacterial humoral response; defense response to Gram-positive bacterium; positive regulation of biosynthetic process of antibacterial peptides active against Gram-positive bacteria.
GstO1	367.088	-1.695	-1.991	-1.634	-7.71	FBgn0035907	Glutathione S transferase O1	glutathione metabolic process.
CG13117	353.589	-8.453	-7.231	-6.184	-6.833	FBgn0032140
Act42A	6187.68	-4.483	-3.213	-4.482	-4.364	FBgn0000043	Actin 42A	phagocytosis; cytoskeleton organization; mitotic cytokinesis.
Doc2	282.135	-7.297	-8.332	-6.722	-7.915	FBgn0035956	Dorsocross2	cardiocyte differentiation; regulation of transcription, DNA-templated; anterior Malpighian tubule development; positive regulation of transcription from RNA polymerase II promoter.
CG4942	2182.96	-5.551	-4.364	-5.264	-4.152	FBgn0035960		protein insertion into membrane; respiratory chain complex IV assembly.
CG33468	25.237	-1.708	-2.47	1.525	4.198	FBgn0053468		.
TTLL3A	501.582	-5.083	-4.621	-4.532	-4.841	FBgn0031854	Tubulin tyrosine ligase-like 3A	protein polyglycylation.
obst-A	247.266	-2.93	-7.411	-3.745	-7.619	FBgn0031097	obstructor-A	chitin metabolic process; chitin-based cuticle development; negative regulation of extracellular matrix disassembly.
GstE1	645.23	-1.434	-0.855	-1.81	-4.195	FBgn0034335	Glutathione S transferase E1	glutathione metabolic process; response to heat; response to oxidative stress.
CG3781	244.356	-8.275	-7.589	-8.099	-6.982	FBgn0029853		protein deubiquitination.
CG3814	86.724	-1.569	2.531	1.108	3.33	FBgn0025692
Est-Q	567.365	-1.728	-7.216	-2.838	-4.076	FBgn0037090	Esterase Q
CG8878	864.928	-1.777	-2.489	-3.295	-3.796	FBgn0027504		positive regulation of ERK1 and ERK2 cascade; positive regulation of Ras protein signal transduction; protein phosphorylation.
TotB	74.694	-8.415	4.464	5.419	3.308	FBgn0038838	Turandot B	response to bacterium; cellular response to UV; cellular response to heat.
Slc45-1	1183.49	-2.131	-2.048	-2.375	-3.558	FBgn0035968	Slc45 ortholog 1	sucrose transport.
IP3K1	3208.48	-3.627	-3.486	-1.281	-3.403	FBgn0032147	Inositol 1,4,5-triphosphate kinase 1	response to oxidative stress.
CG8066	4044.25	-3.868	-3.83	-7.709	-3.452	FBgn0038243
CG8010	868.771	-4.35	-5.116	-3.64	-3.417	FBgn0031008
CG7139	1689.76	-2.108	-2.282	-1.586	-3.249	FBgn0027532		.
CG13749	725.463	-8.967	4.637	0.92	2.88	FBgn0033353
ko	1597.06	-3.339	-1.627	-2.326	-3.222	FBgn0020294	knockout	motor neuron axon guidance.
CG3603	63.989	-1.872	0.873	2.229	3.189	FBgn0029648		metabolic process.
CG18628	22.821	-2.021	-1.248	-3.095	3.59	FBgn0036091		multicellular organism reproduction.
Cyp313a2	26.791	-5.258	-6.425	-3.366	3.421	FBgn0038006	Cyp313a2	oxidation-reduction process.
Cyp313a3	26.791	-3.731	-6.425	-3.366	3.421	FBgn0038007	Cyp313a3	oxidation-reduction process.
CG10962	299.577	-4.382	-0.972	-4.007	-3.689	FBgn0030073		metabolic process.
CG2022	470.847	-1.893	-0.763	-0.921	-3.063	FBgn0037292
CG18814	5987.32	-11.176	-1.753	-9.728	-2.915	FBgn0042137		alcohol metabolic process; oxidation-reduction process.
CG4842	5987.32	-2.71	-1.753	-9.728	-2.915	FBgn0036620		oxidation-reduction process; neuron projection morphogenesis.
CG10232	238.343	-5.353	-5.944	-7.276	-3.822	FBgn0039108		proteolysis.
CG11400	3496.16	-1.214	-3.819	-0.905	-2.93	FBgn0034198
Cyp9c1	1171.65	-5.699	-2.57	-1.668	-2.824	FBgn0015040	Cytochrome P450-9c1	oxidation-reduction process.
CG11413	321.756	-9.522	-5.325	-2.526	-3.344	FBgn0035022
CG9547	711.648	-5.034	-5.509	-3.073	-2.821	FBgn0031824		oxidation-reduction process; tryptophan metabolic process; hydroxylysine catabolic process; lysine catabolic process.
CG32271	104.774	-7.051	-8.244	-6.879	-6.38	FBgn0052271		proteolysis.
Zyx	4849.7	-1.713	-2.463	-1.613	-2.738	FBgn0011642	Zyxin	positive regulation of eclosion; liquid clearance, open tracheal system; positive regulation of imaginal disc growth; imaginal disc-derived wing expansion; terminal branching, open tracheal system; cell adhesion; chitin-based cuticle sclerotization; hippo signaling.
TwdlE	135.026	-6.132	-6.155	-1.989	-4.72	FBgn0031957	TweedleE	chitin-based cuticle development.
CG30431	262.1	-0.591	-0.542	-1.636	-3.202	FBgn0050431
CG31414	2945.23	-2.27	-1.884	-1.154	-2.501	FBgn0051414		sphingolipid metabolic process; cellular response to unfolded protein; carbohydrate metabolic process.
CG10184	962.348	-2.17	-0.883	-1.272	-2.5	FBgn0039094		cellular amino acid metabolic process.
CG6951	480.544	-3.255	-1.534	-1.031	-2.689	FBgn0036959
CG8550	598.482	-0.641	-1.841	1.137	-2.576	FBgn0033742		proteolysis.
CG13840	174.698	-5.065	-4.898	-1.436	-3.705	FBgn0039028
Cyp309a2	852.834	-1.531	-2.047	1.618	-2.507	FBgn0041337	Cyp309a2	oxidation-reduction process.
alphaTub84B	17176.7	-0.738	-3.844	-4.445	-2.578	NA
alphaTub84D	17176.7	-3.952	-3.844	-4.445	-2.578	NA
SmD3	394.332	-3.775	-3.394	-2.719	-2.758	FBgn0023167	Small ribonucleoprotein particle protein SmD3	muscle organ development; mRNA splicing, via spliceosome; neuron differentiation; mitotic nuclear division; mitotic spindle organization; central nervous system development; peripheral nervous system development; lymph gland development; pole plasm oskar mRNA localization.
CNMaR	234.234	-2.809	-3.462	-3.073	-3.262	FBgn0053696	CNMamide Receptor	G-protein coupled receptor signaling pathway.
Cyp12c1	2372.26	-1.844	-2.506	-1.709	-2.445	FBgn0036806	Cyp12c1	oxidation-reduction process.
CG8249	448.385	-4.464	-0.757	-1.821	-2.634	FBgn0034045		transmembrane transport.
CG4962	2917.34	-2.261	-2.432	-1.401	-2.31	FBgn0036597
Obp56e	9813.81	-0.95	-2.748	-0.983	2.502	FBgn0034471	Odorant-binding protein 56e	sensory perception of chemical stimulus; multicellular organism reproduction.
CG4000	6303.54	-0.678	-0.738	1.324	-2.254	FBgn0038820
Cyp4e1	388.384	-2.077	-2.38	1.021	2.091	FBgn0015034	Cytochrome P450-4e1	oxidation-reduction process.
CG18467	254.736	-3.128	-3.694	-5.785	-2.816	FBgn0034218
vlc	1814.94	-2.088	-1.411	-1.194	-2.264	FBgn0259978	vulcan	signaling; imaginal disc-derived leg morphogenesis.
CG4335	1126.64	-4.879	-1.077	-1.134	-2.135	FBgn0038795		carnitine biosynthetic process; oxidation-reduction process.
CG31551	68.015	-4.281	-3.528	-4.254	-6.656	FBgn0051551
CG5853	799.671	-1.452	-1.947	1.395	-2.168	FBgn0032167		phagocytosis.
CG4744	78.887	-5.606	-3.483	-6.47	-4.971	FBgn0033834		.
pch2	552.29	-2.696	-3.807	-1.089	-2.262	FBgn0051453
CG32640	851.897	-3.719	-1.733	0.952	1.965	FBgn0052640		response to heat.
CG32641	851.897	-1.703	-1.733	0.952	1.965	FBgn0052641		response to heat.
Tsf3	101.587	-2.189	2.397	1.882	2.217	FBgn0034094	Transferrin 3	response to bacterium.
CG12116	30815.5	-7.454	-3.62	-4.103	-2.279	FBgn0030041		metabolic process.
Ssl2	212.363	-7.155	-3.148	-4.412	-2.764	FBgn0041780	Strictosidine synthase-like 2	biosynthetic process.
CG8915	308.6	-4.421	-1.098	-1.089	-2.382	FBgn0030833
CG10553	1419.57	-2.001	-1.089	0.978	1.923	FBgn0039324
CG10560	1419.57	-1.731	-1.089	0.978	1.923	FBgn0039325		.
CG3927	33.479	-3.183	3.833	4.17	2.457	FBgn0034739		lateral inhibition.
nsr	33.479	-2.272	3.833	4.17	2.457	FBgn0034740	novel spermatogenesis regulator	sperm axoneme assembly; posttranscriptional regulation of gene expression; sperm individualization.
NimB5	390.146	-0.505	-0.791	-1.928	-2.144	FBgn0028936	Nimrod B5	defense response to bacterium.
Lsp2	10090.4	-4.367	1.803	-3.752	-1.895	FBgn0002565	Larval serum protein 2	motor neuron axon guidance; synaptic target inhibition.
CG10307	508.145	-0.727	-1.923	-1.06	-2.015	FBgn0034655
CG3301	9918.81	-3.654	-1.495	-2.63	-1.899	FBgn0038878		metabolic process.
CG9360	9918.81	-4.284	-1.495	-2.63	-1.899	FBgn0030332		metabolic process.
CG13793	182.387	-1.451	2.329	2.979	1.854	FBgn0031935		neurotransmitter transport.
CG33108	405.67	-2.442	-1.061	-1.826	-2.187	FBgn0053108		.
obst-B	156.644	-1.642	-1.902	1.611	-2.613	FBgn0027600	obstructor-B	chitin metabolic process.
CG8665	5533.1	-3.783	-1.299	-1.785	-1.896	FBgn0032945		oxidation-reduction process; 10-formyltetrahydrofolate catabolic process; one-carbon metabolic process; biosynthetic process.
Sec5	794.228	-0.989	-0.68	-6.491	1.752	FBgn0266670	Sec5 ortholog (S. cerevisiae)	biological process described with 19 unique terms, many of which group under: protein localization; single-multicellular organism process; membrane organization; immune response; positive regulation of vesicle fusion; regulation of macromolecule metabolic process; oocyte development; protein localization to cell cortex; protein localization to adherens junction; Golgi to plasma membrane protein t…
Cyt-b5-r	29657.9	-1.292	-2.414	-1.237	-2.049	FBgn0000406	Cytochrome b5-related	lipid metabolic process.
CG3588	822.144	-1.288	1.347	1.753	1.729	FBgn0025643
CG32191	776.171	-0.861	-1.751	-1.556	-1.898	FBgn0052191		metabolic process.
prt	228.278	-0.701	-1.484	-2.071	-2.389	FBgn0043005	portabella	olfactory learning; male mating behavior; transmembrane transport.
Spn42Da	2098.86	-1.099	-1.756	-3.304	-1.858	FBgn0265137	Serpin 42Da	negative regulation of protein processing; regulation of proteolysis; negative regulation of peptide hormone processing; negative regulation of endopeptidase activity.
Cyp9b1	1418.25	-2.199	-1.765	-0.929	-1.775	FBgn0015038	Cytochrome P450-9b1	oxidation-reduction process.
CG9839	52.553	-3.405	-4.389	-2.571	-4.833	FBgn0037633
CG31373	250.233	-5.392	-3.501	-2.901	-2.19	FBgn0051373
Jheh3	1066.49	-1.668	-2.011	0.744	-1.747	FBgn0034406	Juvenile hormone epoxide hydrolase 3	juvenile hormone catabolic process.
CG31075	1617.12	-1.495	1.191	1.712	-1.703	FBgn0051075		oxidation-reduction process; pyruvate metabolic process.
CG10208	1851.93	-3.477	-2.887	-3.749	-1.779	FBgn0039118		.
Jheh2	5924.3	-1.359	-4.272	-0.876	-1.675	FBgn0034405	Juvenile hormone epoxide hydrolase 2	juvenile hormone catabolic process.
CG14907	254.258	-0.976	-4.591	-2.884	1.57	FBgn0038455
APP-BP1	926.691	-1.699	-2.21	-1.501	-1.691	FBgn0261112	Î²-Amyloid precursor protein binding protein 1	protein neddylation.
Ugt86Dh	131.243	-7.027	-7.954	-4.596	-2.325	FBgn0040252	Ugt86Dh	metabolic process.
GstE5	1189.32	-3.585	-5.574	-4.659	-1.613	FBgn0063495	Glutathione S transferase E5	glutathione metabolic process.
GstE7	1189.32	-2.916	-5.574	-4.659	-1.613	FBgn0063493	Glutathione S transferase E7	glutathione metabolic process.
GstE8	1189.32	-4.211	-5.574	-4.659	-1.613	FBgn0063492	Glutathione S transferase E8	glutathione metabolic process.
grsm	605.684	-0.814	-0.785	-0.808	-1.636	FBgn0040493	granny smith	proteolysis.
CG7900	524.662	-4.733	1.653	1.841	1.519	FBgn0037548
Galt	3759.38	-0.793	-2.241	-1.246	-1.628	FBgn0263200	Galactose-1-phosphate uridylyltransferase	galactose metabolic process; adult locomotory behavior; galactose homeostasis.
drd	559.538	-1.609	-1.609	-1.327	-1.622	FBgn0260006	drop dead	defecation; oogenesis; chitin-based cuticle development; digestive system process; digestion; response to salt stress.
CG30046	678.539	-0.964	0.789	-1.122	-1.588	FBgn0050046
CG9664	746.047	-0.656	-1.225	-1.201	-1.6	FBgn0031515		transport; olfactory behavior.
CG11438	215.518	-0.693	0.637	-1.142	1.48	FBgn0037164		regulation of establishment of planar polarity; dephosphorylation.
CG32237	34.985	-4.643	-1.918	-5.293	-5.696	FBgn0052237
CG14356	153.183	-1.712	-4.309	-2.289	-1.984	FBgn0038207
alrm	824.812	-7.615	0.805	-0.932	1.54	FBgn0039332	astrocytic leucine-rich repeat molecule	.
CG15439	399.23	-2.277	-1.061	-1.055	-1.617	FBgn0031606		lateral inhibition.
CG5458	228.383	-2.812	-3.652	-1.199	-1.822	FBgn0032478
CG4168	986.563	-1.435	-1.939	-1.541	-1.564	FBgn0028888
Dtg	138.331	-2.573	-2.322	-1.78	-2.094	FBgn0038071	Dpp target gene	gastrulation.
Cpr62Ba	40.79	-2.187	-5.088	-2.047	-4.02	FBgn0035279	Cuticular protein 62Ba	chitin-based cuticle development.
antdh	732.156	-0.828	-2.943	1.196	1.476	FBgn0026268	antdh	oxidation-reduction process; metabolic process; sensory perception of smell.
yellow-c	1243.51	-0.685	0.906	1.497	1.434	FBgn0041713	yellow-c	melanin biosynthetic process; cuticle pigmentation.
CG33120	639.825	-0.843	-0.836	-1.068	-1.47	FBgn0053120
CG13685	41.493	-7.567	1.122	1.049	-3.784	FBgn0035816		.
CG11741	80.511	-1.826	-2.066	-2.717	-2.578	FBgn0040531		.
CG15879	70.145	-0.728	-0.913	1.988	-2.592	FBgn0035309		.
CG3775	3060.86	-7.38	-9.694	-7.455	-1.459	FBgn0030425		proteolysis.
CG1319	1421.89	-1.915	-2.14	-1.492	-1.36	FBgn0035529
rdhB	1524.46	-1.137	1.017	0.915	1.336	FBgn0038946	retinol dehydrogenase B	rhodopsin biosynthetic process.
CG9289	31.065	-3.298	-6.874	-2.772	-4.731	FBgn0032058
PGRP-SA	361.236	-1.511	-0.634	-2.302	1.335	FBgn0030310	Peptidoglycan recognition protein SA	positive regulation of biosynthetic process of antibacterial peptides active against Gram-positive bacteria; defense response to Gram-positive bacterium; innate immune response; regulation of Toll signaling pathway; detection of bacterium; response to peptidoglycan; immune response; defense response; Toll signaling pathway.
Cfp1	610.232	-0.711	-2.409	-1.471	-1.46	FBgn0030121		histone H3-K4 methylation.
CG14615	681.349	-2.02	-2.765	-1.307	-1.368	FBgn0031184
Cyp6d5	12347.6	-1.029	-3.901	-1.633	-1.424	FBgn0038194	Cyp6d5	oxidation-reduction process.
l(1)G0469	51.077	-2.196	-1.353	-4.838	-2.979	FBgn0040153	lethal (1) G0469	.
CG10513	556.197	-1.007	-1.18	1.836	-1.428	FBgn0039311
CG10602	1931.83	-1.169	-0.713	-0.932	1.288	FBgn0032721		translation; leukotriene biosynthetic process; proteolysis.
CG15728	33.958	-2.953	-3.53	2.037	-3.702	FBgn0030409		.
CG4313	233.275	-1.279	-1.674	-1.109	-1.558	FBgn0025632		G-protein coupled receptor signaling pathway.
Pbgs	279.278	-0.846	-1.942	-1.496	-1.453	FBgn0036271	Porphobilinogen synthase	tetrapyrrole biosynthetic process.
AttC	460.656	-1.688	-2.708	2.689	-1.588	FBgn0041579	Attacin-C	defense response; humoral immune response; defense response to bacterium; antibacterial humoral response; defense response to Gram-positive bacterium.
GstE9	8342.81	-2.016	-2.434	-2.545	-1.325	FBgn0063491	Glutathione S transferase E9	glutathione metabolic process; response to toxic substance.
l(2)37Cb	328.381	-0.913	-0.644	-1.002	1.184	FBgn0086444	lethal (2) 37Cb	mRNA splicing, via spliceosome; neurogenesis.
Or1a	26.604	-3.603	2.033	-4.902	-3.924	FBgn0029521	Odorant receptor 1a	sensory perception of smell; olfactory behavior.
CG6357	8742.27	-0.993	-1.806	-1.556	-1.293	FBgn0033875
CG11404	25.202	-4.216	-4.844	4.165	-4.322	FBgn0037169		.
CG8419	2517.98	-2.571	-2.159	-1.49	-1.263	FBgn0031999		protein autoubiquitination.
CG11790	3523.93	-2.103	-1.99	-1.527	-1.199	FBgn0039265
CG31922	133.254	-1.367	-2.646	2.336	-1.651	FBgn0051922		mRNA splicing, via spliceosome.
Psf2	282.122	-0.94	-1.59	1.14	-1.276	FBgn0261976	Psf2	DNA strand elongation involved in DNA replication; regulation of DNA-templated transcription, elongation; lateral inhibition; positive regulation of G1/S transition of mitotic cell cycle; chromosome condensation; neurogenesis.
CG9444	182.561	-1.213	1.199	1.436	1.203	FBgn0037730		oligopeptide transport.
CG14823	2711.07	-2.458	-0.675	-1.046	-1.17	FBgn0035734
CG11407	2113.74	-0.662	-10.306	-4.244	1.106	FBgn0038733		metabolic process.
CG11659	2113.74	-13.229	-10.306	-4.244	1.106	FBgn0038731		metabolic process.
Sardh	2560.91	-2.765	-1.642	-2.024	-1.184	FBgn0034276	Sarcosine dehydrogenase	oxidation-reduction process; S-adenosylmethionine cycle; sarcosine catabolic process.
CG9961	26.824	-4.211	-4.498	-3.047	-3.466	FBgn0031451		glycolytic process.
CG8366	98.663	-2.222	-2.269	-1.905	-1.745	FBgn0034054
CG13833	2595.12	-2.404	-2.381	-0.906	-1.109	FBgn0039040		metabolic process.
CG13884	55.63	-0.784	-4.305	-1.444	-2.027	FBgn0035138		.
CG32163	251.48	-1.065	-0.738	-1.876	1.003	FBgn0052163		.
Mtk	846.531	-9.151	-2.149	2.31	-1.321	FBgn0014865	Metchnikowin	response to bacterium; defense response; defense response to Gram-negative bacterium; antifungal humoral response; antibacterial humoral response; defense response to Gram-positive bacterium; defense response to fungus.
CG7720	660.78	-0.702	-0.92	-1.228	-1.044	FBgn0038652		transmembrane transport.
CG34134	2839.78	-3.143	-2.003	-1.615	-1.125	FBgn0083970		.
CG11134	286.326	-1.364	-3.151	-1.955	-1.216	FBgn0030518		L-methionine biosynthetic process from methylthioadenosine.
CG18528	80.613	-0.69	0.844	1.583	1.261	FBgn0039189		tRNA modification.
CG7881	88.879	-2.339	-4.908	1.248	-1.535	FBgn0033048		transmembrane transport.
CG7906	90.53	-0.906	2.532	0.905	1.212	FBgn0036417
DNApol-delta	186.337	-0.623	0.875	-2.042	1.061	NA
CG32032	2948.73	-0.775	-1.881	-0.905	-1	FBgn0043806		.
scf	1392.15	-0.65	-0.524	-1.362	1.008	FBgn0025682	supercoiling factor	DNA topological change; positive regulation of transcription, DNA-templated; chromatin organization; dosage compensation by hyperactivation of X chromosome.
GstD9	4131.83	-3.109	-6.113	-2.229	-1.046	FBgn0038020	Glutathione S transferase D9	glutathione metabolic process.
CG9989	614.517	-2.647	-3.956	-1.641	-0.973	NA
CG7338	778.29	-0.935	-0.778	-0.829	-1.003	FBgn0037073		neurogenesis; ribosome assembly.
CG6910	17685.6	-1.496	-1.287	-2.984	-1.045	FBgn0036262		oxidation-reduction process; inositol catabolic process.
retinin	7903.47	-1.045	1.697	1.541	-1.003	FBgn0040074	retinin	.
CG42259	287.102	-0.893	-1.758	-0.93	0.913	FBgn0266569
FRG1	522.43	-1.271	-1.894	-1.203	-1.019	FBgn0036964	FSHD region gene 1 ortholog (H. sapiens)	negative regulation of chromatin silencing; negative regulation of histone H4-K20 methylation.
fdy	1637.45	-9.863	-0.636	-1.903	-0.985	NA
CG11263	35.354	-3.61	-1.329	2.066	-2.169	FBgn0036330
Obp83b	59.236	-1.159	-2.919	-1.457	1.217	FBgn0010403	Odorant-binding protein 83b	sensory perception of chemical stimulus.
Hlc	2969.68	-0.841	-0.632	-3.472	0.923	FBgn0001565	Helicase	neurogenesis.
CecA1	15.756	-2.421	-4.01	3.565	1.427	FBgn0000276	Cecropin A1	antibacterial humoral response; autophagic cell death; defense response to Gram-positive bacterium; salivary gland cell autophagic cell death; defense response to fungus; humoral immune response; defense response to Gram-negative bacterium; defense response to bacterium.
CecA2	15.756	-4.788	-4.01	3.565	1.427	FBgn0000277	Cecropin A2	defense response to bacterium; defense response to Gram-negative bacterium; humoral immune response; defense response to fungus; defense response to Gram-positive bacterium; antibacterial humoral response.
CecC	15.756	-1.832	-4.01	3.565	1.427	FBgn0000279	Cecropin C	defense response to Gram-positive bacterium; antibacterial humoral response; defense response to Gram-negative bacterium; defense response to bacterium; defense response to fungus; humoral immune response.
cal1	484.705	-0.573	-1.41	-1.197	-1.01	FBgn0038478	chromosome alignment defect 1	regulation of kinetochore assembly; protein localization to chromosome, centromeric region; female meiosis chromosome segregation; positive regulation of CENP-A containing nucleosome assembly; mitotic spindle organization; mitotic cell cycle; protein localization to kinetochore.
Obp19d	17005.9	-0.651	-2.015	-0.84	1.009	FBgn0011280	Odorant-binding protein 19d	sensory perception of chemical stimulus.
Mdr65	1443.17	-0.66	-0.705	0.756	-0.926	FBgn0004513	Multiple drug resistance 65	transmembrane transport; establishment of glial blood-brain barrier; response to methotrexate; xenobiotic transport.
CG14257	87.603	-1.457	-0.738	-1.989	-1.488	FBgn0039479		.
CG3597	1681.95	-1.06	-0.995	0.922	-0.919	FBgn0031417		oxidation-reduction process.
CG33301	49.514	-3.634	-6.343	-5.257	-1.676	FBgn0053301		.
CG7730	49.182	-2.561	-2.688	-1.657	-1.692	FBgn0036689
CG4036	1221.67	-2.955	-2.493	-1.359	-0.874	FBgn0032149		larval lymph gland hemopoiesis; oxidation-reduction process.
Hdc	1025.54	-0.938	0.534	0.902	-0.913	FBgn0005619	Histidine decarboxylase	thermotaxis; cellular amino acid metabolic process; compound eye photoreceptor development.
betaTub85D	247.811	-3.606	-6.21	1.221	-1.046	NA
Cp110	308.639	-0.749	-0.947	-0.934	-0.961	FBgn0031191		centriole replication.
CG18600	261.207	-0.615	-1.175	-1.14	-0.927	FBgn0038601		transcription, DNA-templated.
CG11788	126.836	-0.859	-1.531	0.984	0.917	FBgn0034495
CG1544	872.062	-1.262	0.785	-1.653	-0.846	FBgn0039827		generation of precursor metabolites and energy; tricarboxylic acid cycle.
CG6753	28.233	-0.954	-3.261	-1.99	-1.887	FBgn0038070		lipid metabolic process.
CG5323	287.709	-0.66	-1.049	-2.036	-0.89	FBgn0034362
Arp8	342.405	-1.796	-0.812	-1.02	-0.909	FBgn0030877	Actin-related protein 8	chromatin remodeling.
b	388.719	-0.732	-0.937	1.085	-0.817	FBgn0000153	black	beta-alanine biosynthetic process; visual behavior; developmental pigmentation; carboxylic acid metabolic process; uracil catabolic process.
CG15036	69.133	-3.027	-2.027	1.122	-1.336	FBgn0040922
Obp83g	24.817	-1.397	1.947	1.541	-2.121	FBgn0046875	Odorant-binding protein 83g	sensory perception of chemical stimulus.
CG11034	93.732	-2.364	1.771	-2.244	0.958	FBgn0031741		proteolysis.
CG5285	182.35	-1.798	0.648	1.03	-0.973	FBgn0038490
CG12134	192.967	-0.767	-1.133	-1.337	0.835	FBgn0033471
CG15725	14.998	-4.717	-4.076	1.891	1.464	FBgn0030417
Rs1	733.266	-0.857	-0.962	-0.827	0.794	FBgn0021995	Rs1	ribosome biogenesis.
CG5618	3409.14	-0.845	-1.596	-1.523	-0.796	FBgn0036975		carboxylic acid metabolic process.
Rbcn-3B	88.597	-4.456	3.524	2.89	0.943	FBgn0023510	Rabconnectin-3B	vacuolar acidification; regulation of Notch signaling pathway; G-protein coupled receptor signaling pathway.
CG10903	370.28	-1.256	-1.213	-1.758	-0.82	FBgn0037543		metabolic process; neurogenesis.
CG3817	375.61	-1.178	-1.368	-0.943	0.761	FBgn0038275		neurogenesis.
CG5590	2811.89	-0.948	-1.715	-0.852	-0.744	FBgn0039537		metabolic process.
asparagine-synthetase	830.132	-8.326	-1.412	-2.012	-0.67	NA
CG18789	196.005	-1.692	-0.926	1.033	-0.92	FBgn0042127
Arc42	1361.16	-0.736	-1.121	1.259	0.74	FBgn0038742	Arc42	dendrite morphogenesis; oxidation-reduction process; transcription initiation from RNA polymerase II promoter.
CG33307	1591.85	-2.456	-1.155	-1.393	-0.714	FBgn0053307		.
Ada2a	235.482	-0.85	-2.272	-2.329	-0.86	FBgn0263738	transcriptional Adaptor 2a	histone H3 acetylation; histone acetylation; chromatin remodeling; regulation of transcription from RNA polymerase II promoter; histone H4 acetylation.
Hmgcr	428.359	-0.94	-0.659	-0.982	-0.726	FBgn0263782	HMG Coenzyme A reductase	biological process described with 12 unique terms, many of which group under: localization; multi-organism process; reproduction; regulation of cellular process; positive regulation of intracellular signal transduction; regulation of signaling; isoprenoid metabolic process; regulation of small GTPase mediated signal transduction; nucleobase-containing compound metabolic process; molting cycle, ch…
CG17189	851.898	-1.258	-2.092	0.998	-0.764	FBgn0039485
CG32816	76.825	-1.239	1.162	-1.588	-1.086	FBgn0052816		.
Mdh1	21610.7	-1.381	-1.43	-1.05	-0.784	FBgn0262782	Malate dehydrogenase 1	carbohydrate metabolic process; lateral inhibition; oxidation-reduction process; malate metabolic process.
Jheh1	5071.28	-1.835	-1.768	-1.673	-0.727	FBgn0010053	Juvenile hormone epoxide hydrolase 1	juvenile hormone catabolic process.
CG14130	159.412	-0.724	-1.411	1.059	-0.878	FBgn0036210		fatty acid metabolic process.
eIF4G2	169.834	-4.597	1.579	1.986	-0.918	FBgn0260634	eukaryotic translation initiation factor 4G2	G1/S transition of mitotic cell cycle; spermatid differentiation; spermatogenesis; translational initiation; male meiosis; autophagic cell death; meiotic G2/MI transition; salivary gland cell autophagic cell death.
CG13365	376.055	-0.811	-1.1	-0.97	0.659	FBgn0029529
Spn42Dc	57.068	-1.27	-2.304	-6	0.92	FBgn0033113	Serpin 42Dc	negative regulation of proteolysis; negative regulation of endopeptidase activity; regulation of proteolysis.
CG6762	261.372	-0.797	-1.777	-2.082	-0.772	FBgn0030876		oxidation-reduction process.
shd	52.232	-1.723	-3.855	-3.579	-1.197	FBgn0003388	shade	midgut development; central nervous system development; border follicle cell migration; dorsal closure; growth of a germarium-derived egg chamber; oxidation-reduction process; ecdysteroid biosynthetic process; head involution.
Cyp6a2	7395.83	-4.94	-2.818	-1.741	-0.676	FBgn0000473	Cytochrome P450-6a2	response to caffeine; response to DDT; oxidation-reduction process.
CG11191	816.751	-0.738	-0.576	-1.867	0.629	FBgn0033249
l(2)09851	468.291	-1.008	-0.823	-0.927	0.638	FBgn0022288	lethal (2) 09851	.
Ugt58Fa	326.886	-1.571	-1.409	-1.883	-0.698	FBgn0040091	Ugt58Fa	metabolic process.
CG1113	97.558	-1.019	-2.584	-1.681	0.733	FBgn0037304
CG6465	874.203	-2.561	-0.93	-4.482	-0.67	FBgn0037818		proteolysis; cellular amino acid metabolic process.
Glycogenin	444.84	-2.312	0.826	0.776	-0.686	FBgn0265191	Glycogenin	glycogen biosynthetic process.
alpha-Est3	470.656	-1.041	-1.129	1.011	-0.65	NA
nesd	81.884	-2.884	-2.344	-2.884	-0.942	FBgn0032848	nessun dorma	male meiosis cytokinesis; female germline ring canal stabilization.
Dph5	459.825	-0.653	-1.735	-1.219	0.6	FBgn0024558	Diphthamide methyltransferase	peptidyl-diphthamide biosynthetic process from peptidyl-histidine.
hoip	245.202	-1.531	-0.984	-1.218	0.62	FBgn0015393	hoi-polloi	ribosome biogenesis; posttranscriptional regulation of gene expression; peripheral nervous system development; mRNA splicing, via spliceosome; nervous system development; muscle tissue morphogenesis.
dila	80.103	-1.525	-2.164	-1.472	-0.887	FBgn0033447	dilatory	axoneme assembly; peripheral nervous system neuron development; spermatogenesis; adult locomotory behavior; intraciliary transport involved in cilium morphogenesis; cilium assembly; intraciliary transport.
CG9150	1284.59	-1.013	-4.9	0.743	0.526	FBgn0031775		metabolic process.
Gycalpha99B	3212.12	-0.93	-0.874	-0.878	0.612	NA
CG33234	9.241	-5.4	2.371	1.633	-2.258	FBgn0053234		transmembrane transport.
CG32250	696.394	-0.898	-0.743	-1.616	-0.613	NA
GstD2	112.104	-1.828	1.457	-6.973	-0.873	FBgn0010038	Glutathione S transferase D2	glutathione metabolic process.
GstD4	112.104	-6.367	1.457	-6.973	-0.873	FBgn0010040	Glutathione S transferase D4	glutathione metabolic process.
GstD5	112.104	-5.17	1.457	-6.973	-0.873	FBgn0010041	Glutathione S transferase D5	glutathione metabolic process.
CG2145	7179.24	-1.427	-0.824	-1.451	-0.594	FBgn0030251		RNA phosphodiester bond hydrolysis, endonucleolytic.
CG43103	842.408	-0.99	-1.705	-1.176	-0.643	FBgn0262563		.
CG15863	165.955	-1.131	-1.089	-5.672	-0.771	FBgn0033467		protein folding.
l(3)02640	2243.91	-1.279	-0.787	-1.148	-0.549	FBgn0010786	lethal (3) 02640	tetrapyrrole biosynthetic process; peptidyl-pyrromethane cofactor linkage.
Aats-phe	1070.63	-0.862	-0.704	-0.947	-0.573	NA
CG6937	444.206	-1.361	-1.191	-1.084	0.578	FBgn0038989		neurogenesis.
DptB	53.577	-1.724	1.2	3.852	0.494	FBgn0034407	Diptericin B	defense response to Gram-positive bacterium; antibacterial humoral response; humoral immune response.
CG14629	15102.1	-2.475	-2.276	-0.702	-0.579	FBgn0040398
Down Regulated Genes Relative to D. melanogaster
id	sim_Mean	mel_log2FC	ere_log2FC	sec_log2FC	yak_log2FC	FB_name	Full_name	Bio_process
CG17244	3.027	8.626	9.417	9.471	9.159	FBgn0039031		signal transduction.
Aats-arg	3.294	6.737	7.184	7.383	7.392	FBgn0027093	Arginyl-tRNA synthetase	arginyl-tRNA aminoacylation.
sls	6.116	9.492	7.751	6.898	6.521	FBgn0086906	sallimus	muscle attachment; mesoderm development; sister chromatid cohesion; muscle organ development; sarcomere organization; regulation of hemocyte proliferation; myoblast fusion; skeletal muscle tissue development; locomotion; mitotic chromosome condensation.
CG13185	1.411	7.702	5.616	6.636	8.267	FBgn0033661		cellular response to starvation.
l(2)k09022	2.394	5.872	7.145	6.643	7.271	FBgn0086451	lethal (2) k09022	cellular response to starvation; neurogenesis.
inaF-D	3.378	5.578	8.017	8.602	6.816	FBgn0260812	inaF-D	response to light stimulus; regulation of membrane potential; maintenance of membrane potential in photoreceptor cell by rhodopsin mediated signaling; rhodopsin mediated signaling pathway.
CG12263	3.798	5.587	6.177	6.538	6.612	FBgn0034346		metabolic process.
MED26	5.154	7.678	8.13	7.642	6.189	FBgn0039923	Mediator complex subunit 26	transcription initiation from RNA polymerase II promoter; phagocytosis; transcription, DNA-templated.
CG32262	0.358	8.79	8.628	8.985	9.23	FBgn0052262		.
mam	0.983	9.287	8.085	7.47	7.656	FBgn0002643	mastermind	biological process described with 15 unique terms, many of which group under: regulation of cellular macromolecule biosynthetic process; cell division; eye development; cellular response to stimulus; asymmetric cell division; positive regulation of cellular metabolic process; embryo development; positive regulation of biological process; cell surface receptor signaling pathway; heart morphogenesi…
sle	1.776	7.161	6.689	5.838	6.779	FBgn0037810	slender lobes	nucleolus organization; brain development.
stwl	2.043	5.181	6.348	6.138	6.538	FBgn0003459	stonewall	negative regulation of transcription, DNA-templated; protein localization; germarium-derived oocyte fate determination; germ-line stem cell maintenance; heterochromatin organization; regulation of transcription, DNA-templated; larval lymph gland hemopoiesis; chromatin organization; DNA protection.
CG4686	3.294	5.534	5.801	5.766	5.907	FBgn0038739
CG13895	1.067	7.629	7.351	6.405	7.245	FBgn0035158
CG12112	1.067	6.46	5.977	4.037	6.863	FBgn0030048
CG32354	3.743	5.847	5.954	4.24	5.291	FBgn0052354
CG15701	2.029	4.354	4.633	3.96	5.791	FBgn0034095
CG14074	0.358	7.261	8.315	7.083	7.952	FBgn0036818
CG7069	1.762	4.593	6.182	5.916	5.801	FBgn0038952		glycolytic process.
Osi9	0.625	5.876	3.053	3.569	6.975	FBgn0037416	Osiris 9	imaginal disc-derived wing morphogenesis.
CG14352	3.652	3.851	4.298	3.925	4.871	FBgn0031351
CG3809	0.716	3.711	5.257	4.303	6.607	FBgn0037995		purine ribonucleoside salvage; AMP biosynthetic process.
vn	0.351	8.19	7.48	7.909	7.528	FBgn0003984	vein	biological process described with 19 unique terms, many of which group under: response to stimulus; cellular component assembly; central nervous system development; proximal/distal pattern formation; regulation of signaling; regulation of apoptotic process; digestive system development; columnar/cuboidal epithelial cell differentiation; signaling; cell communication; peripheral nervous system dev…
ana3	2.485	3.806	3.204	3.733	4.694	FBgn0266111	anastral spindle 3	centriole replication; centriole-centriole cohesion; mitotic spindle organization; centrosome organization; ciliary basal body organization; centrosome duplication; cilium organization.
CG5877	2.38	5.961	5.656	5.669	4.62	FBgn0030625		mRNA splicing, via spliceosome.
Rca1	0.716	6.311	6.414	6.703	5.642	FBgn0017551	Regulator of cyclin A1	regulation of mitotic nuclear division; eye-antennal disc morphogenesis; neurogenesis; G1/S transition of mitotic cell cycle; SCF-dependent proteasomal ubiquitin-dependent protein catabolic process; lateral inhibition; negative regulation of APC-Cdc20 complex activity.
CG4950	0.709	9.027	8.297	6.192	5.533	FBgn0036587
CG13896	0.358	5.958	7.144	7.091	6.156	FBgn0035159
nompC	0.976	4.802	5.22	11.075	4.759	FBgn0016920	no mechanoreceptor potential C	biological process described with 13 unique terms, many of which group under: multicellular organismal process; response to abiotic stimulus; localization; single-organism transport; single-organism behavior; locomotion; startle response; sensory perception of touch; ion transmembrane transport; mechanosensory behavior.
ppk3	0.351	5.039	7.284	6.163	5.934	FBgn0050181	pickpocket 3	sodium ion transport.
CG8563	0.625	4.126	3.086	3.121	5.07	FBgn0035777		proteolysis.
sens-2	0.976	5.266	5.475	4.991	3.931	FBgn0051632	senseless-2
CG30380	0.709	4.723	4.315	4.343	4.124	FBgn0050380		.
CG4455	0.709	6.283	5.199	3.881	3.082	FBgn0028506
jumu	1.418	6.158	4.916	5.071	2.515	FBgn0015396	jumeau	biological process described with 18 unique terms, many of which group under: heart development; defense response; embryonic development via the syncytial blastoderm; protein localization; biosynthetic process; chromatin organization; asymmetric protein localization; multi-organism process; organ morphogenesis; stem cell fate commitment; cellular nitrogen compound biosynthetic process; negative r…
poe	40.638	5.781	7.107	6.327	6.871	FBgn0011230	purity of essence	sperm individualization; spermatid development; perineurial glial growth.
CG1640	17.029	8.136	7.426	7.74	6.818	FBgn0030478		biosynthetic process.
CheA87a	9.184	6.156	-2.674	3.777	7.193	FBgn0038142	Chemosensory protein A 87a	sensory perception of chemical stimulus.
CG11155	135.277	4.615	6.297	4.91	6.149	FBgn0039927		ion transport; neuron projection morphogenesis; regulation of synaptic activity.
kug	12.406	6.017	6.889	5.752	6.422	FBgn0261574	kugelei	biological process described with 15 unique terms, many of which group under: cell adhesion; cell-cell adhesion; multi-organism reproductive process; cell-cell adhesion via plasma-membrane adhesion molecules; single organismal cell-cell adhesion; establishment or maintenance of cytoskeleton polarity; establishment of tissue polarity; regulation of immune system process; defense response; negative…
CG9689	62.135	2.726	1.726	3.657	5.251	FBgn0030159
alpha-Cat	1143.95	0.852	1.311	1.166	-6.568	NA
CG42795	17.836	5.513	2.273	6.335	5.283	FBgn0261928		regulation of GTPase activity.
Hcf	47.851	4.437	5.041	4.042	4.571	FBgn0039904	Host cell factor	positive regulation of growth; positive regulation of transcription, DNA-templated; histone H3-K4 methylation; histone H4 acetylation; chromatin remodeling; histone acetylation; histone H3 acetylation.
Dredd	11.81	4.982	4.605	4.855	5.637	FBgn0020381	Death related ced-3/Nedd2-like caspase	biological process described with 15 unique terms, many of which group under: organic substance metabolic process; primary metabolic process; response to bacterium; protein metabolic process; peripheral nervous system neuron development; immune system process; anatomical structure morphogenesis; defense response to Gram-negative bacterium; innate immune response; cell death; immune response.
hng3	8.145	3.761	3.195	4.768	5.941	FBgn0035160	hinge3
spen	35.812	4.785	5.832	4.003	4.716	FBgn0016977	split ends	biological process described with 16 unique terms, many of which group under: cellular response to stimulus; cell surface receptor signaling pathway; wing disc pattern formation; ERBB signaling pathway; regulation of nucleobase-containing compound metabolic process; positive regulation of cell communication; defense response to other organism; morphogenesis of a polarized epithelium; glial cell m…
CG13284	108.57	2.375	3.109	2.986	4.447	FBgn0032614		negative regulation of cell proliferation; Golgi organization; metabolic process; phagocytosis.
CG11417	63.055	2.122	1.989	1.128	4.455	FBgn0024364		neurogenesis.
mRpL42	12.131	3.569	4.251	4.555	5.367	FBgn0033480	mitochondrial ribosomal protein L42	translation.
CG7518	87.227	3.167	3.961	2.195	4.346	FBgn0038108
Rfabg	1688.64	5.74	6.58	0.9	5.808	FBgn0087002	Retinoid- and fatty acid-binding glycoprotein	lipid transport; Wnt signaling pathway; smoothened signaling pathway; transport.
Rad23	162.707	2.809	3.874	3.717	4.176	FBgn0026777	Rad23	proteasome-mediated ubiquitin-dependent protein catabolic process; nucleotide-excision repair.
wash	18.201	3.657	4.222	4.581	5.003	FBgn0033692	washout	spiracle morphogenesis, open tracheal system; Arp2/3 complex-mediated actin nucleation; oogenesis; actin crosslink formation; microtubule bundle formation; prepupal development; retrograde transport, endosome to Golgi; actin filament bundle assembly.
CG42232	10.751	5.12	3.013	2.974	5.418	FBgn0250754
Sox102F	25.671	5.133	5.437	3.83	4.702	FBgn0039938	Sox102F	positive regulation of heart contraction; regulation of transcription, DNA-templated.
CG32500	101.843	2.664	2.305	3.094	4.035	FBgn0052500		iron-sulfur cluster assembly.
stc	69.833	3.239	3.043	3.351	4.129	FBgn0001978	shuttle craft	regulation of transcription, DNA-templated; nervous system development.
CG7766	56.728	5.182	5.452	-2.04	4.141	FBgn0030087		glycogen metabolic process.
kst	212.501	3.267	4.911	4.117	4.01	FBgn0004167	karst	mitotic cytokinesis; regulation of multivesicular body size involved in endosome transport; endosome transport via multivesicular body sorting pathway; wound healing; zonula adherens assembly; endocytosis; plasma membrane organization; ovarian follicle cell development.
qtc	652.63	2.751	2.688	2.61	4.113	FBgn0028572	quick-to-court	courtship behavior; lateral inhibition; mating behavior, sex discrimination; protein targeting to Golgi; male courtship behavior.
Noa36	79.803	2.413	2.533	3.397	4.07	FBgn0026400	Noa36	larval lymph gland hemopoiesis.
Dsk	9.51	4.227	6.089	6.535	5.28	FBgn0000500	Drosulfakinin	positive regulation of cytosolic calcium ion concentration; neuropeptide signaling pathway; larval locomotory behavior; neuromuscular junction development; adult feeding behavior; multicellular organismal response to stress; adult locomotory behavior; regulation of smooth muscle contraction.
egg	11.53	4.892	4.174	4.13	5.141	FBgn0086908	eggless	biological process described with 11 unique terms, many of which group under: regulation of biological process; single-multicellular organism process; regulation of gene expression, epigenetic; system development; post-embryonic development; negative regulation of biosynthetic process; imaginal disc development; regulation of gene silencing; negative regulation of macromolecule metabolic process;…
Act57B	22.984	8.743	4.37	6.018	4.575	FBgn0000044	Actin 57B	centrosome organization; regulation of synapse organization; positive regulation of NFAT protein import into nucleus; mitotic cytokinesis; cytoskeleton organization; heart development; neuromuscular junction development, skeletal muscle fiber.
Act87E	22.984	6.157	4.37	6.018	4.575	FBgn0000046	Actin 87E	cytoskeleton organization.
fok	556.798	0.943	-1.178	-2.331	-5.363	FBgn0263773	fledgling of Klp38B	.
hiw	103.012	3.191	4.119	3.044	3.826	FBgn0030600	highwire	biological process described with 11 unique terms, many of which group under: cellular metabolic process; transmembrane receptor protein serine/threonine kinase signaling pathway; regulation of response to stimulus; locomotion; cellular component organization or biogenesis; organic substance metabolic process; behavior; catabolic process; synapse organization; regulation of biological quality; mu…
CG5273	425.758	3.692	3.83	2.145	3.828	FBgn0040382		regulation of circadian rhythm.
l(1)G0196	329.48	3.113	3.09	3.348	3.749	FBgn0027279	lethal (1) G0196	inositol metabolic process.
shot	106.49	4.564	5.953	3.74	3.784	FBgn0013733	short stop	biological process described with 22 unique terms, many of which group under: microtubule-based process; organelle organization; dendrite development; negative regulation of microtubule depolymerization; branch fusion, open tracheal system; negative regulation of cell cycle; wing disc morphogenesis; head development; post-embryonic organ morphogenesis; cell cycle process; positive regulation of c…
Exn	166.078	3.268	3.06	3.242	3.686	FBgn0261547	Ephexin	imaginal disc-derived leg morphogenesis; positive regulation of Rho protein signal transduction; melanotic encapsulation of foreign target; regulation of neurotransmitter secretion.
Gmap	56.366	3.694	3.653	-1.804	3.852	FBgn0027287	Golgi microtubule-associated protein	vesicle-mediated transport; Golgi organization; protein targeting to Golgi.
Crag	10.224	6.262	6.796	5.192	5.095	FBgn0025864	Calmodulin-binding protein related to a Rab3 GDP/GTP exchange protein	basal protein localization; positive regulation of Golgi to plasma membrane protein transport; regulation of Rab protein signal transduction; asymmetric protein localization; basement membrane assembly; activation of GTPase activity; positive regulation of innate immune response; defense response to Gram-negative bacterium.
hang	7.584	5.544	7.379	4.917	5.416	FBgn0026575	hangover	response to heat; response to oxidative stress; behavioral response to ethanol.
CG9733	14.32	1.313	2.233	1.642	4.689	FBgn0039759		proteolysis; defense response.
mask	58.466	4.403	5.234	2.749	3.763	FBgn0043884	multiple ankyrin repeats single KH domain	compound eye photoreceptor cell differentiation; positive regulation of JAK-STAT cascade; cell proliferation; negative regulation of apoptotic process; antimicrobial humoral response; centrosome duplication; transmembrane receptor protein tyrosine kinase signaling pathway; cytoskeletal anchoring at plasma membrane.
CG42327	40.092	4.216	4.405	4.028	3.973	FBgn0259227		protein dephosphorylation.
Fak	21.799	4.519	5.566	4.89	4.275	FBgn0020440	Focal adhesion kinase	regulation of cell shape; negative regulation of MAP kinase activity; signal complex assembly; negative regulation of epidermal growth factor receptor signaling pathway; negative regulation of synaptic growth at neuromuscular junction; cytoskeletal anchoring at plasma membrane; integrin-mediated signaling pathway; protein phosphorylation.
TfIIA-L	114.809	2.927	2.78	3.384	3.454	FBgn0011289	Transcription factor IIA L	regulation of transcription from RNA polymerase II promoter; positive regulation of transcription from RNA polymerase II promoter; transcription initiation from RNA polymerase II promoter.
CG5514	128.664	3.19	2.763	3.634	3.429	FBgn0039560
Lin29	59.089	3.395	4.615	3.036	3.598	FBgn0262636		positive regulation of female receptivity; neuron projection development; generation of neurons; adult locomotory behavior; mushroom body development.
CG2747	167.996	3.357	3.989	3.459	3.372	FBgn0037541		neurogenesis.
CG17211	29.638	3.441	4.311	3.24	3.992	FBgn0032414
AttA	21.352	1.787	1.437	6.148	4.136	FBgn0012042	Attacin-A	humoral immune response; defense response to bacterium; defense response to Gram-negative bacterium; antibacterial humoral response; defense response to Gram-positive bacterium.
AttB	21.352	1.148	1.437	6.148	4.136	FBgn0041581	Attacin-B	defense response to Gram-positive bacterium; antibacterial humoral response; defense response to bacterium; defense response; humoral immune response.
CG11920	12.742	2.916	3.475	3.467	4.616	FBgn0039274		cellular response to starvation.
CG18273	129.32	0.938	2.14	1.43	3.302	FBgn0029525		neurogenesis.
CG2974	22.061	2.197	2.897	2.547	4.117	FBgn0030178		.
Bet5	57.602	1.699	1.597	2.81	3.502	FBgn0260860	BET5 ortholog (S. cerevisiae)	ER to Golgi vesicle-mediated transport; vesicle-mediated transport.
Drsl5	1130.86	1.119	-0.894	1.512	-3.808	FBgn0035434	Drosomycin-like 5	defense response to fungus; defense response.
CG16704	30.866	4.592	5.93	3.6	3.891	FBgn0031558
CG10631	120.032	2.432	3.338	2.539	3.275	FBgn0032817
CG5808	39.835	1.931	2.285	1.185	3.698	FBgn0027617		protein folding; mRNA splicing, via spliceosome; protein peptidyl-prolyl isomerization; neurogenesis.
stmA	301.03	2.896	2.893	2.992	3.155	FBgn0086784	stambha A	mitotic cytokinesis; regulation of endocytosis; phototransduction; synaptic vesicle exocytosis; synaptic transmission; synaptic vesicle endocytosis.
Stim	162.394	3.37	3.902	3.579	3.165	FBgn0045073	Stromal interaction molecule	store-operated calcium entry; positive regulation of NFAT protein import into nucleus; cell adhesion; imaginal disc-derived wing morphogenesis; activation of store-operated calcium channel activity; chaeta development.
TotA	74.694	4.385	4.464	5.419	3.308	FBgn0028396	Turandot A	response to mercury ion; cellular response to UV; response to bacterium; response to methylmercury; cellular response to heat; response to water deprivation; response to heat; cellular response to mechanical stimulus; cellular response to oxidative stress.
TotC	74.694	3.255	4.464	5.419	3.308	FBgn0044812	Turandot C	cellular response to UV; response to bacterium; cellular response to heat.
CG30069	147.476	3.049	1.804	3.918	3.23	FBgn0050069
CG10527	504.519	1.893	1.907	2.093	3.113	FBgn0034583
CG6695	144.091	1.948	2.123	2.463	3.091	FBgn0039215
Vps20	249.308	0.852	1.511	1.736	3.054	FBgn0034744	Vacuolar protein sorting 20	endosome transport via multivesicular body sorting pathway; ubiquitin-dependent protein catabolic process via the multivesicular body sorting pathway; vacuolar transport; regulation of Notch signaling pathway; ovarian follicle cell stalk formation; germarium-derived egg chamber formation; epithelium development; negative regulation of epidermal growth factor receptor signaling pathway; negative r…
CG6739	19.839	1.759	3.651	2.99	4.02	FBgn0031926
ppan	64.486	1.429	1.861	-4.88	3.322	FBgn0010770	peter pan	imaginal disc development; neurogenesis; oogenesis; larval development.
PHGPx	220.814	2.444	2.962	1.358	3.021	FBgn0035438	PHGPx	response to lipid hydroperoxide; oxidation-reduction process; response to oxidative stress.
Nup153	14.898	5.587	5.76	5.141	4.287	FBgn0061200	Nucleoporin 153kD	nuclear pore organization; chromatin remodeling; neurogenesis; SMAD protein import into nucleus; positive regulation of transcription from RNA polymerase II promoter; protein import into nucleus; centrosome duplication; chromatin organization; NLS-bearing protein import into nucleus.
Rdl	27.236	6.239	3.14	3.222	3.687	FBgn0004244	Resistant to dieldrin	ion transport; response to cyclodiene; response to mechanical stimulus; response to drug; negative regulation of synaptic transmission; inter-male aggressive behavior; regulation of circadian sleep/wake cycle; regulation of olfactory learning; sleep.
Vps28	20.472	4.353	3.713	4.604	3.91	FBgn0021814	Vacuolar protein sorting 28	biological process described with 15 unique terms, many of which group under: regulation of cellular process; cellular catabolic process; embryo development ending in birth or egg hatching; response to external stimulus; spermatid differentiation; regulation of multi-organism process; system development; negative regulation of signaling; establishment of localization; organic substance catabolic …
CG14200	209.046	2.607	2.447	1.755	3.04	FBgn0031023
Actbeta	149.715	2.648	3.137	2.855	2.932	NA
Acf1	122.235	1.965	2.932	2.258	2.954	FBgn0027620	ATP-dependent chromatin assembly factor large subunit	biological process described with 14 unique terms, many of which group under: single-multicellular organism process; single-organism process; protein complex subunit organization; regulation of metabolic process; protein-DNA complex subunit organization; negative regulation of metabolic process; protein complex biogenesis; epithelium development; regulation of molecular function; regulation of nu…
CG1545	62.846	1.238	1.435	2.474	3.238	FBgn0030259
CG4096	34.798	3.564	3.536	3.572	3.549	FBgn0029791		negative regulation of epidermal growth factor receptor signaling pathway; proteolysis.
CG6758	24.749	3.183	3.403	3.59	3.67	FBgn0034704		SCF-dependent proteasomal ubiquitin-dependent protein catabolic process.
brm	162.537	2.795	3.485	2.937	2.927	FBgn0000212	brahma	biological process described with 25 unique terms, many of which group under: positive regulation of stem cell proliferation; negative regulation of G1/S transition of mitotic cell cycle; phagocytosis; regulation of neural precursor cell proliferation; regulation of immune system process; cell proliferation; positive regulation of signaling; homeostatic process; single organism signaling; regulat…
CG5787	136.883	1.915	2.533	2.095	2.927	FBgn0032454
CG33470	725.463	1.221	4.637	0.92	2.88	FBgn0053470		.
IM10	725.463	1.523	4.637	0.92	2.88	FBgn0033835	Immune induced molecule 10	humoral immune response; Toll signaling pathway; defense response; antibacterial humoral response.
Sodh-1	323.764	3.197	3.175	3.212	2.818	FBgn0024289	Sorbitol dehydrogenase 1	oxidation-reduction process.
Sodh-2	323.764	1.158	3.175	3.212	2.818	FBgn0022359	Sorbitol dehydrogenase-2	oxidation-reduction process.
CG17691	400.771	2.043	0.738	1.915	2.897	FBgn0039993		fatty-acyl-CoA biosynthetic process.
CG30007	29.211	2.556	4.003	2.84	3.564	FBgn0050007		neurogenesis.
alpha-catenin-related	157.268	2.371	2.748	2.215	2.791	FBgn0029105	alpha-catenin related	Rho protein signal transduction; cell adhesion.
GstE3	155.741	1.17	2.649	-6.662	2.8	FBgn0063497	Glutathione S transferase E3	glutathione metabolic process.
CG31688	20.67	5.202	4.513	3.702	3.783	FBgn0263355		.
CG7289	296.334	0.843	1.495	-6.082	2.756	FBgn0031379
CG43347	36.725	4.422	4.24	2.62	3.3	FBgn0263072		transcription, DNA-templated.
PlexB	139.026	3.117	3.764	3.426	2.757	FBgn0025740	Plexin B	axon guidance; positive regulation of Rho protein signal transduction; negative regulation of Rac protein signal transduction; signal transduction; olfactory bulb axon guidance; motor neuron axon guidance.
Tif-IA	247.83	1.108	2.244	2.338	2.667	FBgn0032988	Tif-IA	ribosome biogenesis; regulation of transcription from RNA polymerase I promoter.
l(2)01289	98.413	3.357	4.144	3.404	2.838	FBgn0010482	lethal (2) 01289	cell redox homeostasis.
Cenp-C	36.666	1.709	2.709	1.365	3.263	FBgn0266916		neurogenesis; female meiosis chromosome segregation; chromosome segregation; mitotic metaphase plate congression; protein localization to chromosome, centromeric region; regulation of centromere complex assembly; kinetochore assembly; protein localization to kinetochore; mitotic spindle organization; mitotic spindle elongation.
CG11459	39.866	2.429	4.321	1.526	3.217	FBgn0037396		proteolysis.
IntS4	81.488	1.265	2.806	1.708	2.898	FBgn0026679	Integrator 4	snRNA processing; snRNA 3'-end processing; neurogenesis.
Pkg21D	40.379	1.878	1.835	1.986	3.292	FBgn0000442	cGMP-dependent protein kinase 21D	larval somatic muscle development; protein phosphorylation.
Pk17E	99.064	2.284	3.79	2.9	2.812	FBgn0004462	Protein kinase-like 17E	protein phosphorylation.
CG34396	25.891	2.538	2.884	-3.072	3.493	FBgn0085425		potassium ion transmembrane transport.
nocte	222.358	2.916	3.014	1.303	2.683	FBgn0261710	no circadian temperature entrainment	entrainment of circadian clock; temperature compensation of the circadian clock.
sta	6107.14	1.577	1.128	2.162	3.146	FBgn0003517	stubarista	mitotic spindle organization; mitotic spindle elongation; endonucleolytic cleavage to generate mature 3'-end of SSU-rRNA from (SSU-rRNA, 5.8S rRNA, LSU-rRNA); endonucleolytic cleavage in ITS1 to separate SSU-rRNA from 5.8S rRNA and LSU-rRNA from tricistronic rRNA transcript (SSU-rRNA, 5.8S rRNA, LSU-rRNA); ribosomal small subunit assembly; rRNA export from nucleus; translation.
Cyp313a1	26.791	4.38	-6.425	-3.366	3.421	FBgn0038236	Cyp313a1	oxidation-reduction process; insecticide metabolic process.
psidin	95.776	1.889	1.859	1.901	2.735	FBgn0243511	phagocyte signaling impaired	border follicle cell migration; humoral immune response; negative regulation of neuron apoptotic process; positive regulation of lamellipodium assembly; immune response; phagocytosis, engulfment; sensory neuron axon guidance; activation of immune response.
Ice2	43.79	1.617	1.45	-2.141	3.185	FBgn0038860	Interacts with the C terminus of ELL 1	.
Phm	971.77	1.719	2.021	1.859	2.65	FBgn0019948	Peptidylglycine-Î±-hydroxylating monooxygenase	memory; oxidation-reduction process; peptide amidation; multicellular organism reproduction; peptide metabolic process.
CG12655	32.8	2.146	2.66	3	3.265	FBgn0031080
c12.2	170.432	1.546	2.794	2.052	2.633	FBgn0040234	c12.2	.
Rcd1	279.628	1.195	1.517	1.61	2.532	FBgn0033897	Reduction in Cnn dots 1	mitotic G2 DNA damage checkpoint; epithelium development; positive regulation of transcription from RNA polymerase II promoter; germarium-derived egg chamber formation; centriole replication; neurogenesis.
chico	114.903	2.527	3.098	3.188	2.604	FBgn0024248	chico	biological process described with 26 unique terms, many of which group under: cellular component organization; aging; regulation of organ growth; response to stress; cellular component morphogenesis; learning or memory; response to starvation; regulation of tube architecture, open tracheal system; organic substance metabolic process; cytoplasm organization; positive regulation of response to stim…
A16	169.854	0.98	1.72	1.587	2.549	FBgn0028965	A16	.
Golgin245	353.709	1.77	2.339	2.159	2.48	FBgn0034854	Golgin-245 ortholog (H. sapiens)	Golgi vesicle transport; protein targeting to Golgi.
CG18766	65.262	2.961	2.771	3.098	2.766	FBgn0042111
CG32533	41.289	2.021	1.779	1.149	3.028	FBgn0052533		mRNA splicing, via spliceosome.
Ca-alpha1T	112.702	4.566	4.434	3.128	2.644	NA
CG6171	76.137	0.948	1.021	1.498	2.74	FBgn0026737		single strand break repair; nucleic acid phosphodiester bond hydrolysis; DNA catabolic process, endonucleolytic; double-strand break repair.
Rhp	39.003	2.777	2.182	2.188	3.105	FBgn0026374	Rhophilin	signal transduction.
CG31935	116.994	1.527	1.939	1.165	2.65	FBgn0051935		positive regulation of GTPase activity.
Atg18b	27.764	3.644	3.861	3.05	3.26	FBgn0032935	Autophagy-related 18b	autophagic vacuole assembly; cellular response to oxidative stress.
Sirt7	9.881	3.61	3.55	3.056	4.082	FBgn0039631	Sirt7
CG32698	181.098	0.977	-2.037	-3.838	-4.376	FBgn0052698
CG14621	27.259	3.871	3.253	2.147	3.284	FBgn0031183		.
Cont	339.909	1.296	1.935	2.012	2.473	FBgn0037240	Contactin	septate junction assembly; establishment of glial blood-brain barrier; cell adhesion; establishment or maintenance of epithelial cell apical/basal polarity; nerve maturation; cell adhesion involved in heart morphogenesis; axon ensheathment.
rhea	199.471	2.977	4.071	3.768	2.481	FBgn0260442	rhea	biological process described with 14 unique terms, many of which group under: biological adhesion; cell adhesion; muscle structure development; regulation of metabolic process; organelle assembly; columnar/cuboidal epithelial cell development; regulation of developmental process; vesicle-mediated transport; trachea morphogenesis; multicellular organismal homeostasis; appendage development.
Ski6	7.694	2.843	3.207	3	4.28	FBgn0032487	Ski6	regulation of gene expression.
NnaD	17.4	3.353	4.516	4.704	3.579	FBgn0265726	Drosophila Nna1 ortholog	neural retina development; mitochondrion organization; larval development; proteolysis.
CG32206	113.503	1.713	1.213	1.119	-6.493	FBgn0052206		canonical Wnt signaling pathway; lateral inhibition; Wnt signaling pathway involved in dorsal/ventral axis specification.
Jabba	354.437	3.55	3.153	3.174	2.439	FBgn0259682	Jabba	.
pn	102.966	2.178	2.443	1.63	2.584	FBgn0003116	prune	compound eye pigmentation; pteridine metabolic process.
cpb	60.96	3.099	2.322	2.433	2.748	FBgn0011570	capping protein beta	biological process described with 12 unique terms, many of which group under: actin cytoskeleton organization; cytoskeleton organization; negative regulation of phosphorylation; cellular localization; cellular component morphogenesis; positive regulation of cellular component biogenesis; protein complex subunit organization; negative regulation of stress-activated protein kinase signaling cascade…
betaCOP	537.278	0.909	1.693	1.651	2.423	NA
Slip1	149.005	3.245	2.517	3.054	2.378	FBgn0024728	Slip1	.
pps	142.711	2.064	2.498	2.506	2.507	FBgn0082831	protein partner of snf	regulation of alternative mRNA splicing, via spliceosome; regulation of transcription, DNA-templated.
CG15099	298.936	1.714	2.553	1.697	2.427	FBgn0034400		.
CG14749	49.967	2.586	1.216	1.433	2.838	FBgn0033316		poly(A)+ mRNA export from nucleus.
CG16857	870.347	2.11	2.339	1.638	2.448	NA
cpo	46.927	5.504	2.987	2.605	2.843	FBgn0263995	couch potato	dormancy process; olfactory behavior; regulation of hemocyte proliferation; synaptic transmission; peripheral nervous system development.
Dab	167.768	3.101	3.379	2.84	2.422	FBgn0000414	Disabled	cellularization; clathrin-mediated endocytosis; motor neuron axon guidance; sevenless signaling pathway; synaptic vesicle endocytosis; nervous system development; compound eye photoreceptor development; dorsal closure; neurogenesis.
CG11403	11.833	1.417	2.296	1.543	3.743	FBgn0026876		nucleotide-excision repair.
CG9747	50.193	4.004	4.497	4.19	2.85	FBgn0039754		oxidation-reduction process; lipid metabolic process.
CG4078	20.152	2.963	2.917	1.894	3.356	FBgn0029798		regulation of double-strand break repair via homologous recombination; telomere maintenance; nucleotide-excision repair; DNA replication.
CG11970	154.223	0.847	1.968	1.558	2.394	FBgn0027503
Nc73EF	1178.39	2.962	2.756	2.349	2.385	FBgn0010352	Neural conserved at 73EF	tricarboxylic acid cycle.
CG43129	10.857	2.856	3.318	3.513	3.802	FBgn0262599
CG7747	72.969	1.666	1.173	2.177	2.596	FBgn0034109		protein polyubiquitination; mRNA splicing, via spliceosome; protein folding; protein peptidyl-prolyl isomerization.
dmt	9.691	3.801	1.428	3.239	3.847	FBgn0278604	dalmatian	primary branching, open tracheal system; negative regulation of apoptotic process; mitotic spindle organization; peripheral nervous system development; trachea development; cellular response to radiation; nervous system development; salivary gland development; mitotic sister chromatid cohesion.
wde	272.86	1.448	2.03	1.712	2.208	FBgn0027499	windei
Rgk2	342.4	0.818	0.649	1.377	-2.956	FBgn0085419	Rad, Gem/Kir family member 2	negative regulation of voltage-gated calcium channel activity; small GTPase mediated signal transduction.
P5cr	156.118	1.03	1.525	2.248	2.374	FBgn0015781	Pyrroline 5-carboyxlate reductase	proline biosynthetic process; oxidation-reduction process.
CG10657	208.074	1.141	1.637	1.917	2.295	FBgn0036289		lateral inhibition; transport.
Vha16-1	724.129	4.144	0.931	1.005	-2.579	FBgn0262736	Vacuolar H+ ATPase 16kD subunit 1	ATP hydrolysis coupled proton transport; imaginal disc-derived wing morphogenesis; dsRNA transport; proton transport.
CG5604	800.603	1.95	3.654	2.661	2.328	FBgn0032208		protein ubiquitination involved in ubiquitin-dependent protein catabolic process.
CG17209	45.977	1.773	2.372	2.544	2.79	FBgn0030687		transcription from RNA polymerase III promoter.
LRP1	45.54	4.599	4.386	4.391	2.797	FBgn0053087	LDL receptor protein 1
Nmd3	162.424	1.333	1.739	1.295	2.333	FBgn0023542	Nonsense-mediated mRNA 3	ribosomal large subunit export from nucleus; neurogenesis; cellular response to starvation.
Vps13	351.432	1.583	3.47	2.202	2.205	FBgn0033194	Vacuolar protein sorting 13	protein targeting to vacuole.
CG10671	100.957	2.378	2.633	1.66	2.423	FBgn0035586		lipid storage.
axo	183.67	2.627	2.355	1.7	2.267	FBgn0262870	axotactin	transmission of nerve impulse; neuron recognition.
vfl	5.238	4.151	3.388	2.594	4.334	FBgn0259789	vielfaltig	cellularization; mitotic cell cycle; regulation of imaginal disc-derived wing size; positive regulation of transcription, DNA-templated.
mRpL39	59.154	1.572	1.445	2.559	2.531	FBgn0036462	mitochondrial ribosomal protein L39	threonyl-tRNA aminoacylation; translation.
BubR1	17.071	1.554	1.862	1.475	3.3	FBgn0263855	Bub1-related kinase	biological process described with 13 unique terms, many of which group under: regulation of chromosome organization; regulation of biological process; metabolic process; regulation of nucleobase-containing compound metabolic process; spindle assembly; single-multicellular organism process; macromolecule metabolic process; negative regulation of cellular catabolic process; nervous system developme…
Rab35	70.346	3.308	2.358	2.237	2.494	FBgn0031090	Rab35	Rab protein signal transduction; exosomal secretion; mitotic cytokinesis; vesicle-mediated transport; phagocytosis; protein transport.
mei-P26	8.328	7.287	4.075	3.996	3.77	FBgn0026206	meiotic P26	meiotic nuclear division; protein ubiquitination; germ cell development; gamete generation.
RhoGDI	1087.72	1.579	1.283	0.748	-2.379	FBgn0036921	RhoGDI
Sik3	12.041	4.815	5.001	4.84	3.548	FBgn0262103	Salt-inducible kinase 3	response to starvation; lipid homeostasis; protein phosphorylation.
CG34422	225.146	1.743	2.138	0.952	2.211	FBgn0085451		phagocytosis.
futsch	282.646	3.282	4.12	2.995	2.136	FBgn0259108	futsch	biological process described with 13 unique terms, many of which group under: cytoskeleton organization; microtubule-based process; negative regulation of neuron apoptotic process; system process; axon cargo transport; organ development; regulation of developmental process; regulation of programmed cell death; neurological system process; neurofilament cytoskeleton organization; regulation of dev…
CG2453	99.84	0.855	1.072	1.183	2.312	FBgn0030460		ubiquinone biosynthetic process.
hipk	34.368	5.157	4.227	3.999	2.731	FBgn0035142	homeodomain interacting protein kinase	biological process described with 12 unique terms, many of which group under: tissue morphogenesis; imaginal disc development; cellular metabolic process; single-organism process; protein stabilization; taxis; positive regulation of macromolecule metabolic process; growth; response to abiotic stimulus; primary metabolic process; single-multicellular organism process; regulation of biological qual…
l(1)G0232	81.681	4.055	3.343	-4.145	2.361	FBgn0028341	lethal (1) G0232	protein dephosphorylation; phagocytosis; neurogenesis.
xmas-2	20.174	2.209	4.108	4.106	3.119	FBgn0028974	xmas-2	poly(A)+ mRNA export from nucleus; positive regulation of transcription from RNA polymerase II promoter.
Rpn9	317.996	1.292	1.772	1.67	2.075	FBgn0028691	Regulatory particle non-ATPase 9	proteasome-mediated ubiquitin-dependent protein catabolic process; regulation of exit from mitosis.
Cyp4e2	388.384	1.995	-2.38	1.021	2.091	FBgn0014469	Cytochrome P450-4e2	oxidation-reduction process.
Eip78C	82.737	1.267	1.068	0.901	-5.489	FBgn0004865	Ecdysone-induced protein 78C	steroid hormone mediated signaling pathway; instar larval or pupal development; regulation of transcription, DNA-templated.
CG7206	44.061	3.725	1.86	3.151	2.58	FBgn0030892		.
ine	157.669	1.348	1.789	2.642	2.135	FBgn0011603	inebriated	response to water deprivation; regulation of response to osmotic stress; neurotransmitter transport; transmission of nerve impulse; multicellular organismal water homeostasis; perineurial glial growth.
CG33521	161.075	2.928	3.245	2.786	2.054	FBgn0250819
CG14989	1036.14	2.312	1.035	0.669	-2.25	FBgn0035495
unc80	1008.4	1.069	2.172	1.368	2.03	FBgn0039536		locomotor rhythm; cation homeostasis.
pk	22.323	2.233	3.354	2.87	2.869	FBgn0003090	prickle	establishment or maintenance of cell polarity; protein localization; negative regulation of Notch signaling pathway; establishment of planar polarity; maintenance of protein location; morphogenesis of a polarized epithelium; imaginal disc-derived leg joint morphogenesis; establishment of ommatidial planar polarity; establishment of protein localization; establishment of imaginal disc-derived wing…
Oseg2	5.758	2.999	3.469	2.479	3.949	FBgn0035317	Outer segment 2	nonmotile primary cilium assembly; microtubule-based movement; cilium assembly; intraciliary transport.
kra	1755.86	2.043	2.056	1.441	2.075	FBgn0250753	krasavietz	positive regulation of filopodium assembly; behavioral response to ethanol; axon midline choice point recognition; negative regulation of translation; long-term memory; neuron fate commitment; oogenesis.
CG9297	601.56	3.712	3.395	3.078	2.001	FBgn0038181		calcium ion transport.
tmod	561.66	1.203	0.644	0.7	-2.324	FBgn0082582	tropomodulin	pointed-end actin filament capping; imaginal disc-derived wing morphogenesis; cytoskeleton organization.
rictor	21.833	3.651	4.563	3.56	2.974	FBgn0031006	rapamycin-insensitive companion of Tor	synaptic growth at neuromuscular junction; dendrite morphogenesis; regulation of cell size; TOR signaling; regulation of dendrite development; cellular response to starvation; cellular response to DNA damage stimulus.
CG11148	577.395	1.921	2.142	2.469	1.889	FBgn0039936		.
Cbp80	152.512	1.641	1.795	1.686	2.083	FBgn0022942	cap binding protein 80	production of siRNA involved in RNA interference; gene silencing by miRNA; mRNA splicing, via spliceosome; neurogenesis; mRNA transport; negative regulation of viral genome replication; mRNA cis splicing, via spliceosome.
NFAT	17.972	5.619	4.306	4.287	2.955	FBgn0030505	NFAT homolog	negative regulation of synaptic vesicle exocytosis; negative regulation of Ras protein signal transduction; regulation of transcription, DNA-templated; response to salt stress; regulation of response to DNA damage stimulus; transcription, DNA-templated; imaginal disc-derived wing morphogenesis.
CG6495	961.497	0.741	0.638	0.735	1.969	FBgn0027550
GLaz	117.336	2.33	1.084	1.262	2.121	FBgn0033799	Glial Lazarillo	cellular response to starvation; determination of adult lifespan; cellular response to oxidative stress.
CanB	108.282	3.548	2.874	3.37	2.142	FBgn0010014	Calcineurin B	vesicle-mediated transport; positive regulation of NFAT protein import into nucleus; protein dephosphorylation; sleep; neurotransmitter secretion.
CanB2	108.282	3.186	2.874	3.37	2.142	FBgn0015614	Calcineurin B2	neurotransmitter secretion; meiotic nuclear division; sleep; protein dephosphorylation; skeletal muscle myosin thick filament assembly; vesicle-mediated transport; sarcomere organization.
pio	261.838	2.485	2.848	1.988	1.944	FBgn0020521	piopio	apposition of dorsal and ventral imaginal disc-derived wing surfaces; chitin-based cuticle attachment to epithelium; open tracheal system development; chitin-based embryonic cuticle biosynthetic process.
CG12942	23.161	1.838	2.414	2.647	2.844	FBgn0033569
dp	115.74	3.483	1.814	3.514	2.167	FBgn0053196	dumpy	chitin-based embryonic cuticle biosynthetic process; open tracheal system development; chitin-based cuticle attachment to epithelium; lateral inhibition; apposition of dorsal and ventral imaginal disc-derived wing surfaces.
didum	529.582	1.525	2.462	1.817	1.915	FBgn0261397	dilute class unconventional myosin	rhabdomere development; positive regulation of pole plasm oskar mRNA localization; sperm individualization; anterior/posterior axis specification, embryo; actin filament-based movement; mitochondrion transport along microtubule; intracellular protein transport.
Lpin	1893.19	1.294	1.395	1.279	2.019	FBgn0263593	Lipin	triglyceride biosynthetic process; imaginal disc-derived wing vein specification; regulation of transcription from RNA polymerase II promoter; regulation of cellular ketone metabolic process; negative regulation of BMP signaling pathway; response to starvation; regulation of fatty acid metabolic process; lipid homeostasis.
tutl	59.695	4.26	3.841	3.985	2.248	FBgn0010473	turtle	biological process described with 13 unique terms, many of which group under: behavior; locomotion; axon guidance; regulation of nervous system development; eye morphogenesis; regulation of cell projection organization; signaling; photoreceptor cell development; regulation of cell differentiation; mechanosensory behavior; regulation of cell morphogenesis.
CG6455	1258.67	1.268	1.383	1.912	1.903	NA
CG15270	86.474	3.335	3.403	2.913	2.145	FBgn0028879
eag	10.964	5.939	4.263	3.65	3.197	FBgn0000535	ether a go-go	biological process described with 13 unique terms, many of which group under: biological regulation; sensory perception of chemical stimulus; multi-organism process; adult locomotory behavior; neurogenesis; regulation of biological quality; signal transduction; macromolecular complex subunit organization; potassium ion transport; sensory perception; response to ether; reproduction; developmental …
Sc2	378.727	1.091	1.879	1.299	1.842	FBgn0035471	Sc2	lipid metabolic process.
eIF2B-epsilon	133.682	1.355	2.433	2.285	1.978	NA
spz	154.379	1.288	1.206	-3.892	1.89	FBgn0003495	spatzle	biological process described with 18 unique terms, many of which group under: immune system process; defense response to bacterium; positive regulation of antifungal peptide biosynthetic process; Toll signaling pathway; innate immune response; axonogenesis; positive regulation of antifungal peptide production; regulation of signaling; regulation of cellular component biogenesis; signal transducti…
CG9743	87.218	2.686	1.831	3.472	2.098	FBgn0039756		lipid metabolic process; oxidation-reduction process.
CG4306	289.262	0.817	-2.103	1.99	1.926	FBgn0036787		glutathione biosynthetic process; hemolymph coagulation.
qkr58E-3	33.479	3.913	3.833	4.17	2.457	FBgn0022984	quaking related 58E-3	regulation of alternative mRNA splicing, via spliceosome; apoptotic process.
tho2	313.787	1.443	1.875	-2.787	1.812	FBgn0031390	tho2	mRNA export from nucleus; oogenesis; mRNA export from nucleus in response to heat stress.
Oseg4	6.992	2.461	4.09	2.114	3.616	FBgn0035264	Outer segment 4	nonmotile primary cilium assembly; cilium assembly; neurogenesis.
chas	131.009	1.578	2.577	2.426	1.998	FBgn0263258	chascon	imaginal disc-derived wing morphogenesis; establishment of body hair or bristle planar orientation.
CG7655	28.48	1.412	1.605	1.618	2.503	FBgn0038536		lateral inhibition.
CG5003	110.478	1.55	1.651	-7.409	1.964	FBgn0039554		SCF-dependent proteasomal ubiquitin-dependent protein catabolic process.
tws	292.092	1.734	0.614	0.898	-2.353	FBgn0004889	twins	biological process described with 12 unique terms, many of which group under: cell cycle; signal transduction; establishment or maintenance of cell polarity; posttranscriptional regulation of gene expression; pattern specification process; regulation of neural precursor cell proliferation; cellular component biogenesis; macromolecule modification; mitotic cell cycle process; negative regulation o…
gukh	62.604	2.022	3.006	2.647	2.231	FBgn0026239	GUK-holder	actin cytoskeleton organization; axon guidance; protein localization.
CG43163	24.392	1.802	2.595	2.567	2.698	FBgn0262719		regulation of mitotic cell cycle.
mal	31.633	2.085	2.934	2.583	2.544	FBgn0002641	maroon-like	ommochrome biosynthetic process; Mo-molybdopterin cofactor biosynthetic process; molybdopterin cofactor metabolic process.
Dscam3	123.332	2.665	3.119	1.927	1.91	FBgn0261046	Down syndrome cell adhesion molecule 3	cell adhesion; homophilic cell adhesion via plasma membrane adhesion molecules.
CG17259	387.146	0.586	0.665	0.776	1.738	FBgn0031497		seryl-tRNA aminoacylation.
CG13794	182.387	2.277	2.329	2.979	1.854	FBgn0031936		neurotransmitter transport.
CG13795	182.387	1.889	2.329	2.979	1.854	FBgn0031937		neurotransmitter transport.
dome	59.02	2.636	3.006	2.691	2.14	FBgn0043903	domeless	biological process described with 17 unique terms, many of which group under: respiratory system development; locomotory behavior; cellular response to stimulus; response to stimulus; regulation of biological process; system process; response to other organism; regulation of response to stress; metabolic process; morphogenesis of an epithelium; organ development.
CG42668	589.504	1.188	1.411	0.805	-1.973	FBgn0261550
dom	343.819	1.61	2.493	1.284	1.763	FBgn0020306	domino	biological process described with 17 unique terms, many of which group under: negative regulation of developmental process; stem cell differentiation; positive regulation of cellular process; post-embryonic development; positive regulation of gene silencing by miRNA; regulation of hemocyte proliferation; regulation of alternative mRNA splicing, via spliceosome; hematopoietic or lymphoid organ dev…
CG3999	45.988	1.779	3.449	2.693	2.361	FBgn0037801		oxidation-reduction process; glycine catabolic process.
CG31221	193.464	3.472	1.393	1.71	-2.638	FBgn0051221
ey	139.04	1.816	1.764	1.69	1.816	FBgn0005558	eyeless	biological process described with 19 unique terms, many of which group under: regulation of cell proliferation; positive regulation of developmental process; regulation of cell communication; post-embryonic development; behavior; regulation of cellular component organization; compound eye morphogenesis; positive regulation of multicellular organism growth; photoreceptor cell differentiation; posi…
Chc	1022.06	1.551	2.5	2.299	1.748	FBgn0000319	Clathrin heavy chain	biological process described with 20 unique terms, many of which group under: vesicle-mediated transport; regulation of vesicle-mediated transport; molting cycle; extracellular structure organization; positive regulation of response to stimulus; vesicle organization; segmentation; positive regulation of cell communication; cellularization; liquid clearance, open tracheal system; regulation of tub…
Drip	38.939	4.036	3.353	2.607	2.313	FBgn0015872	Drip	transmembrane transport; regulation of oviposition; water homeostasis; water transport; renal system process.
CG4757	502.11	1.469	0.613	2.115	1.639	FBgn0027584		.
CG7609	64.532	1.475	1.61	1.351	2.067	FBgn0027518		peroxisome organization.
CG7556	359.983	0.988	0.574	0.737	1.698	FBgn0030990
CG6308	25.939	1.908	1.428	-2.28	2.549	FBgn0030645		lateral inhibition.
CG1468	1345.87	1.351	0.896	1.075	1.751	FBgn0030157
spas	11.324	4.711	4.44	4.122	3.077	FBgn0039141	spastin	biological process described with 14 unique terms, many of which group under: single-organism organelle organization; regulation of microtubule depolymerization; behavior; positive regulation of synaptic transmission; negative regulation of synaptic growth at neuromuscular junction; multicellular organismal signaling; microtubule-based process; cell communication; regulation of terminal button or…
CG14408	494.545	1.074	0.861	-1.03	-1.969	FBgn0030581
CG10428	92.537	1.925	0.663	2.01	1.922	FBgn0032724		.
smg	268.254	1.06	0.756	0.795	-2.233	FBgn0016070	smaug	establishment of RNA localization; nuclear-transcribed mRNA poly(A) tail shortening; negative regulation of translation; regulation of mRNA stability.
CG12717	13.525	3.362	4.052	3.818	2.898	FBgn0030420		dendritic spine morphogenesis; central nervous system projection neuron axonogenesis; protein desumoylation; proteolysis; imaginal disc-derived wing morphogenesis.
Not1	1215.94	1.283	1.119	0.641	-1.829	FBgn0085436	Not1	dendrite morphogenesis; mitotic G2 DNA damage checkpoint; negative regulation of translation; muscle organ development; mRNA catabolic process; neurogenesis; nuclear-transcribed mRNA poly(A) tail shortening.
msl-2	88.967	1.395	1.998	1.422	1.986	FBgn0005616	male-specific lethal 2	dosage compensation; dosage compensation by hyperactivation of X chromosome; dosage compensation complex assembly involved in dosage compensation by hyperactivation of X chromosome; protein autoubiquitination; protein ubiquitination.
CG14880	92.303	1.122	2.666	1.118	2.01	FBgn0038422		chitin metabolic process.
CG2930	83.174	2.183	1.948	2.01	1.975	FBgn0028491		oligopeptide transport.
l(3)mbt	414.986	0.877	0.677	1.128	1.722	FBgn0002441	lethal (3) malignant brain tumor	neuroblast proliferation; negative regulation of gene expression; negative regulation of cell proliferation; syncytial nuclear migration; muscle organ development; dendrite morphogenesis; regulation of preblastoderm mitotic cell cycle; negative regulation of transcription from RNA polymerase II promoter.
Oda	1068.24	3.237	1.958	0.674	1.693	FBgn0014184	Ornithine decarboxylase antizyme	cell differentiation.
Strn-Mlck	142.344	3.514	2.946	1.002	1.787	FBgn0265045	Stretchin-Mlck	protein phosphorylation.
CG4004	41.355	1.852	2.147	2.908	2.248	FBgn0030418
Pdcd4	406.729	2.095	1.235	0.605	-2.022	FBgn0030520	Programmed cell death 4 ortholog	positive regulation of stem cell differentiation; germarium-derived female germ-line cyst formation.
RasGAP1	156.368	0.65	0.932	0.941	-2.509	FBgn0004390	Ras GTPase activating protein 1	biological process described with 12 unique terms, many of which group under: generation of neurons; metamorphosis; meiotic chromosome segregation; small GTPase mediated signal transduction; regulation of transcription, DNA-templated; imaginal disc morphogenesis; negative regulation of biological process; positive regulation of neurogenesis; intracellular signal transduction; regulation of molecu…
CG5830	184.804	1.61	1.174	0.728	-2.42	FBgn0036556
CG32649	192.77	1.013	1.426	1.91	1.69	FBgn0052649		mitochondrial electron transport, ubiquinol to cytochrome c.
CG9384	142.034	1.273	1.391	1.045	-2.632	FBgn0036446		carbohydrate metabolic process.
CG16836	296.446	2.058	2.017	2.838	1.646	FBgn0040735
CG34114	108.818	2.403	1.585	1.663	-3.095	FBgn0083950
CG34401	13.642	5.094	3.79	3.71	2.841	FBgn0085430
ph-d	36.313	3.017	2.685	2.923	2.298	FBgn0004860	polyhomeotic distal	negative regulation of transcription, DNA-templated; syncytial blastoderm mitotic cell cycle; chromatin silencing.
ph-p	36.313	3.685	2.685	2.923	2.298	FBgn0004861	polyhomeotic proximal	chromatin silencing; central nervous system neuron development; mitotic sister chromatid segregation; ovarian follicle cell stalk formation; negative regulation of transcription, DNA-templated; gene silencing; syncytial blastoderm mitotic cell cycle; germarium-derived female germ-line cyst encapsulation; response to ecdysone.
pigs	301.366	1.43	1.138	0.769	-1.999	FBgn0029881	pickled eggs	ovarian follicle cell development; ovarian follicle cell stalk formation; cell cycle arrest; negative regulation of Notch signaling pathway.
CG10289	215.469	1.716	0.936	0.997	-2.276	FBgn0035688
[truncated: 404 more rows]

## Sheet: yak vs melSub
yakVmelSub RNA-Seq Data
Up Regulated Genes Relative to D. melanogaster
id	yak_Mean	mel_log2FC	ere_log2FC	sim_log2FC	sec_log2FC	FB_name	Full_name	Bio_process
CG9759	21179.6	-6.285	-7.354	-13.287	-11.059	FBgn0038160
[truncated: 2,266 more rows]

## Sheet: sec vs melSub
secVmelSub RNA-Seq Data
Up Regulated Genes Relative to D. melanogaster
[truncated: 532 more rows]
