# Supplementary material for: Conservation of the behavioral and transcriptional response to social experience among Drosophilids
Source: Genes Brain Behav. 2018 Jul 9;18(1):e12487. doi: 10.1111/gbb.12487 (PMC7379240; doi:10.1111/gbb.12487)
Supplement: Supplementary file 5 — TABLE S3 Differentially expressed genes between socialized and non‐socialized flies. “id”—Drosophila melanogaster ortholog gene name. “MeanS”—Mean expression in socialized flies as determined by DESeq.42 “MeanN”—Mean expression in Non‐socialized flies. “log2FC”—the log2‐fold change of MeanN/MeanS. “padj”—adjusted P‐value showing significance of differential expression between socialized and non‐socialized flies as determined by DESeq.42 “FB name”—FlyBase reference name.41 “Full name”—Full name of D. melanogaster ortholog. “Species”—which other species this gene was significantly differentially regulated between Socialized and Non‐socialized rearing conditions: “m” is D. melanogaster, “e” is Drosophila erecta, “s” is Drosophila simulans and “y” is Drosophila yakuba. “Bio process” —annotated biological process for that gene from FlyBase41 [file GBB-18-e12487-s002.xls]

## Sheet: D. melanogaster
D. melanogaster RNA-Seq Data
			MeanS - Mean expression in socialized flies; MeanN - Mean expression in Non-socialized flies; Species - which other species this gene was significantly differentially regulated between Socialized and Non-socialized
Up Regulated Genes in Naive flies
id		MeanS		MeanN		log2FC		padj		FB_name		Full_name		Species		Bio_process
SPH93		2.72		256.99		6.56		0		FBgn0032638				m		defense response to Gram-positive bacterium.
Lsp2		633.22		7259.65		3.52		0		FBgn0002565		Larval serum protein 2		msey		motor neuron axon guidance; synaptic target inhibition.
CG43236		44.86		658.66		3.88		0		FBgn0262881				m		.
dm		110.87		700.25		2.66		0		FBgn0262656		diminutive		my		biological process described with 22 unique terms, many of which group under: regulation of multicellular organismal process; positive regulation of developmental process; epithelial tube morphogenesis; regulation of signal transduction; regulation of cell death; developmental process involved in reproduction; regulation of cellular component size; cell proliferation; tube development; cellular c…
fit		1969.66		12297		2.64		0		FBgn0038914		female-specific independent of transformer		mse		.
CG44195		161.61		990.89		2.62		0		FBgn0265084				m		.
Dro		54.67		333.88		2.61		0		FBgn0010388		Drosocin		msy		defense response; defense response to bacterium; defense response to Gram-negative bacterium; response to bacterium; antibacterial humoral response; defense response to Gram-positive bacterium.
DptB		20.9		181.86		3.12		0		FBgn0034407		Diptericin B		msy		defense response to Gram-positive bacterium; antibacterial humoral response; humoral immune response.
CG11741		29.01		232.92		3.01		0		FBgn0040531				ms		.
Drs		210.9		882.52		2.07		0		FBgn0010381		Drosomycin		mey		cytolysis in other organism; defense response to fungus; antibacterial humoral response; innate immune response; defense response; defense response to Gram-negative bacterium; antifungal humoral response; response to bacterium; defense response to protozoan.
Dpt		16.23		126.91		2.97		0		FBgn0004240		Diptericin		my		antibacterial humoral response; innate immune response; positive regulation of innate immune response; defense response to Gram-negative bacterium; defense response to bacterium; response to bacterium.
TRAM		36.31		219.21		2.59		0		FBgn0040340		TRAM		me		phagocytosis; SRP-dependent cotranslational protein targeting to membrane.
bnb		171.45		678.61		1.98		0		FBgn0001090		bangles and beads		m		multicellular organismal development; gliogenesis.
CG43093		41.75		187.08		2.16		0		FBgn0262539				m		.
Gnmt		21.48		99.58		2.21		0		FBgn0038074		Glycine N-methyltransferase		msy		triglyceride homeostasis; cellular response to starvation; sarcosine biosynthetic process; S-adenosylmethionine cycle.
AttA		95.25		264.3		1.47		0		FBgn0012042		Attacin-A		m		humoral immune response; defense response to bacterium; defense response to Gram-negative bacterium; antibacterial humoral response; defense response to Gram-positive bacterium.
CG43091		14.73		86.84		2.56		0		FBgn0262537				m		.
AttC		184.99		425.64		1.2		0		FBgn0041579		Attacin-C		msy		defense response; humoral immune response; defense response to bacterium; antibacterial humoral response; defense response to Gram-positive bacterium.
CecA2		0.73		24.58		5.07		0		FBgn0000277		Cecropin A2		msy		defense response to bacterium; defense response to Gram-negative bacterium; humoral immune response; defense response to fungus; defense response to Gram-positive bacterium; antibacterial humoral response.
IM1		419.93		1113.08		1.41		0		FBgn0034329		Immune induced molecule 1		mse		defense response.
ppk20		8.03		52.51		2.71		0		FBgn0039676		pickpocket 20		m		sodium ion transport.
IM23		271.8		580.02		1.09		0		FBgn0034328		Immune induced molecule 23		mey		defense response to Gram-positive bacterium; antibacterial humoral response; defense response; Toll signaling pathway.
Lsp1beta		52.58		195.69		1.9		0		NA				ms
chif		134.4		394.58		1.55		0		FBgn0000307		chiffon		ms		eggshell chorion gene amplification; positive regulation of protein kinase activity; chorion-containing eggshell formation; positive regulation of DNA replication; regulation of DNA replication; muscle cell cellular homeostasis; eggshell chorion assembly; photoreceptor cell axon guidance.
Mnt		272.62		733.52		1.43		0		FBgn0023215		Mnt		m		regulation of transcription, DNA-templated; negative regulation of cell growth; regulation of cell cycle; phagocytosis; neuron projection morphogenesis; negative regulation of transcription from RNA polymerase II promoter.
CG43092		45.02		166.65		1.89		0		FBgn0262538				m		.
hang		456.96		1201.93		1.4		0		FBgn0026575		hangover		my		response to heat; response to oxidative stress; behavioral response to ethanol.
CG43202		78.45		232.01		1.56		0		FBgn0262838				m
CG14441		257.13		677.33		1.4		0		FBgn0029895				m
Obp99a		1797.31		4421.89		1.3		0		FBgn0039678		Odorant-binding protein 99a		msey		olfactory behavior; sensory perception of chemical stimulus; response to pheromone.
Dp1		2035.8		5301.14		1.38		0		FBgn0027835		Dodeca-satellite-binding protein 1		mey		positive regulation of translation; chromosome segregation; chromosome condensation; heterochromatin assembly.
CG8539		277.53		656.41		1.24		0		FBgn0035791				m		proteolysis.
Tango13		733.35		1718.25		1.23		0		FBgn0086674		Transport and Golgi organization 13		me		peptidyl-tyrosine sulfation; protein secretion.
CG31140		737.57		1858.93		1.33		0		FBgn0051140				my		protein kinase C-activating G-protein coupled receptor signaling pathway; intracellular signal transduction; lateral inhibition; phosphorylation.
CG34191		34		121.73		1.84		0		FBgn0085220				m
IM14		1681.06		3637.72		1.11		0		FBgn0067905		Immune induced molecule 14		ms		defense response.
CG42388		293.48		715.74		1.29		0		FBgn0259734				m		.
Rootletin		832.25		1866.97		1.17		0		FBgn0039152		Rootletin		msey
orb2		8		47.95		2.58		0		FBgn0264307				m		spermatogenesis; male meiosis I; sperm axoneme assembly; asymmetric cell division; long-term memory; male courtship behavior; sperm individualization; negative regulation of translation.
CG33120		458.87		1087.22		1.24		0		FBgn0053120				mey
east		704.56		1650.35		1.23		0		FBgn0261954		enhanced adult sensory threshold		my		regulation of metaphase plate congression; metamorphosis; female meiosis chromosome segregation; achiasmate meiosis I; negative regulation of gene expression.
mthl3		3.57		30.54		3.09		0		FBgn0028956		methuselah-like 3		ms		G-protein coupled receptor signaling pathway; determination of adult lifespan; response to starvation.
IM3		3731.11		8950.32		1.26		0		FBgn0040736		Immune induced molecule 3		m		antibacterial humoral response; Toll signaling pathway; defense response.
CG15065		258.43		554.86		1.1		0		FBgn0040734				ms		defense response.
CG31998		513.37		1170.61		1.19		0		FBgn0051998				m
dsx		276.6		630.2		1.19		0		FBgn0000504		doublesex		m		biological process described with 32 unique terms, many of which group under: regulation of developmental process; sex determination; female sex determination; male somatic sex determination; biosynthetic process; cell development; genital disc sexually dimorphic development; regulation of multicellular organismal development; tissue morphogenesis; reproduction.
CG8860		665.95		1535.73		1.21		0		FBgn0033691				m		neurogenesis; SRP-dependent cotranslational protein targeting to membrane, translocation.
CG17687		12.32		57.44		2.22		0		FBgn0036348				m
emc		91.27		248.55		1.45		0		FBgn0000575		extra macrochaetae		m		biological process described with 27 unique terms, many of which group under: columnar/cuboidal epithelial cell differentiation; spermatid differentiation; pattern specification process; regulation of binding; locomotory behavior; imaginal disc-derived wing vein morphogenesis; cell proliferation; locomotion involved in locomotory behavior; cell-cell signaling involved in cell fate commitment; neu…
CG32276		2044.92		4697.34		1.2		0		FBgn0047135				me		cellular protein modification process.
CG14688		1198.27		2600.09		1.12		0		FBgn0037819				m		fatty acid alpha-oxidation.
AdSL		109.32		282.57		1.37		0		FBgn0038467		Adenylosuccinate Lyase		m		purine nucleotide metabolic process; purine ribonucleotide biosynthetic process.
PGRP-SB1		469.19		964.52		1.04		0		FBgn0043578		PGRP-SB1		me		defense response; immune response; peptidoglycan catabolic process.
CNMa		8.28		42.98		2.38		0		FBgn0035282		CNMamide		m		G-protein coupled receptor signaling pathway.
moody		34.36		119.71		1.8		0		FBgn0025631		moody		m		ventral cord development; behavioral response to cocaine; behavioral response to nicotine; behavioral response to ethanol; G-protein coupled receptor signaling pathway; establishment of glial blood-brain barrier; cortical actin cytoskeleton organization; septate junction assembly.
CG34166		4142.65		9383.85		1.18		0		FBgn0085195				m
CG8157		701.95		1494.43		1.09		0		FBgn0034010				m
CG13185		377.32		799.88		1.08		0		FBgn0033661				my		cellular response to starvation.
eIF4G2		9.03		44.16		2.29		0		FBgn0260634		eukaryotic translation initiation factor 4G2		m		G1/S transition of mitotic cell cycle; spermatid differentiation; spermatogenesis; translational initiation; male meiosis; autophagic cell death; meiotic G2/MI transition; salivary gland cell autophagic cell death.
CG33229		0.85		14.82		4.12		0		FBgn0053229				m		.
Atg17		716.55		1514.64		1.08		0		FBgn0037363		Autophagy-related 17		m		cellular response to chloroquine; larval midgut cell programmed cell death; positive regulation of protein phosphorylation; autophagy; macroautophagy; activation of protein kinase activity; salivary gland cell autophagic cell death.
CG16743		442.26		981.99		1.15		0		FBgn0032322				m
Tis11		530.13		1140.24		1.1		0		FBgn0011837		Tis11 homolog		my		3'-UTR-mediated mRNA destabilization; positive regulation of nuclear-transcribed mRNA catabolic process, deadenylation-dependent decay; negative regulation of gene expression; RNA interference.
CG10777		899.13		1899.83		1.08		0		FBgn0029979				my
CG43114		829.7		1757.37		1.08		0		FBgn0262574				m		.
fru		807.42		1724.57		1.09		0		FBgn0004652		fruitless		m		biological process described with 18 unique terms, many of which group under: instar larval or pupal morphogenesis; sex differentiation; male courtship behavior, veined wing generated song production; aggressive behavior; mating behavior, sex discrimination; imaginal disc-derived wing morphogenesis; male sex differentiation; generation of neurons; developmental process involved in reproduction; c…
ssp7		2690.94		5610.93		1.06		0.01		FBgn0052667		short spindle 7		ms		multicellular organism reproduction; mitotic spindle assembly.
CrebA		421.57		827.69		0.97		0.01		FBgn0004396		Cyclic-AMP response element binding protein A		m		salivary gland development; dorsal/ventral pattern formation; larval chitin-based cuticle development; positive regulation of transcription from RNA polymerase II promoter; transcription from RNA polymerase II promoter; salivary gland morphogenesis; positive regulation of transcription, DNA-templated; chitin-based larval cuticle pattern formation.
CG4928		799.61		1614.14		1.01		0.01		FBgn0027556				m		.
Drsl4		1137.56		2345.71		1.04		0.01		FBgn0052282		Drosomycin-like 4		my		defense response to fungus; defense response.
CG14446		854.68		1765.71		1.05		0.01		FBgn0262730				my
nej		1013.78		2049.72		1.02		0.01		FBgn0261617		nejire		my		biological process described with 21 unique terms, many of which group under: generation of neurons; compound eye photoreceptor fate commitment; DNA replication checkpoint; regulation of nitrogen compound metabolic process; regulation of nuclear division; histone H3-K18 acetylation; single-organism localization; locomotory behavior; cellular response to stimulus; eye morphogenesis.
spen		1271.6		2614.84		1.04		0.01		FBgn0016977		split ends		my		biological process described with 16 unique terms, many of which group under: cellular response to stimulus; cell surface receptor signaling pathway; wing disc pattern formation; ERBB signaling pathway; regulation of nucleobase-containing compound metabolic process; positive regulation of cell communication; defense response to other organism; morphogenesis of a polarized epithelium; glial cell m…
tobi		1389.69		2384.96		0.78		0.01		FBgn0261575		target of brain insulin		mse		carbohydrate metabolic process.
CG43351		57.49		147.9		1.36		0.01		FBgn0263083				m		.
E2f1		468.1		960.79		1.04		0.01		FBgn0011766		E2F transcription factor 1		m		biological process described with 21 unique terms, many of which group under: regulation of cell proliferation; single organism reproductive process; multicellular organismal reproductive process; cell cycle phase transition; negative regulation of cellular metabolic process; imaginal disc-derived appendage morphogenesis; regulation of reproductive process; response to external stimulus; growth; …
CG11505		608.58		1218.26		1		0.01		FBgn0035424				my		.
GATAd		312.16		646.4		1.05		0.01		FBgn0032223		GATAd		m		regulation of transcription, DNA-templated.
l(3)L1231		598.14		1225.66		1.03		0.01		FBgn0086686		lethal (3) L1231		m		gravitaxis; inter-male aggressive behavior.
pan		1331.9		2768.23		1.06		0.01		FBgn0085432		pangolin		m		biological process described with 19 unique terms, many of which group under: pattern specification process; regulation of stem cell proliferation; periodic partitioning; negative regulation of signaling; mesoderm development; instar larval or pupal morphogenesis; negative regulation of cellular macromolecule biosynthetic process; negative regulation of response to stimulus; open tracheal system …
CG9932		2113.73		4305.5		1.03		0.01		FBgn0262160				my		chaeta development; wing disc development.
Itp-r83A		699.28		1434.01		1.04		0.01		FBgn0010051		Inositol 1,4,5,-tris-phosphate receptor		m		biological process described with 16 unique terms, many of which group under: response to stimulus; multicellular organismal process; single-organism behavior; regulation of feeding behavior; anion homeostasis; response to oxidative stress; stabilization of membrane potential; organelle fission; response to extracellular stimulus; adult locomotory behavior; metamorphosis.
atk		13.37		46.84		1.81		0.01		FBgn0036995		artichoke		me		sensory organ development; cilium morphogenesis; locomotion.
ppk30		1.41		15.83		3.49		0.01		FBgn0039677		pickpocket 30		ms		regulation of terminal button organization; sodium ion transport.
Imp		475.77		957.35		1.01		0.01		FBgn0262735		IGF-II mRNA-binding protein		m		mRNA splicing, via spliceosome; spermatogenesis; positive regulation of axon regeneration; nervous system development; neuron remodeling; synaptic growth at neuromuscular junction.
CG8317		1124.03		2246.71		1		0.01		FBgn0034140				m
CG17386		709.68		1477.38		1.06		0.01		FBgn0033936				mey
Thd1		947.28		1877.76		0.99		0.01		FBgn0026869		Thd1		m		cellular response to DNA damage stimulus; nucleotide-excision repair; mismatch repair.
CG32369		314.76		653.57		1.05		0.01		FBgn0052369				m		proteolysis.
R		1024.95		1993.64		0.96		0.01		FBgn0004636		Roughened		m		biological process described with 13 unique terms, many of which group under: locomotion; localization of cell; regulation of cell shape; biological adhesion; neuron fate commitment; embryo development ending in birth or egg hatching; cell-cell junction organization; Ras protein signal transduction; establishment of ommatidial planar polarity; cellular response to stimulus; cell adhesion; adheren…
CG31324		174.97		352.7		1.01		0.01		FBgn0051324				my
Scamp		578.5		1142.36		0.98		0.01		FBgn0040285		Scamp		m		response to heat; long-term memory; neuromuscular synaptic transmission; locomotion involved in locomotory behavior; synaptic vesicle exocytosis; protein transport.
CG42788		605.1		1186.38		0.97		0.01		FBgn0261859				m		signal transduction.
Rbcn-3B		5.18		27.07		2.39		0.01		FBgn0023510		Rabconnectin-3B		m		vacuolar acidification; regulation of Notch signaling pathway; G-protein coupled receptor signaling pathway.
CecA1		3.76		21.28		2.5		0.01		FBgn0000276		Cecropin A1		msy		antibacterial humoral response; autophagic cell death; defense response to Gram-positive bacterium; salivary gland cell autophagic cell death; defense response to fungus; humoral immune response; defense response to Gram-negative bacterium; defense response to bacterium.
scyl		1595.46		3105.68		0.96		0.02		FBgn0041094		scylla		m		head involution; multicellular organism reproduction; cellular response to DNA damage stimulus; negative regulation of signal transduction; negative regulation of growth; cell death.
CG5890		274.05		559.59		1.03		0.02		FBgn0039380				m		neuron projection morphogenesis; wing disc dorsal/ventral pattern formation.
CG1628		673.42		1248.15		0.89		0.02		FBgn0030218				ms		mitochondrial transport; amino acid transmembrane transport; mitochondrial ornithine transport.
fkh		119.54		263.39		1.14		0.02		FBgn0000659		fork head		m		biological process described with 19 unique terms, many of which group under: negative regulation of cell death; positive regulation of gene expression; negative regulation of developmental process; cellular biosynthetic process; regulation of cellular component organization; gastrulation; negative regulation of programmed cell death; negative regulation of developmental growth; cell cycle DNA re…
CG42389		536.8		1053.16		0.97		0.02		FBgn0259735				m		.
ari-1		800.25		1542.34		0.95		0.02		FBgn0017418		ariadne 1		m		positive regulation of neurogenesis; oogenesis; protein ubiquitination; endoplasmic reticulum organization; protein ubiquitination involved in ubiquitin-dependent protein catabolic process.
Su(z)2		244.42		506.52		1.05		0.02		FBgn0265623		Suppressor of zeste 2		m		chromatin silencing.
pcx		254.11		502.18		0.98		0.02		FBgn0003048		pecanex		my		Notch signaling pathway; endoplasmic reticulum organization; lateral inhibition.
Crtc		456.12		886.64		0.96		0.02		FBgn0036746		CREB-regulated transcription coactivator		my		response to oxidative stress; positive regulation of CREB transcription factor activity; response to starvation; protein homotetramerization.
Sec16		868.61		1661.94		0.94		0.02		FBgn0052654		Sec16 ortholog (S. cerevisiae)		m		regulation of COPII vesicle coating; cellular response to amino acid starvation; protein localization to endoplasmic reticulum exit site; positive regulation of protein exit from endoplasmic reticulum; Golgi organization; endoplasmic reticulum organization.
mia		87.75		192.56		1.13		0.02		FBgn0014342		meiosis I arrest		m		transcription initiation from RNA polymerase II promoter; regulation of sequence-specific DNA binding transcription factor activity; meiotic nuclear division; spermatid differentiation; spermatogenesis; male meiosis I; regulation of gene expression; spermatid development.
CG43179		1.48		12.43		3.07		0.02		FBgn0262808				m		.
bi		81.6		184.64		1.18		0.02		FBgn0000179		bifid		my		compound eye morphogenesis; negative regulation of transcription from RNA polymerase II promoter; developmental pigmentation; wing disc morphogenesis; wing disc anterior/posterior pattern formation; imaginal disc-derived wing morphogenesis; organ growth; regulation of transcription, DNA-templated.
CG42681		0.85		11.42		3.75		0.02		FBgn0261567				m		.
Msp300		3230		6379.54		0.98		0.02		FBgn0261836		Muscle-specific protein 300 kDa		my		biological process described with 17 unique terms, many of which group under: organelle localization; nucleus localization; locomotion; cytoplasmic transport; actomyosin structure organization; cell migration; microtubule cytoskeleton organization; flight; macromolecular complex subunit organization; mitochondrion localization; mesoderm development; larval visceral muscle development; endoplasmic…
GNBP-like3		417.28		655.92		0.65		0.02		FBgn0034511		GNBP-like 3		m		detection of biotic stimulus; defense response to other organism.
CG12054		624.25		1196.75		0.94		0.02		FBgn0039831				m
Rpb12		645.25		1223.53		0.92		0.03		FBgn0262954		Rpb12		m		transcription from RNA polymerase II promoter; transcription, DNA-templated.
CG13739		46.75		121.19		1.37		0.03		FBgn0033403				my
Glut4EF		2520.91		4888.68		0.96		0.03		FBgn0267336				my		imaginal disc-derived wing morphogenesis.
sn		529.19		1009.7		0.93		0.03		FBgn0003447		singed		m		biological process described with 16 unique terms, many of which group under: reproduction; chaeta development; response to stress; cuticle development; establishment or maintenance of cell polarity; response to stimulus; female gamete generation; embryonic hemopoiesis; multi-organism process; eye-antennal disc development; hair cell differentiation; localization; wound healing; cuticle pattern f…
Pfrx		144.18		307.21		1.09		0.03		FBgn0027621		6-phosphofructo-2-kinase		m		imaginal disc-derived wing morphogenesis; fructose metabolic process; fructose 2,6-bisphosphate metabolic process.
Amun		1172.58		2146.14		0.87		0.03		FBgn0030328		Amun		my		compound eye development; chaeta development; wing disc development.
sog		357.78		692.78		0.95		0.03		FBgn0003463		short gastrulation		ms		biological process described with 13 unique terms, many of which group under: organ morphogenesis; negative regulation of cellular response to transforming growth factor beta stimulus; regulation of BMP signaling pathway; negative regulation of cellular process; oocyte development; urogenital system development; post-embryonic development; amnioserosa formation; gland development; maternal specif…
CG32809		917.23		1824.99		0.99		0.03		FBgn0023531				m		.
zfh1		151.09		311.1		1.04		0.03		FBgn0004606		Zn finger homeodomain 1		my		biological process described with 15 unique terms, many of which group under: organ development; axon guidance; negative regulation of biosynthetic process; reproduction; cell division; tissue development; muscle organ development; hemocyte differentiation; germ cell migration; cardiovascular system development; cell migration; localization; embryo development.
Nplp2		47665.8		114332		1.26		0.03		FBgn0040813		Neuropeptide-like precursor 2		ms		humoral immune response; neuropeptide signaling pathway.
Yp2		135894		349317		1.36		0.03		FBgn0005391		Yolk protein 2		me		vitellogenesis; sex differentiation; neurogenesis; oogenesis.
CG42795		1046.94		1986.92		0.92		0.03		FBgn0261928				my		regulation of GTPase activity.
CG3812		317.04		616.97		0.96		0.04		FBgn0030421				m		phospholipid biosynthetic process.
Fmr1		572.34		1046.68		0.87		0.04		FBgn0028734		Fmr1		m		biological process described with 50 unique terms, many of which group under: cognition; circadian rhythm; regulation of cellular macromolecule biosynthetic process; organelle localization; DNA conformation change; nonassociative learning; multi-organism reproductive behavior; mRNA transport; mushroom body development; olfactory behavior.
CG31683		42.21		102.13		1.27		0.04		FBgn0051683				m		lipid metabolic process.
CG31635		779.19		1445.98		0.89		0.04		FBgn0051635				m
ytr		425.3		800.69		0.91		0.04		FBgn0021895		yantar		m		hemocyte differentiation; mRNA splicing, via spliceosome; hemopoiesis.
fray		29.92		79.76		1.41		0.04		FBgn0023083		frayed		m		protein autophosphorylation; wing disc development; establishment of blood-nerve barrier; axonal fasciculation; protein phosphorylation; chitin-based embryonic cuticle biosynthetic process; axon ensheathment.
Thor		2912.54		5324.31		0.87		0.04		FBgn0261560		Thor		msy		biological process described with 15 unique terms, many of which group under: response to stress; immune system process; regulation of cellular component organization; response to oxidative stress; striated muscle cell differentiation; response to starvation; cellular component organization; multicellular organismal aging; regulation of synapse organization; response to nutrient levels; response …
shot		3247.49		6151.26		0.92		0.04		FBgn0013733		short stop		m		biological process described with 22 unique terms, many of which group under: microtubule-based process; organelle organization; dendrite development; negative regulation of microtubule depolymerization; branch fusion, open tracheal system; negative regulation of cell cycle; wing disc morphogenesis; head development; post-embryonic organ morphogenesis; cell cycle process; positive regulation of c…
CG42336		841.43		1532.71		0.87		0.04		FBgn0259238				mse
Cry		145.71		284.68		0.97		0.04		FBgn0005664		Crystallin		m		compound eye corneal lens development; visual perception.
oc		390.46		711.52		0.87		0.04		FBgn0004102		ocelliless		my		biological process described with 25 unique terms, many of which group under: positive regulation of nervous system development; behavior; positive regulation of nucleic acid-templated transcription; regulation of photoreceptor cell differentiation; negative regulation of transcription, DNA-templated; positive regulation of developmental process; anterior/posterior axis specification; photorecept…
Apoltp		5089.04		9772.62		0.94		0.04		FBgn0032136		Apolipoprotein lipid transfer particle		m		sterol transport; acylglycerol transport.
LpR2		782.03		1424.09		0.86		0.04		FBgn0051092		Lipophorin receptor 2		m		neuron projection morphogenesis.
CG15199		31.25		80.83		1.37		0.04		FBgn0030270				m
Camta		422.79		822.76		0.96		0.04		FBgn0259234		Calmodulin-binding transcription activator		m		positive regulation of transcription, DNA-templated; positive regulation of transcription from RNA polymerase II promoter; response to light stimulus; deactivation of rhodopsin mediated signaling.
DCP2		1040.43		1961.92		0.92		0.04		FBgn0036534		Decapping protein 2		m		regulation of cytoplasmic mRNA processing body assembly; deadenylation-dependent decapping of nuclear-transcribed mRNA; nuclear-transcribed mRNA catabolic process; gene silencing by miRNA.
CG33301		5.14		20.6		2		0.04		FBgn0053301				m		.
FK506-bp2		1842.75		3492.46		0.92		0.04		FBgn0013954		FK506-binding protein 2		m		protein folding; peptidyl-proline modification; cellular response to DNA damage stimulus.
nkd		134.11		270.67		1.01		0.04		FBgn0002945		naked cuticle		m		negative regulation of Wnt signaling pathway; segment polarity determination; neuroblast fate specification.
CG34291		28.2		77.76		1.46		0.04		FBgn0085320				m
CG10621		1325.73		2290.58		0.79		0.05		FBgn0032726				msey
CG7384		133.68		251.14		0.91		0.05		FBgn0032262				m
tutl		1468.3		2775.78		0.92		0.05		FBgn0010473		turtle		my		biological process described with 13 unique terms, many of which group under: behavior; locomotion; axon guidance; regulation of nervous system development; eye morphogenesis; regulation of cell projection organization; signaling; photoreceptor cell development; regulation of cell differentiation; mechanosensory behavior; regulation of cell morphogenesis.
CG14438		487.53		868.14		0.83		0.05		FBgn0029899				m
CG32695		297.59		542.81		0.87		0.05		FBgn0052695				ms
Sec61beta		1128.1		2036.31		0.85		0.05		NA				m
ubl		201.72		379.75		0.91		0.05		FBgn0022224		ubiquitin like		ms		neurogenesis.
Papss		348.02		628.14		0.85		0.05		FBgn0020389		PAPS synthetase		m		imaginal disc-derived wing morphogenesis; sulfate assimilation.
VAChT		2.56		16.87		2.72		0.05		FBgn0270928		Vesicular acetylcholine transporter		m		neurotransmitter transport; drug transport; transmembrane transport.
LanB2		269.79		489.19		0.86		0.05		FBgn0267348		Laminin B2		my		embryonic morphogenesis; cell adhesion mediated by integrin; substrate adhesion-dependent cell spreading; extracellular matrix assembly; endodermal digestive tract morphogenesis; tissue development; basement membrane assembly; midgut development; salivary gland morphogenesis; organ morphogenesis.
Rbp		1010.1		1863.32		0.88		0.05		FBgn0262483		RIM-binding protein		msy		neuromuscular synaptic transmission; cytoskeletal matrix organization at active zone.
Inx2		157.06		308		0.97		0.05		FBgn0027108		Innexin 2		m		foregut morphogenesis; morphogenesis of embryonic epithelium; germarium-derived egg chamber formation; cell communication; germarium-derived female germ-line cyst formation; intercellular transport; olfactory behavior.
CG14535		91.93		197.14		1.1		0.05		FBgn0031955				m		neuron projection morphogenesis.
CG31465		11.68		38.07		1.7		0.05		FBgn0051465				ms		.
dom		1352.36		2380.37		0.82		0.05		FBgn0020306		domino		m		biological process described with 17 unique terms, many of which group under: negative regulation of developmental process; stem cell differentiation; positive regulation of cellular process; post-embryonic development; positive regulation of gene silencing by miRNA; regulation of hemocyte proliferation; regulation of alternative mRNA splicing, via spliceosome; hematopoietic or lymphoid organ dev…
Total	my		ms		me	sy	msy		ey		mey	es	mes		sey		msey
159	44		30		19	12	12		9		9	8	8		4		4
Down Regulated Genes in Naive flies
id		MeanS		MeanN		log2FC		padj		FB_name		Full_name		Species		Bio_process
CG5966		1607.04		237.56		-2.76		0		FBgn0029831				mey		imaginal disc-derived wing morphogenesis; lipid catabolic process.
CG4500		546.11		124.32		-2.14		0		FBgn0028519				mey		long-chain fatty acid metabolic process; mesoderm development.
CG13428		227.16		59.69		-1.93		0		FBgn0034515				my		.
CG8147		3176		863.46		-1.88		0		FBgn0043791				ms		metabolic process; response to nicotine.
CheA75a		74.5		15.48		-2.27		0		FBgn0036783		Chemosensory protein A 75a		my		sensory perception of chemical stimulus.
Mur18B		13.11		0		-Inf		0		FBgn0030999		Mucin related 18B		m		chitin metabolic process.
CG9119		415.52		146.78		-1.5		0		FBgn0035189				m		.
Ccp84Ab		13.74		0.24		-5.83		0		FBgn0004782		Ccp84Ab		m		chitin-based cuticle development.
Hug		716.53		276.42		-1.37		0		FBgn0028374		Hugin		m		neuropeptide signaling pathway; larval feeding behavior; ecdysis, chitin-based cuticle.
CG3270		1033.91		432.43		-1.26		0		FBgn0033093				m		oxidation-reduction process.
P5cr-2		1310.17		604.65		-1.12		0		FBgn0038516		Pyrroline-5-carboxylate reductase-like 2		my		proline biosynthetic process; oxidation-reduction process.
Reg-2		1055.82		470.92		-1.16		0		FBgn0016715		Rhythmically expressed gene 2		m		metabolic process.
GIIIspla2		1084.99		479.91		-1.18		0		FBgn0030013				m		phospholipid metabolic process; lipid catabolic process.
Act79B		1406.26		689.88		-1.03		0		FBgn0000045		Actin 79B		m		cytoskeleton organization.
Muc4B		12.16		0		-Inf		0		FBgn0052774		Mucin 4B		m		eggshell chorion assembly.
inaF-D		207.88		73.72		-1.5		0		FBgn0260812		inaF-D		m		response to light stimulus; regulation of membrane potential; maintenance of membrane potential in photoreceptor cell by rhodopsin mediated signaling; rhodopsin mediated signaling pathway.
Cyp4e3		690.35		306.27		-1.17		0		FBgn0015035		Cytochrome P450-4e3		my		oxidation-reduction process.
CG7910		8.09		0		-Inf		0		FBgn0037547				m		regulation of cell cycle.
CG17560		7.42		0		-Inf		0		FBgn0038450				m
Mal-B1		53.8		12.11		-2.15		0		FBgn0032381		Maltase B1		m		carbohydrate metabolic process.
GstT3		397.12		185.73		-1.1		0.01		FBgn0031117		Glutathione S transferase T3		m		glutathione metabolic process.
Hsp70Aa		165.89		64.9		-1.35		0.01		FBgn0013275		Heat-shock-protein-70Aa		m		heat shock-mediated polytene chromosome puffing; response to heat; response to hypoxia.
List		328.21		153.04		-1.1		0.01		FBgn0034381		Lithium-inducible SLC6 transporter		m		response to lithium ion; neurotransmitter transport; amino acid transmembrane import.
Hsp70Bc		185.57		80.19		-1.21		0.01		FBgn0013279		Heat-shock-protein-70Bc		m		response to hypoxia; response to methotrexate; heat shock-mediated polytene chromosome puffing; response to heat.
Cpr11B		30.12		6.44		-2.22		0.01		FBgn0030398		Cuticular protein 11B		my		chitin-based cuticle development.
Adk3		42.98		10.61		-2.02		0.01		FBgn0042094		Adenylate kinase-3		m		ADP biosynthetic process.
CG42361		548.96		278.66		-0.98		0.02		FBgn0259707				m		.
GstD9		617.65		315.1		-0.97		0.02		FBgn0038020		Glutathione S transferase D9		m		glutathione metabolic process.
CG9512		1011.25		497.39		-1.02		0.02		FBgn0030593				msy		ecdysteroid metabolic process; oxidation-reduction process.
Hsp70Ab		169.86		71.04		-1.26		0.02		FBgn0013276		Heat-shock-protein-70Ab		m		heat shock-mediated polytene chromosome puffing; response to heat; response to hypoxia.
Dsk		229.54		100.97		-1.18		0.02		FBgn0000500		Drosulfakinin		mey		positive regulation of cytosolic calcium ion concentration; neuropeptide signaling pathway; larval locomotory behavior; neuromuscular junction development; adult feeding behavior; multicellular organismal response to stress; adult locomotory behavior; regulation of smooth muscle contraction.
CG13731		18.4		1.48		-3.64		0.02		FBgn0036717				m
CG15382		109.97		41.74		-1.4		0.03		FBgn0031393				m
Obp83b		33.71		11.83		-1.51		0.03		FBgn0010403		Odorant-binding protein 83b		msy		sensory perception of chemical stimulus.
Atg10		343.96		174.41		-0.98		0.03		FBgn0040780		Autophagy-related 10		m		cellular protein modification process; macroautophagy.
CG12262		2578.86		1532.88		-0.75		0.04		FBgn0035811				m		fatty acid beta-oxidation.
CG31200		496.82		274.6		-0.86		0.04		FBgn0051200				m		proteolysis.
Pdf		941.24		533.52		-0.82		0.04		FBgn0023178		Pigment-dispersing factor		m		biological process described with 11 unique terms, many of which group under: rhythmic behavior; behavior; circadian behavior; single-organism behavior; neuropeptide signaling pathway; response to external stimulus; locomotory behavior; gravitaxis; developmental process; regulation of circadian rhythm; regulation of circadian sleep/wake cycle; regulation of adenylate cyclase activity involved in …
CG46026		7.25		0		-Inf		0.04		FBgn0267690				m
TotM		210.58		78.05		-1.43		0.04		FBgn0031701		Turandot M		my		defense response to Gram-positive bacterium; response to bacterium; cellular response to heat.
Timp		429.18		218.91		-0.97		0.04		FBgn0025879		Tissue inhibitor of metalloproteases		m		tracheal pit formation in open tracheal system; tracheal outgrowth, open tracheal system; basement membrane organization; phototaxis; imaginal disc-derived wing expansion; wing disc morphogenesis; cell adhesion; delamination.
CG34136		51.07		17.09		-1.58		0.05		FBgn0083972				ms
Total	my		ms		me	ey	mey		sy		msy	es	mes		sey		msey
42	11		4		3	3	3		2		2	0	0		0		0

## Sheet: D. erecta
D. erecta RNA-Seq Data
			MeanS - Mean expression in socialized flies; MeanN - Mean expression in Non-socialized flies; Species - which other species this gene was significantly differentially regulated between Socialized and Non-socialized
Up Regulated Genes in Naive flies
id		MeanS		MeanN		log2FC		padj		FB_name		Full_name		Species		Bio_process
tobi		311.15		2064.26		2.73		0		FBgn0261575		target of brain insulin		mse		carbohydrate metabolic process.
CG16965		32.47		245.24		2.92		0		FBgn0032387				e		carbohydrate metabolic process.
rha		33.12		208.65		2.66		0		FBgn0027376		rha		e
CG11089		886.91		3198.12		1.85		0		FBgn0039241				ey		purine nucleotide biosynthetic process; wound healing.
CG4500		80.37		364.52		2.18		0		FBgn0028519				mey		long-chain fatty acid metabolic process; mesoderm development.
CG3699		4160.89		13406		1.69		0		FBgn0040349				se		metabolic process; fatty acid beta-oxidation.
CG5955		221.47		679.09		1.62		0		FBgn0036997				se
CG3534		790.05		2087.73		1.4		0		FBgn0038463				e		carbohydrate metabolic process.
ade2		884.89		2302.42		1.38		0		FBgn0000052		adenosine 2		e		de novo' IMP biosynthetic process.
CG15093		1746.35		4574.36		1.39		0		FBgn0034390				se		cellular amino acid metabolic process; oxidation-reduction process.
Cyp309a1		49		181.35		1.89		0		FBgn0031432		Cyp309a1		e		lateral inhibition; oxidation-reduction process.
CG9492		27.62		120.09		2.12		0		FBgn0037726				e		microtubule-based movement; sensory perception of sound.
CG13575		4.73		47.62		3.33		0		FBgn0034996				e		G-protein coupled receptor signaling pathway.
CG8160		5813.35		15869.9		1.45		0		FBgn0034011				ey
CG10185		85.97		265.39		1.63		0		FBgn0038397				e		.
CG16926		114.22		321.44		1.49		0		FBgn0040732				ey
fbp		1133.66		2649.73		1.22		0		FBgn0032820		fructose-1,6-bisphosphatase		ey		carbohydrate metabolic process.
arg		211.36		511.76		1.28		0		FBgn0023535		arginase		se		arginine catabolic process to ornithine.
CG3999		536.41		1216.37		1.18		0		FBgn0037801				sey		oxidation-reduction process; glycine catabolic process.
CG9629		527.67		1197.32		1.18		0		FBgn0036857				e		oxidation-reduction process.
atk		44.7		139.5		1.64		0		FBgn0036995		artichoke		me		sensory organ development; cilium morphogenesis; locomotion.
Sodh-1		3114.52		7162.28		1.2		0		FBgn0024289		Sorbitol dehydrogenase 1		e		oxidation-reduction process.
Sodh-2		3114.52		7162.28		1.2		0		FBgn0022359		Sorbitol dehydrogenase-2		e		oxidation-reduction process.
ade3		2302.33		5133.31		1.16		0		FBgn0000053		adenosine 3		e		de novo' IMP biosynthetic process; purine nucleobase biosynthetic process.
CG10621		1319.36		2841.77		1.11		0		FBgn0032726				msey
ACC		11870.6		27772.9		1.23		0		FBgn0033246		Acetyl-CoA carboxylase		ey		cell morphogenesis; fatty acid biosynthetic process.
smp-30		985.75		2152.94		1.13		0		FBgn0038257		Senescence marker protein-30		se		cold acclimation; negative regulation of imaginal disc-derived wing size; regulation of cell proliferation involved in imaginal disc-derived wing morphogenesis.
CG17386		488.34		1074.72		1.14		0		FBgn0033936				mey
CG16758		1797.11		3855.01		1.1		0		FBgn0035348				e		nucleoside metabolic process.
CG42336		130.27		317.06		1.28		0		FBgn0259238				mse
ry		603.13		1264.79		1.07		0		FBgn0003308		rosy		e		compound eye pigmentation; tryptophan metabolic process; glycerophospholipid metabolic process; arginine metabolic process; determination of adult lifespan; xanthine catabolic process; oxidation-reduction process; purine nucleobase metabolic process; response to ethanol; pyrimidine nucleobase metabolic process.
CG14630		337.4		713.48		1.08		0		FBgn0014903				se		oxidation-reduction process.
CG5966		284.97		586.59		1.04		0		FBgn0029831				mey		imaginal disc-derived wing morphogenesis; lipid catabolic process.
niki		51.1		143.07		1.49		0		FBgn0045980		nimA-like kinase		e		neuron projection morphogenesis; protein phosphorylation.
Obp99a		1820.53		3800.7		1.06		0		FBgn0039678		Odorant-binding protein 99a		msey		olfactory behavior; sensory perception of chemical stimulus; response to pheromone.
CG3011		2109.07		4357.95		1.05		0		FBgn0029823				ey		behavioral response to ethanol; L-serine biosynthetic process; glycine metabolic process.
Lsp2		37817.9		88715.1		1.23		0		FBgn0002565		Larval serum protein 2		msey		motor neuron axon guidance; synaptic target inhibition.
CG1315		114.51		266.83		1.22		0		FBgn0026565				ey		urea cycle; argininosuccinate metabolic process; arginine biosynthetic process.
pyd3		639.89		1279.45		1		0		FBgn0037513		pyd3		e		pyrimidine nucleobase catabolic process; 'de novo' pyrimidine nucleobase biosynthetic process.
Sardh		872.61		1753.79		1.01		0		FBgn0034276		Sarcosine dehydrogenase		e		oxidation-reduction process; S-adenosylmethionine cycle; sarcosine catabolic process.
CG6767		1029.85		2009.86		0.96		0		FBgn0036030				ey		imaginal disc-derived wing morphogenesis; nucleotide biosynthetic process; ribonucleoside monophosphate biosynthetic process.
CG9510		1582.59		3149.34		0.99		0		FBgn0032076				e		arginine biosynthetic process via ornithine.
CG10361		507.68		1004.84		0.98		0		FBgn0036208				e		biosynthetic process; threonine catabolic process; cellular amino acid metabolic process.
CG18547		247.56		514.94		1.06		0		FBgn0037973				ey		oxidation-reduction process.
Yp2		153446		429540		1.49		0		FBgn0005391		Yolk protein 2		me		vitellogenesis; sex differentiation; neurogenesis; oogenesis.
CG30046		1256.83		2412.9		0.94		0		FBgn0050046				e
Tango13		267.85		537.83		1.01		0		FBgn0086674		Transport and Golgi organization 13		me		peptidyl-tyrosine sulfation; protein secretion.
CG3376		901.64		1719.94		0.93		0		FBgn0034997				e		sphingomyelin catabolic process.
CG14142		32.85		98.27		1.58		0		FBgn0036143				e
CG34424		313.79		621.92		0.99		0		FBgn0085453				sey
CG3597		900.13		1721.72		0.94		0		FBgn0031417				se		oxidation-reduction process.
Spat		1096.24		2104.77		0.94		0		FBgn0014031		Serine pyruvate aminotransferase		ey		glyoxylate catabolic process.
CG18446		128.63		277.33		1.11		0		FBgn0033458				e
CG14195		21.65		69.21		1.68		0		FBgn0030998				e
ninaD		360.87		694.69		0.94		0		FBgn0002939		neither inactivation nor afterpotential D		e		phototransduction, UV; carotenoid transport; rhodopsin biosynthetic process; defense response; phototransduction, visible light; cell adhesion; phototransduction.
Ugt86Dh		0.58		13.01		4.5		0		FBgn0040252		Ugt86Dh		e		metabolic process.
Yp3		220381		605801		1.46		0		FBgn0004047		Yolk protein 3		e		vitellogenesis; sex differentiation; neurogenesis; regulation of embryonic development.
Ndg		834.63		1557.27		0.9		0		FBgn0026403		Nidogen/entactin		e		cell-matrix adhesion.
Tig		3383.32		6306.52		0.9		0		FBgn0011722		Tiggrin		ey		phagocytosis; cell adhesion mediated by integrin; cell-substrate adhesion; substrate adhesion-dependent cell spreading; axon guidance; regulation of cell adhesion mediated by integrin.
CG32276		379.38		711.98		0.91		0		FBgn0047135				me		cellular protein modification process.
CG8525		292.17		553.29		0.92		0		FBgn0033735				ey		deoxyribonucleotide catabolic process.
v		831.47		1512.58		0.86		0		FBgn0003965		vermilion		e		compound eye pigmentation; tryptophan catabolic process to acetyl-CoA; tryptophan catabolic process to kynurenine; ommochrome biosynthetic process; tryptophan catabolic process; positive regulation of neuron death; kynurenine metabolic process.
Fmo-1		198.51		380.31		0.94		0		FBgn0034943		Flavin-containing monooxygenase 1		e		oxidation-reduction process.
Fmo-2		389.29		707.09		0.86		0		FBgn0033079		Flavin-containing monooxygenase 2		ey		oxidation-reduction process.
CG8468		476.46		855.59		0.84		0		FBgn0033913				e		transmembrane transport.
Got2		4270.61		7795.67		0.87		0		FBgn0001125		Glutamate oxaloacetate transaminase 2		e		neurotransmitter receptor metabolic process; synapse assembly; glutamate biosynthetic process; aspartate metabolic process.
CG3339		12.75		45.96		1.85		0		FBgn0039510				e		microtubule-based movement.
CG17279		14.2		50.07		1.82		0		FBgn0038850				e
CG30271		867.54		1580.66		0.87		0		FBgn0050271				e		.
Irp-1B		1190.38		2091.75		0.81		0		FBgn0024957		Iron regulatory protein 1B		e		metabolic process; regulation of translational initiation by iron.
CG6415		68.49		151.6		1.15		0.01		FBgn0032287				ey		glycine catabolic process.
CG9914		4534.63		8206.01		0.86		0.01		FBgn0030737				e		oxidation-reduction process; fatty acid metabolic process.
Vago		202.32		373.53		0.88		0.01		FBgn0030262		Vago		ey		defense response to virus.
CG1979		180.08		331.68		0.88		0.01		FBgn0026563				e		.
CG7860		196.06		366.01		0.9		0.01		FBgn0030653				e		salivary gland cell autophagic cell death; autophagic cell death; asparagine catabolic process via L-aspartate.
Prat2		3417.07		5934.21		0.8		0.01		FBgn0041194		Phosphoribosylamidotransferase 2		e		de novo' IMP biosynthetic process; nucleoside metabolic process; purine nucleobase biosynthetic process.
CG8036		7413.33		13135.5		0.83		0.01		FBgn0037607				e		cytoplasmic microtubule organization; regulation of chromatin silencing.
CG4753		702.9		1201		0.77		0.01		FBgn0036622				se		metabolic process.
CG5171		1010.77		1706.77		0.76		0.02		FBgn0031907				ey		trehalose biosynthetic process.
Yp1		283997		662526		1.22		0.02		FBgn0004045		Yolk protein 1		e		sex differentiation; vitellogenesis.
SpdS		1042.03		1752.96		0.75		0.02		FBgn0037723		Spermidine Synthase		sey		spermidine biosynthetic process.
CG5958		2078.67		3493.19		0.75		0.02		FBgn0031913				ey		transport.
CG8550		178.74		324.63		0.86		0.02		FBgn0033742				ey		proteolysis.
CG3638		209.28		368.04		0.81		0.02		FBgn0261444				ey		phagocytosis; chloride transport; inter-male aggressive behavior; mushroom body development.
CG5194		0.66		9.12		3.79		0.02		FBgn0035955				e
fit		38952.8		69610.9		0.84		0.02		FBgn0038914		female-specific independent of transformer		mse		.
Lip1		396.22		673.26		0.76		0.02		FBgn0023496		Lipase 1		se		lipid metabolic process; digestion.
Eip71CD		3717.76		6243.27		0.75		0.03		FBgn0000565		Ecdysone-induced protein 28/29kD		sey		neuron projection morphogenesis; cellular response to oxidative stress; salivary gland cell autophagic cell death; response to oxidative stress; oxidation-reduction process; sulfur amino acid metabolic process; determination of adult lifespan; protein repair; autophagic cell death.
CG9837		469.83		780.19		0.73		0.03		FBgn0037635				e
Nmdmc		1014.14		1635.85		0.69		0.03		FBgn0010222		NAD-dependent methylenetetrahydrofolate dehydrogenase		e		folic acid-containing compound biosynthetic process; carbohydrate metabolic process; 10-formyltetrahydrofolate metabolic process; one-carbon metabolic process; oxidation-reduction process.
Tal		4232.05		7125.64		0.75		0.03		FBgn0023477		Tal		e		carbohydrate metabolic process; pentose-phosphate shunt; pentose-phosphate shunt, non-oxidative branch.
TRAM		385.95		653.54		0.76		0.03		FBgn0040340		TRAM		me		phagocytosis; SRP-dependent cotranslational protein targeting to membrane.
CG11594		3455.59		5768.33		0.74		0.03		FBgn0035484				e		carbohydrate metabolic process; response to endoplasmic reticulum stress.
CG46025		4.78		22.13		2.21		0.03		FBgn0267689				e		.
CG4822		347.67		569.78		0.71		0.03		FBgn0031220				e
CG5599		192.98		336.74		0.8		0.03		FBgn0030612				e		phagocytosis; tricarboxylic acid cycle.
ATPCL		7009.26		11663.1		0.73		0.03		FBgn0020236		ATP citrate lyase		ey		citrate metabolic process; cellular carbohydrate metabolic process; acetyl-CoA biosynthetic process.
Ipod		2.84		16.58		2.54		0.03		FBgn0030187		Interaction partner of Dnmt2		e		DNA methylation.
PGRP-SB1		1291.29		2124.55		0.72		0.04		FBgn0043578		PGRP-SB1		me		defense response; immune response; peptidoglycan catabolic process.
CG3523		30391		52858.8		0.8		0.04		NA				ey
mal		259.09		440.13		0.76		0.04		FBgn0002641		maroon-like		e		ommochrome biosynthetic process; Mo-molybdopterin cofactor biosynthetic process; molybdopterin cofactor metabolic process.
CG33120		384.68		620.02		0.69		0.04		FBgn0053120				mey
CG3609		2356.38		3888.93		0.72		0.04		FBgn0031418				se		oxidation-reduction process.
CG13559		10.65		33.6		1.66		0.04		FBgn0034870				ey		positive regulation of hemocyte proliferation.
Lip2		509.14		834.51		0.71		0.04		FBgn0024740		Lipase 2		ey		lipid metabolic process.
Aldh		5602.44		9107.51		0.7		0.04		FBgn0012036		Aldehyde dehydrogenase		ey		response to ethanol; acetaldehyde metabolic process; oxidation-reduction process; pyruvate metabolic process.
CG42324		539.1		858.36		0.67		0.04		FBgn0259224				e
CG10516		462.59		752.45		0.7		0.04		FBgn0036549				e		.
CG31248		238.92		399.07		0.74		0.05		FBgn0051248				e
Dp1		3126.87		4957.68		0.66		0.05		FBgn0027835		Dodeca-satellite-binding protein 1		mey		positive regulation of translation; chromosome segregation; chromosome condensation; heterochromatin assembly.
CG32647		573.63		903.64		0.66		0.05		FBgn0052647				e		.
Total	ey		es		me	my	mey		sy		sey	ms	mes		msy		msey
111	36		20		17	8	8		7		7	6	6		3		3
Down Regulated Genes in Naive flies
id		MeanS		MeanN		log2FC		padj		FB_name		Full_name		Species		Bio_process
CG4757		821.16		215.11		-1.93		0		FBgn0027584				sey		.
Rootletin		1227.94		378.06		-1.7		0		FBgn0039152		Rootletin		msey
IM23		2105.92		761.75		-1.47		0		FBgn0034328		Immune induced molecule 23		mey		defense response to Gram-positive bacterium; antibacterial humoral response; defense response; Toll signaling pathway.
GstD2		327.21		94.33		-1.79		0		FBgn0010038		Glutathione S transferase D2		se		glutathione metabolic process.
GstD4		327.21		94.33		-1.79		0		FBgn0010040		Glutathione S transferase D4		se		glutathione metabolic process.
GstD5		327.21		94.33		-1.79		0		FBgn0010041		Glutathione S transferase D5		se		glutathione metabolic process.
CG13749		19187.7		7016.42		-1.45		0		FBgn0033353				e
CG33470		19187.7		7016.42		-1.45		0		FBgn0053470				e		.
IM10		19187.7		7016.42		-1.45		0		FBgn0033835		Immune induced molecule 10		e		humoral immune response; Toll signaling pathway; defense response; antibacterial humoral response.
Cyp4g1		50.95		2.08		-4.61		0		FBgn0010019		Cytochrome P450-4g1		se		lipid metabolic process; oxidation-reduction process.
CG16836		1285.15		518.08		-1.31		0		FBgn0040735				e
CG18107		768.46		310.51		-1.31		0		FBgn0034330				se
IM1		768.46		310.51		-1.31		0		FBgn0034329		Immune induced molecule 1		mse		defense response.
IM2		768.46		310.51		-1.31		0		FBgn0025583		Immune induced molecule 2		se		defense response.
CG16978		577.77		249.5		-1.21		0		FBgn0040972				ey
sug		570.5		261.07		-1.13		0		FBgn0033782		sugarbabe		ey		cellular response to nutrient; negative regulation of transcription from RNA polymerase II promoter; insulin-like growth factor receptor signaling pathway; response to starvation; negative regulation of transcription, DNA-templated; positive regulation of transcription, DNA-templated.
CG5945		3605.45		1739.29		-1.05		0		FBgn0032494				e
CG34227		2495.08		1234.98		-1.01		0		FBgn0085256				e
alpha-Est10		1452.52		707.12		-1.04		0		NA				ey
Dsk		688.83		329		-1.07		0		FBgn0000500		Drosulfakinin		mey		positive regulation of cytosolic calcium ion concentration; neuropeptide signaling pathway; larval locomotory behavior; neuromuscular junction development; adult feeding behavior; multicellular organismal response to stress; adult locomotory behavior; regulation of smooth muscle contraction.
CG9733		71.71		16.9		-2.08		0		FBgn0039759				e		proteolysis; defense response.
CG10026		1461.99		733.84		-0.99		0		FBgn0032785				e		transport.
Drs		947.37		476.66		-0.99		0		FBgn0010381		Drosomycin		mey		cytolysis in other organism; defense response to fungus; antibacterial humoral response; innate immune response; defense response; defense response to Gram-negative bacterium; antifungal humoral response; response to bacterium; defense response to protozoan.
Jabba		3365.32		1771.47		-0.93		0		FBgn0259682		Jabba		ey		.
Lip4		666.02		334.61		-0.99		0		FBgn0032264		Lipase 4		ey		lipid metabolic process.
a10		25.67		1.97		-3.7		0		FBgn0011293		antennal protein 10		sey		sensory perception of chemical stimulus.
CG12268		164.84		68.31		-1.27		0		FBgn0039131				e
CG9377		1145.62		599.53		-0.93		0		FBgn0032507				e
CG7695		865.89		460.5		-0.91		0		FBgn0038631				e
GstE3		1045.03		567.46		-0.88		0		FBgn0063497		Glutathione S transferase E3		e		glutathione metabolic process.
CG33110		149.16		67.03		-1.15		0		FBgn0053110				ey		fatty acid elongation.
Os-C		12.54		0		-Inf		0		FBgn0010401		Os-C		sey		.
CoVIII		1608.41		942.53		-0.77		0		NA				ey
CG10357		12.12		0		-Inf		0		FBgn0035453				ey		lipid catabolic process.
CG15021		2299.21		1359.53		-0.76		0.01		FBgn0035544				ey
CG2781		865.61		495.65		-0.8		0.01		FBgn0037534				e		fatty acid elongation.
hui		498.17		285.12		-0.81		0.01		FBgn0033968		hase und igel		se		wing disc development.
IM4		5847.59		3501.1		-0.74		0.01		FBgn0040653		Immune induced molecule 4		sey		cell morphogenesis; immune response; humoral immune response; defense response.
CG32564		51.89		17.06		-1.6		0.01		FBgn0052564				ey
CG16772		3787.5		2267.42		-0.74		0.01		FBgn0032835				e
CG16713		939.93		560.11		-0.75		0.01		FBgn0031560				se		lateral inhibition.
Hsp26		230.33		123.76		-0.9		0.02		FBgn0001225		Heat shock protein 26		e		response to heat; cold acclimation; determination of adult lifespan.
l(2)34Fc		607.41		369.79		-0.72		0.02		FBgn0261534		lethal (2) 34Fc		se
CG4199		704.27		426.8		-0.72		0.03		FBgn0025628				e		oxidation-reduction process; cell redox homeostasis.
yellow-c		2495.71		1543.92		-0.69		0.03		FBgn0041713		yellow-c		e		melanin biosynthetic process; cuticle pigmentation.
CG6409		5526.99		3430.76		-0.69		0.03		FBgn0036106				ey		GPI anchor biosynthetic process.
CG14787		71.41		28.53		-1.32		0.03		FBgn0027793				e
Obp49a		8249.3		5065.53		-0.7		0.03		FBgn0050052		Odorant-binding protein 49a		e		sensory perception of chemical stimulus.
Ilp6		96.75		45.01		-1.1		0.04		FBgn0044047		Insulin-like peptide 6		e		positive regulation of multicellular organism growth; insulin receptor signaling pathway.
PebIII		21186.4		13072.9		-0.7		0.04		FBgn0011695		Ejaculatory bulb protein III		e		response to virus; post-mating behavior; metamorphosis.
CG9090		4545.23		2879.55		-0.66		0.04		FBgn0034497				e		mitochondrial transport; phosphate ion transport.
Cyp6a18		2335.27		1463.42		-0.67		0.04		FBgn0039519		Cyp6a18		e		oxidation-reduction process.
Cyp6a8		2335.27		1463.42		-0.67		0.04		FBgn0013772		Cytochrome P450-6a8		e		lauric acid metabolic process; insecticide metabolic process; oxidation-reduction process; response to caffeine.
yellow-b		601.87		373.21		-0.69		0.05		FBgn0032601		yellow-b		e		cuticle pigmentation; melanin biosynthetic process.
Ssk		75.07		32.9		-1.19		0.05		FBgn0036945		Snakeskin		e		intestinal epithelial cell development; anterior midgut development; septate junction assembly; establishment of endothelial barrier.
Total	ey		es		me	sy	sey		my		mey	ms	mes		msy		msey
55	19		15		5	5	5		4		4	2	2		1		1

## Sheet: D. simulans
D. simulans RNA-Seq Data
			MeanS - Mean expression in socialized flies; MeanN - Mean expression in Non-socialized flies; Species - which other species this gene was significantly differentially regulated between Socialized and Non-socialized
Up Regulated Genes in Naive flies
id		MeanS		MeanN		log2FC		padj		FB_name		Full_name		Species		Bio_process
CG15369		381.98		5199.8		3.77		0		FBgn0030105				s
Def		55.97		548.72		3.29		0		FBgn0010385		Defensin		sy		response to bacterium; humoral immune response; defense response to bacterium; antibacterial humoral response; defense response to Gram-positive bacterium; positive regulation of biosynthetic process of antibacterial peptides active against Gram-positive bacteria.
Obp99b		546.06		4265.78		2.97		0		FBgn0039685		Odorant-binding protein 99b		sy		salivary gland cell autophagic cell death; autophagic cell death; olfactory behavior; sensory perception of chemical stimulus; response to pheromone.
CG10814		12.85		171.87		3.74		0		FBgn0033830				sy		oxidation-reduction process.
Lsp1beta		1.61		74.29		5.53		0		NA				ms
MtnA		596.18		3624.13		2.6		0		FBgn0002868		Metallothionein A		sy		metal ion homeostasis; response to metal ion.
Obp99a		2150.49		12227.2		2.51		0		FBgn0039678		Odorant-binding protein 99a		msey		olfactory behavior; sensory perception of chemical stimulus; response to pheromone.
Ilp5		19.73		155.34		2.98		0		FBgn0044048		Insulin-like peptide 5		sy		sleep; female mating behavior; insulin receptor signaling pathway; locomotory behavior.
Rootletin		199.95		801.91		2		0		FBgn0039152		Rootletin		msey
tobi		41.54		219.57		2.4		0		FBgn0261575		target of brain insulin		mse		carbohydrate metabolic process.
CG31465		49.52		233.33		2.24		0		FBgn0051465				ms		.
CG3984		33.55		155.57		2.21		0		FBgn0038291				s
Lsp2		6462.24		23311.4		1.85		0		FBgn0002565		Larval serum protein 2		msey		motor neuron axon guidance; synaptic target inhibition.
CG32551		120.12		376.55		1.65		0		FBgn0052551				sy		.
IM4		2574.23		8308.06		1.69		0		FBgn0040653		Immune induced molecule 4		sey		cell morphogenesis; immune response; humoral immune response; defense response.
fit		16733.5		72353.5		2.11		0		FBgn0038914		female-specific independent of transformer		mse		.
CG42259		183.98		495.62		1.43		0		FBgn0266569				s
ppk19		63.34		207.73		1.71		0		FBgn0039679		pickpocket 19		s		sensory perception of salty taste; sodium ion transport.
CG11741		51.61		159.49		1.63		0		FBgn0040531				ms		.
CG13086		107.84		302.41		1.49		0		FBgn0032770				s
Cpr49Ag		76.33		222.45		1.54		0		FBgn0033730		Cuticular protein 49Ag		sy		chitin-based cuticle development.
CG16712		2066.42		5402.48		1.39		0		FBgn0031561				s
CG3699		1416.18		3320.8		1.23		0		FBgn0040349				se		metabolic process; fatty acid beta-oxidation.
mute		46.49		146.89		1.66		0		FBgn0085444		muscle wasted		s		muscle cell cellular homeostasis; neurogenesis; regulation of transcription, DNA-templated.
CG3999		29.47		105.74		1.84		0		FBgn0037801				sey		oxidation-reduction process; glycine catabolic process.
IM14		1399.7		3452.66		1.3		0		FBgn0067905		Immune induced molecule 14		ms		defense response.
CG10031		712.7		1728.63		1.28		0		FBgn0031563				s		.
CG40127		1099.67		2671.08		1.28		0		FBgn0262116				sy		rRNA transcription.
CG10962		192.03		434.17		1.18		0		FBgn0030073				s		metabolic process.
CG9396		609.5		1383.82		1.18		0		FBgn0037714				s		mitochondrial pyruvate transport.
RpS21		4272.31		10195.2		1.25		0		FBgn0015521		Ribosomal protein S21		s		ribosomal small subunit biogenesis; endonucleolytic cleavage in ITS1 to separate SSU-rRNA from 5.8S rRNA and LSU-rRNA from tricistronic rRNA transcript (SSU-rRNA, 5.8S rRNA, LSU-rRNA); translation; lymph gland development; endonucleolytic cleavage to generate mature 3'-end of SSU-rRNA from (SSU-rRNA, 5.8S rRNA, LSU-rRNA); regulation of cell proliferation; translational elongation.
CG15065		124.8		323.16		1.37		0		FBgn0040734				ms		defense response.
tun		61.82		162.75		1.4		0		FBgn0034046		tungus		s		olfactory learning; learning or memory.
CG15093		485.42		1031.08		1.09		0		FBgn0034390				se		cellular amino acid metabolic process; oxidation-reduction process.
CG14630		140.92		330.37		1.23		0		FBgn0014903				se		oxidation-reduction process.
CG34453		435.67		993.15		1.19		0		FBgn0085482				s		.
CG11686		40.54		128.74		1.67		0		FBgn0040551				s
Obp99c		10228.2		25600.9		1.32		0		FBgn0039682		Odorant-binding protein 99c		s		sensory perception of chemical stimulus.
CG16713		551.18		1275.66		1.21		0		FBgn0031560				se		lateral inhibition.
CG14661		1724.27		3910.18		1.18		0		FBgn0037288				s
CG18107		146.07		340.11		1.22		0		FBgn0034330				se
IM1		146.07		340.11		1.22		0		FBgn0034329		Immune induced molecule 1		mse		defense response.
IM2		146.07		340.11		1.22		0		FBgn0025583		Immune induced molecule 2		se		defense response.
Dbi		1021.32		2151.61		1.07		0		FBgn0010387		Diazepam-binding inhibitor		s		cellular acyl-CoA homeostasis.
Gnmt		644.56		1267.78		0.98		0		FBgn0038074		Glycine N-methyltransferase		msy		triglyceride homeostasis; cellular response to starvation; sarcosine biosynthetic process; S-adenosylmethionine cycle.
ppk30		21.85		74.78		1.78		0		FBgn0039677		pickpocket 30		ms		regulation of terminal button organization; sodium ion transport.
RpS12		4887.7		11010.5		1.17		0		FBgn0260441		Ribosomal protein S12		s		translation.
RpS29		2196.3		4745.14		1.11		0		FBgn0261599		Ribosomal protein S29		sy		neurogenesis; neuron development; translation.
CG30441		7.49		36.15		2.27		0		FBgn0050441				sy		cilium assembly.
Nplp2		29285.6		91216.7		1.64		0		FBgn0040813		Neuropeptide-like precursor 2		ms		humoral immune response; neuropeptide signaling pathway.
CG10621		1517.82		3143.15		1.05		0		FBgn0032726				msey
CG31777		587.89		1275.46		1.12		0		FBgn0051777				s
CG15202		50.18		136.48		1.44		0		FBgn0030271				s
hui		351.23		757.29		1.11		0		FBgn0033968		hase und igel		se		wing disc development.
CG11137		355.77		746.55		1.07		0		FBgn0037199				sy
SpdS		909.29		1930.7		1.09		0		FBgn0037723		Spermidine Synthase		sey		spermidine biosynthetic process.
CG42336		96.18		223.46		1.22		0		FBgn0259238				mse
Odc1		761.1		1536.18		1.01		0		FBgn0013307		Ornithine decarboxylase 1		s		polyamine biosynthetic process.
Taf10b		335.64		706.98		1.07		0		FBgn0026324		TBP-associated factor 10b		s		transcription initiation from RNA polymerase II promoter.
ox		1557.89		3350.18		1.1		0		FBgn0011227		oxen		s		spermatid development; mitochondrial electron transport, ubiquinol to cytochrome c.
Apf		132.03		287.26		1.12		0		FBgn0051713		diadenosine tetraphosphate hydrolase		s		.
Cp110		197.79		412.78		1.06		0		FBgn0031191				s		centriole replication.
CG8147		526.06		963.2		0.87		0		FBgn0043791				ms		metabolic process; response to nicotine.
CG17333		182.69		402.52		1.14		0		FBgn0030239				s		pentose-phosphate shunt; carbohydrate metabolic process.
CG11425		748.02		1498.35		1		0		FBgn0037167				s		dephosphorylation.
CG13793		116.96		269.92		1.21		0		FBgn0031935				s		neurotransmitter transport.
CG13794		116.96		269.92		1.21		0		FBgn0031936				s		neurotransmitter transport.
CG13795		116.96		269.92		1.21		0		FBgn0031937				s		neurotransmitter transport.
CG33296		116.96		269.92		1.21		0		FBgn0053296				s		neurotransmitter transport.
CG34424		304.44		619.09		1.02		0		FBgn0085453				sey
Thor		999.4		2068.05		1.05		0		FBgn0261560		Thor		msy		biological process described with 15 unique terms, many of which group under: response to stress; immune system process; regulation of cellular component organization; response to oxidative stress; striated muscle cell differentiation; response to starvation; cellular component organization; multicellular organismal aging; regulation of synapse organization; response to nutrient levels; response …
CG3597		1076.99		2125.47		0.98		0		FBgn0031417				se		oxidation-reduction process.
CG32856		90.54		204.49		1.18		0		FBgn0052856				s		transcription from RNA polymerase II promoter; transcription initiation from RNA polymerase III promoter.
VhaM9.7-b		221.59		469.91		1.08		0		FBgn0028663		Vacuolar H+ ATPase M9.7 subunit b		s		ATP hydrolysis coupled proton transport.
smp-30		418.62		835.64		1		0		FBgn0038257		Senescence marker protein-30		se		cold acclimation; negative regulation of imaginal disc-derived wing size; regulation of cell proliferation involved in imaginal disc-derived wing morphogenesis.
hoip		157.22		321.9		1.03		0		FBgn0015393		hoi-polloi		s		ribosome biogenesis; posttranscriptional regulation of gene expression; peripheral nervous system development; mRNA splicing, via spliceosome; nervous system development; muscle tissue morphogenesis.
CG5773		2446.65		4887.18		1		0		FBgn0034290				sy
CG15096		1302.54		2650.5		1.02		0		FBgn0034394				s		transmembrane transport.
CG34172		534.62		1013.06		0.92		0		FBgn0085201				sy
Decay		26.29		70.35		1.42		0		FBgn0028381		Death executioner caspase related to Apopain/Yama		s		proteolysis; programmed cell death; apoptotic process.
ssp7		3117.66		6384.08		1.03		0		FBgn0052667		short spindle 7		ms		multicellular organism reproduction; mitotic spindle assembly.
CG5955		459.74		878.82		0.93		0		FBgn0036997				se
CG31460		15.97		51.82		1.7		0		FBgn0051460				s		.
Ela		927.08		1707.23		0.88		0		FBgn0013949		Elastin-like		s		response to nicotine.
CG11413		206.26		418.66		1.02		0		FBgn0035022				s
Hf		1051.96		2052.73		0.96		0		FBgn0014000		Helical Factor		s		innate immune response.
TotA		47.82		100.68		1.07		0		FBgn0028396		Turandot A		s		response to mercury ion; cellular response to UV; response to bacterium; response to methylmercury; cellular response to heat; response to water deprivation; response to heat; cellular response to mechanical stimulus; cellular response to oxidative stress.
TotB		47.82		100.68		1.07		0		FBgn0038838		Turandot B		s		response to bacterium; cellular response to UV; cellular response to heat.
TotC		47.82		100.68		1.07		0		FBgn0044812		Turandot C		s		cellular response to UV; response to bacterium; cellular response to heat.
CG5991		919.36		1798.42		0.97		0		FBgn0026576				s		phospholipid biosynthetic process.
CG34163		70.47		153.61		1.12		0		FBgn0085192				s		.
CG7829		553.95		1043.39		0.91		0		FBgn0039703				s		proteolysis.
CG1628		277.34		534.21		0.95		0		FBgn0030218				ms		mitochondrial transport; amino acid transmembrane transport; mitochondrial ornithine transport.
CG33299		12.1		38.58		1.67		0		FBgn0053299				s		.
CG17572		192.34		376.13		0.97		0		FBgn0032753				s
CG14806		283.75		551.46		0.96		0		FBgn0029594				s		.
CG12400		1267.18		2430.24		0.94		0		NA				sy
CG14298		92.63		199.21		1.1		0		FBgn0038654				sy
CG5697		19.26		52.62		1.45		0.01		FBgn0038846				s
CG11753		96.86		200.8		1.05		0.01		FBgn0037603				s
CG9427		192.55		371.13		0.95		0.01		FBgn0037721				s
CG10407		7.7		28.19		1.87		0.01		FBgn0038395				s		multicellular organism reproduction.
CG7637		126.61		254.05		1		0.01		FBgn0033548				s		ribosome biogenesis; pseudouridine synthesis; cellular response to starvation.
mRpS21		203.61		397.59		0.97		0.01		FBgn0044511		mitochondrial ribosomal protein S21		s		translation.
CG32391		148.93		300.34		1.01		0.01		FBgn0052391				s		.
CG6279		27.68		72.45		1.39		0.01		FBgn0036125				s
PGRP-LB		81.9		172.6		1.08		0.01		FBgn0037906		Peptidoglycan recognition protein LB		s		peptidoglycan catabolic process; immune response; defense response; peptidoglycan metabolic process; defense response to Gram-positive bacterium; negative regulation of peptidoglycan recognition protein signaling pathway; detection of bacterium.
Eip71CD		3024.29		5765.44		0.93		0.01		FBgn0000565		Ecdysone-induced protein 28/29kD		sey		neuron projection morphogenesis; cellular response to oxidative stress; salivary gland cell autophagic cell death; response to oxidative stress; oxidation-reduction process; sulfur amino acid metabolic process; determination of adult lifespan; protein repair; autophagic cell death.
CG13360		650.72		1216.84		0.9		0.01		FBgn0025620				s
CG13877		157.95		312.36		0.98		0.01		FBgn0035112				s		.
CG13919		57.14		129.92		1.19		0.01		FBgn0035248				s		.
CG3348		31.49		76.76		1.29		0.01		FBgn0040609				sy		chitin metabolic process.
mRpL36		140.89		279.9		0.99		0.01		FBgn0042112		mitochondrial ribosomal protein L36		s		mitochondrial translation; translation.
CG32695		98.34		208.17		1.08		0.01		FBgn0052695				ms
CG8331		1308.5		2445.94		0.9		0.01		FBgn0033906				s
CG9034		546.64		988.42		0.85		0.01		FBgn0040931				sy
CG15347		9.8		33.75		1.78		0.01		FBgn0030040				s
RpL14		10918.1		22420.5		1.04		0.01		FBgn0017579		Ribosomal protein L14		s		centrosome duplication; translation; mitotic spindle elongation; centrosome organization; mitotic spindle organization; negative regulation of neuron apoptotic process.
CG42246		38.58		95.11		1.3		0.01		FBgn0259098				s		.
CG6852		558.24		997.38		0.84		0.01		FBgn0036820				sy		cell redox homeostasis; neurogenesis.
CG33307		1020.62		1892.28		0.89		0.01		FBgn0053307				s		.
CG43103		539.46		970.15		0.85		0.01		FBgn0262563				s		.
Lip1		10.36		30.43		1.55		0.01		FBgn0023496		Lipase 1		se		lipid metabolic process; digestion.
CG5010		890.47		1623.32		0.87		0.01		FBgn0260747				s
CG11134		183.32		333.14		0.86		0.01		FBgn0030518				s		L-methionine biosynthetic process from methylthioadenosine.
udd		41.67		99.73		1.26		0.01		FBgn0033261		under-developed		s		positive regulation of transcription of nuclear large rRNA transcript from RNA polymerase I promoter.
RpS16		8283.53		15727.3		0.92		0.01		FBgn0034743		Ribosomal protein S16		s		mitotic spindle elongation; mitotic spindle organization; translation.
CG5254		337.12		622.62		0.89		0.01		FBgn0040383				s		mitochondrial transport; autophagic cell death; salivary gland cell autophagic cell death.
Mob3		215.47		410.36		0.93		0.01		FBgn0259482				sy		.
Tango9		732.17		1320.55		0.85		0.01		FBgn0260744		Transport and Golgi organization 9		s		protein secretion; carbohydrate transport; positive regulation of cell proliferation; negative regulation of mitochondrial outer membrane permeabilization involved in apoptotic signaling pathway.
CG34039		59.84		129.89		1.12		0.01		FBgn0054039				s		.
Atg12		127.32		244.15		0.94		0.01		FBgn0036255		Autophagy-related 12		sy		cellular response to chloroquine; autophagic vacuole assembly; larval midgut cell programmed cell death; autophagy; macroautophagy; salivary gland cell autophagic cell death; autophagic cell death.
mRpS18C		139.01		263.93		0.92		0.01		FBgn0039765		mitochondrial ribosomal protein S18C		s		translation.
CG4537		33.87		81.85		1.27		0.01		FBgn0032153				s
mRpS16		137.54		257.23		0.9		0.01		FBgn0033907		mitochondrial ribosomal protein S16		s		translation.
CG15067		3745.87		6906		0.88		0.02		FBgn0034331				sy		neurogenesis.
CG5285		116.92		230.63		0.98		0.02		FBgn0038490				s
dnd		55.9		114.02		1.03		0.02		FBgn0038916		dead end		s		cilium assembly; branch fusion, open tracheal system; small GTPase mediated signal transduction.
CG15861		2.84		14.07		2.31		0.02		FBgn0035084				s
CG34136		12.88		35.35		1.46		0.02		FBgn0083972				ms
l(2)03659		0		4.04		Inf		0.02		FBgn0010549		lethal (2) 03659		s		multicellular organismal development; transmembrane transport; transport.
CG14105		39.22		90.67		1.21		0.02		FBgn0036359				s		.
CG30423		513.91		916.8		0.84		0.02		FBgn0050423				sy
CG8654		431.52		766.24		0.83		0.02		FBgn0034479				sy		transmembrane transport.
CG30431		167.85		313.04		0.9		0.02		FBgn0050431				s
CG44242		204.27		359.63		0.82		0.02		FBgn0265177				s		.
Cyp9h1		162.54		287.16		0.82		0.02		FBgn0033775		Cyp9h1		s		oxidation-reduction process.
CG15922		104.31		190.66		0.87		0.02		FBgn0040575				s
CG11899		1895.64		3220.74		0.76		0.02		FBgn0014427				sy		L-serine biosynthetic process; pyridoxine biosynthetic process.
CG14984		88.82		173.22		0.96		0.02		FBgn0035480				s		.
CG30154		59.01		122.34		1.05		0.02		FBgn0050154				s		.
Obp83cd		78.49		150.31		0.94		0.02		FBgn0046878		Odorant-binding protein 83cd		s		sensory perception of chemical stimulus.
CG9864		22.41		55.42		1.31		0.02		FBgn0034490				s		transmembrane transport.
CG13994		221.09		399.56		0.85		0.02		FBgn0031772				s		defense response to Gram-negative bacterium; positive regulation of innate immune response.
CoVIIc		2901.98		5132.73		0.82		0.02		NA				sy
CG31778		147.08		280.3		0.93		0.02		FBgn0051778				s
CG3609		1880.03		3266.91		0.8		0.02		FBgn0031418				se		oxidation-reduction process.
CG10133		43.9		96.33		1.13		0.02		FBgn0036366				s
Ctr1B		58.83		126.09		1.1		0.02		FBgn0062412		Copper transporter 1B		s		copper ion transmembrane transport; cellular copper ion homeostasis; response to metal ion; copper ion transport.
CG10165		12.38		34.28		1.47		0.02		FBgn0032801				s
CG9336		2095.26		3637.38		0.8		0.02		FBgn0032897				s		.
Kaz1-ORFB		554.51		985.6		0.83		0.02		FBgn0063923		Kaz1-ORFB		s		regulation of proteolysis.
Tsp42Ej		2794.35		4866.91		0.8		0.02		FBgn0033132		Tetraspanin 42Ej		sy		endocytosis; cellular response to high light intensity.
GstE14		272.07		494.71		0.86		0.02		FBgn0033817		Glutathione S transferase E14		s		cholesterol homeostasis; ecdysteroid biosynthetic process; glutathione metabolic process.
CG4019		1776.75		3068.37		0.79		0.02		FBgn0034885				s		transmembrane transport; renal system process.
CG33774		80.32		162.65		1.02		0.02		FBgn0053774				s		protein N-linked glycosylation.
CG6308		16.63		43.94		1.4		0.02		FBgn0030645				s		lateral inhibition.
RpL39		3960.98		6891.54		0.8		0.03		FBgn0023170		Ribosomal protein L39		s		mitotic spindle organization; mitotic spindle elongation; translation.
ubl		80.04		156.09		0.96		0.03		FBgn0022224		ubiquitin like		ms		neurogenesis.
CG14567		268.38		480.3		0.84		0.03		FBgn0037126				s
CG42821		164.41		303.26		0.88		0.03		FBgn0262003				s
CG42822		164.41		303.26		0.88		0.03		FBgn0262004				s
Ugt37a1		13.34		35.63		1.42		0.03		FBgn0026756		UDP-glycosyltransferase 37a1		s		metabolic process.
nclb		162.41		287.56		0.82		0.03		FBgn0263510		no child left behind		s		male gonad development; ovarian fusome organization; regulation of gene expression; male germ-line stem cell maintenance; ovarian follicle cell development; germ cell development.
CG11752		636.84		1071.1		0.75		0.03		FBgn0030292				sy
CG5861		367.76		628.17		0.77		0.03		FBgn0015338				s		phagocytosis.
CG7970		231.11		419.42		0.86		0.03		FBgn0035252				s
Fib		273.5		447.21		0.71		0.03		FBgn0003062		Fibrillarin		s		rRNA processing; RNA processing; tRNA processing; centrosome organization; cellular response to starvation.
PGRP-SD		111.44		201.36		0.85		0.03		FBgn0035806		PGRP-SD		s		defense response to Gram-positive bacterium; defense response; immune response.
CREG		170.44		313.28		0.88		0.03		FBgn0025456		Cellular Repressor of E1A-stimulated Genes		s		negative regulation of transcription from RNA polymerase II promoter; oxidation-reduction process.
Trs20		154.28		279.66		0.86		0.03		FBgn0266724		TRAPP subunit 20 ortholog (S. cerevisiae)		s		ER to Golgi vesicle-mediated transport; smoothened signaling pathway; dsRNA transport; spermatogenesis; vesicle-mediated transport.
DNApol-alpha50		35.02		78.63		1.17		0.03		NA				s
RpL29		5417.41		9250.11		0.77		0.03		FBgn0016726		Ribosomal protein L29		s		translation.
GXIVsPLA2		146.23		260.89		0.84		0.03		FBgn0036545		GXIVsPLA2		s		phospholipid metabolic process; lipid catabolic process.
arg		300.43		493.89		0.72		0.03		FBgn0023535		arginase		se		arginine catabolic process to ornithine.
CG40228		337.29		569.27		0.76		0.03		FBgn0063670				sy		.
l(2)34Fc		437.15		726.1		0.73		0.04		FBgn0261534		lethal (2) 34Fc		se
CG42394		159.97		285.06		0.83		0.04		FBgn0259740				sy		.
CG5727		69.51		139.95		1.01		0.04		FBgn0032193				s		.
CG4045		138.77		242.47		0.81		0.04		FBgn0025629				s		RNA (guanine-N7)-methylation; tRNA modification.
CG10219		1346.72		2263.68		0.75		0.04		NA				sy
CG10306		1381.02		2280.53		0.72		0.04		FBgn0034654				s		regulation of translational initiation.
CG7601		256.37		435.66		0.76		0.04		FBgn0027583				s		metabolic process.
alpha-Est5		78.29		149.61		0.93		0.04		NA				s
CG8031		188.37		337.48		0.84		0.04		FBgn0038110				s
CG18135		3311.23		5552.61		0.75		0.04		FBgn0036837				s		multicellular organism reproduction; lipid metabolic process.
CG30415		2647.56		4524.62		0.77		0.04		FBgn0250838				sy
CG43064		29.49		68.15		1.21		0.04		FBgn0262366				sy		.
Npc2f		11.9		32.64		1.46		0.04		FBgn0039154		Niemann-Pick type C-2f		s		sterol transport.
CG17721		64.23		125.09		0.96		0.04		FBgn0037885				s		.
Phk-3		369.4		631.51		0.77		0.04		FBgn0035089		Pherokine 3		s		terminal region determination; protein phosphorylation; response to bacterium; metamorphosis.
atilla		790.83		1316.4		0.74		0.04		FBgn0032422		atilla		s		.
CG12824		0		3.28		Inf		0.04		FBgn0033222				s
CG12825		0		3.28		Inf		0.04		FBgn0033221				s
CG34015		75.96		144.69		0.93		0.04		FBgn0054015				s		.
CG5791		251.86		437.77		0.8		0.04		FBgn0040582				sy
CG4753		143.11		244.57		0.77		0.05		FBgn0036622				se		metabolic process.
CG6610		72.7		138.92		0.93		0.05		FBgn0035675				s		mRNA splicing, via spliceosome.
RpL30		6133.95		10454.1		0.77		0.05		FBgn0086710		Ribosomal protein L30		s		centrosome duplication; peripheral nervous system development; translation; mitotic spindle elongation; mitotic spindle organization; growth.
CG6503		9440.6		16336.1		0.79		0.05		FBgn0040606				s
Ugt37b1		89.73		165.33		0.88		0.05		FBgn0026755		UDP-glycosyltransferase 37b1		s		metabolic process.
Hayan		188.48		322.43		0.77		0.05		FBgn0030925		Hayan		s		regulation of melanization defense response; proteolysis.
CG12929		59.59		118.24		0.99		0.05		FBgn0033429				s		.
CG8320		121.8		215.75		0.82		0.05		FBgn0034059				s
cyr		9.09		26.58		1.55		0.05		FBgn0030001		cypher		sy		epithelial cell morphogenesis.
l(2)k12914		273.78		471.9		0.79		0.05		FBgn0263852		lethal (2) k12914		sy		negative regulation of apoptotic process.
MED7		175.94		305.09		0.79		0.05		FBgn0051390		Mediator complex subunit 7		s		transcription from RNA polymerase II promoter; transcription initiation from RNA polymerase II promoter; regulation of transcription from RNA polymerase II promoter.
Total	sy		es		ms	ey	sey		me		mes	my	msy		mey		msey
217	46		28		23	9	9		8		8	6	6		4		4
Down Regulated Genes in Naive flies
id		MeanS		MeanN		log2FC		padj		FB_name		Full_name		Species		Bio_process
CG32368		283.62		51.83		-2.45		0		FBgn0052368				sy		.
Hml		738.39		186.27		-1.99		0		FBgn0029167		Hemolectin		sy		wound healing; chitin metabolic process; hemostasis; hemolymph coagulation.
CG4757		321.87		64.22		-2.33		0		FBgn0027584				sey		.
Ppn		199.3		44.25		-2.17		0		FBgn0003137		Papilin		sy		extracellular matrix organization.
cpx		1540.17		469.4		-1.71		0		FBgn0041605		complexin		sy		neuromuscular synaptic transmission; synaptic growth at neuromuscular junction; synaptic vesicle exocytosis; regulation of synaptic transmission; regulation of neurotransmitter secretion.
Mtk		541.44		149.07		-1.86		0		FBgn0014865		Metchnikowin		sy		response to bacterium; defense response; defense response to Gram-negative bacterium; antifungal humoral response; antibacterial humoral response; defense response to Gram-positive bacterium; defense response to fungus.
Os-C		25.96		0		-Inf		0		FBgn0010401		Os-C		sey		.
Sap47		847.33		252.64		-1.75		0		FBgn0013334		Synapse-associated protein 47kD		s		associative learning; regulation of short-term neuronal synaptic plasticity; synaptic transmission.
NimC1		332.52		101.6		-1.71		0		FBgn0259896		Nimrod C1		sy		defense response to bacterium; phagocytosis.
a10		29.8		1.2		-4.63		0		FBgn0011293		antennal protein 10		sey		sensory perception of chemical stimulus.
CG9512		940.34		337.85		-1.48		0		FBgn0030593				msy		ecdysteroid metabolic process; oxidation-reduction process.
Obp83a		49.4		7.21		-2.78		0		FBgn0011281		Odorant-binding protein 83a		sy		sensory perception of chemical stimulus.
Jhedup		121.75		33.88		-1.85		0		FBgn0034076		Juvenile hormone esterase duplication		sy
eater		180.74		58.91		-1.62		0		FBgn0243514		eater		sy		phagocytosis, recognition; immune response; lateral inhibition; phagocytosis; defense response to bacterium.
CG15784		878.43		354.21		-1.31		0		FBgn0029766				sy		.
CG5674		53.44		8.44		-2.66		0		FBgn0032656				s		lateral inhibition.
Cpr72Ec		23723.1		8862.11		-1.42		0		FBgn0036619		Cuticular protein 72Ec		sy		chitin-based cuticle development.
AttC		294.38		99.81		-1.56		0		FBgn0041579		Attacin-C		msy		defense response; humoral immune response; defense response to bacterium; antibacterial humoral response; defense response to Gram-positive bacterium.
Adgf-A		549.5		234.52		-1.23		0		FBgn0036752		Adenosine deaminase-related growth factor A		s		cellular response to sucrose starvation; adenosine catabolic process; larval lymph gland hemopoiesis; inosine biosynthetic process; regulation of carbohydrate metabolic process; hemocyte differentiation; cell proliferation; hypoxanthine salvage.
CG2225		245.9		95.49		-1.36		0		FBgn0032957				s		.
Dscam1		153.32		53.12		-1.53		0		FBgn0033159		Down syndrome cell adhesion molecule 1		sy		biological process described with 14 unique terms, many of which group under: brain development; establishment of localization; sensory perception; biological regulation; response to abiotic stimulus; endocytosis; response to stimulus; axonal fasciculation; localization; response to mechanical stimulus; regulation of anatomical structure morphogenesis; response to biotic stimulus; regulation of c…
LysX		21.03		1.86		-3.5		0		FBgn0004431		Lysozyme X		s		defense response; antimicrobial humoral response.
fax		377.87		158.66		-1.25		0		FBgn0014163		failed axon connections		s		neurogenesis; axonogenesis.
Akap200		411.51		175.96		-1.23		0		FBgn0027932		A kinase anchor protein 200		s		regulation of establishment of planar polarity; behavioral response to ethanol; autophagic cell death; negative regulation of Ras protein signal transduction; salivary gland cell autophagic cell death; protein localization.
LanA		180.24		69.34		-1.38		0		FBgn0002526		Laminin A		sy		biological process described with 22 unique terms, many of which group under: regulation of biological process; cell morphogenesis involved in neuron differentiation; regulation of cell motility; multi-organism process; locomotory behavior; epithelium development; cell adhesion mediated by integrin; regulation of cellular component biogenesis; growth; organic hydroxy compound metabolic process.
PPO1		1048.85		493.57		-1.09		0		NA				sy
vsg		908.91		425.77		-1.09		0		FBgn0045823		visgun		s		long-term memory; learning or memory; olfactory learning; multicellular organism reproduction; imaginal disc-derived wing morphogenesis; regulation of cell proliferation; behavioral response to ethanol.
Paip2		155.63		54.3		-1.52		0		FBgn0038100		polyA-binding protein interacting protein 2		s		regulation of cell growth; negative regulation of translation.
vkg		194.16		72.7		-1.42		0		FBgn0016075		viking		sy		Malpighian tubule morphogenesis; skeletal muscle tissue development; anterior Malpighian tubule development.
GstD2		71.78		20.75		-1.79		0		FBgn0010038		Glutathione S transferase D2		se		glutathione metabolic process.
GstD4		71.78		20.75		-1.79		0		FBgn0010040		Glutathione S transferase D4		se		glutathione metabolic process.
GstD5		71.78		20.75		-1.79		0		FBgn0010041		Glutathione S transferase D5		se		glutathione metabolic process.
CG4250		793.56		389.19		-1.03		0		FBgn0034761				s		.
NtR		228.32		104.42		-1.13		0		FBgn0029147		NtR		sy		ion transport.
CheA7a		21.37		4.06		-2.4		0		FBgn0029948		Chemosensory protein A 7a		sy		sensory perception of chemical stimulus.
CG10131		122.14		45.76		-1.42		0		FBgn0033949				sy		fatty acid metabolic process; oxidation-reduction process.
CG34355		217.53		99.78		-1.12		0		FBgn0085384				s
sas		204.26		87.49		-1.22		0		FBgn0002306		stranded at second		sy		axon guidance; instar larval development.
edin		37.24		6.45		-2.53		0		FBgn0052185		elevated during infection		s		defense response to Gram-positive bacterium; humoral immune response; defense response to Gram-negative bacterium.
Dhc98D		2449.04		1190.67		-1.04		0		FBgn0013813		Dynein heavy chain at 89D		s		microtubule-based movement.
PPO2		808.44		412.02		-0.97		0		FBgn0033367		Prophenoloxidase 2		sy		dopamine metabolic process; defense response to fungus; defense response to Gram-positive bacterium; melanization defense response; melanotic encapsulation of foreign target.
CG1910		512.16		250.5		-1.03		0		FBgn0022349				sy		long-term memory.
CG31869		182.39		79.8		-1.19		0		FBgn0051869				s
Reph		185.26		76.26		-1.28		0		FBgn0021800		Regulator of eph expression		sy		ephrin receptor signaling pathway; peripheral nervous system development.
Obp83b		37.91		10.58		-1.84		0		FBgn0010403		Odorant-binding protein 83b		msy		sensory perception of chemical stimulus.
Dek		1039.13		519.6		-1		0		FBgn0026533		Dek		s		mRNA processing.
psq		414.6		206.93		-1		0		FBgn0263102		pipsqueak		sy		embryonic pattern specification; pole plasm assembly; gene silencing; olfactory behavior; regulation of chromatin silencing; anterior/posterior axis specification, embryo; chromatin silencing; imaginal disc-derived wing morphogenesis.
bnl		64.69		22.17		-1.54		0		FBgn0014135		branchless		s		biological process described with 17 unique terms, many of which group under: taxis; chemotaxis; organ development; regulation of protein phosphorylation; positive chemotaxis; single organism signaling; anatomical structure formation involved in morphogenesis; terminal branching, open tracheal system; cellular response to chemical stimulus; regulation of epithelial cell migration; positive regula…
Cg25C		676.92		359.58		-0.91		0		FBgn0000299		Collagen type IV		sy		dorsal closure; cardiac muscle cell development; oviduct morphogenesis.
ear		77.61		27.33		-1.51		0		FBgn0026441		ENL/AF9-related		s		transcription initiation from RNA polymerase II promoter; regulation of transcription, DNA-templated.
sqd		206.31		94.78		-1.12		0		FBgn0263396		squid		s		biological process described with 18 unique terms, many of which group under: regulation of biological process; cell migration; heterocycle catabolic process; regulation of alternative mRNA splicing, via spliceosome; negative regulation of biosynthetic process; morphogenesis of follicular epithelium; RNA splicing, via transesterification reactions; negative regulation of nucleobase-containing com…
lectin-24Db		141.48		61.3		-1.21		0.01		FBgn0040102		lectin-24Db		sy
nAChRbeta3		183.8		85.4		-1.11		0.01		NA				sy
CycT		261.06		128.64		-1.02		0.01		FBgn0025455		Cyclin T		sy		transcription, DNA-templated; regulation of cell shape; response to heat; mitotic cell cycle; actin filament organization; regulation of transcription, DNA-templated; regulation of cyclin-dependent protein serine/threonine kinase activity.
Scr		38.23		10.63		-1.85		0.01		FBgn0003339		Sex combs reduced		s		sex differentiation; sex comb development; segment specification; positive regulation of transcription from RNA polymerase II promoter; regulation of transcription from RNA polymerase II promoter; midgut development; salivary gland boundary specification; specification of segmental identity, labial segment.
gek		437.67		227.57		-0.94		0.01		FBgn0023081		genghis khan		s		regulation of actin polymerization or depolymerization; protein phosphorylation; intracellular signal transduction; actin polymerization or depolymerization; synaptic target recognition.
Lk6		13176.5		6766.08		-0.96		0.01		FBgn0017581		Lk6		s		microtubule-based process; protein phosphorylation; regulation of growth; negative regulation of Ras protein signal transduction.
stau		755.38		413.56		-0.87		0.01		FBgn0003520		staufen		s		biological process described with 20 unique terms, many of which group under: posttranscriptional regulation of gene expression; regulation of translation; microtubule-based process; cognition; regulation of embryonic development; regulation of cytoplasmic mRNA processing body assembly; stem cell division; single-organism behavior; positive regulation of cellular component organization; asymmetri…
sNPF		427.6		219.63		-0.96		0.01		FBgn0032840		short neuropeptide F precursor		s		biological process described with 12 unique terms, many of which group under: multicellular organismal process; single-multicellular organism process; regulation of metabolic process; single-organism process; regulation of carbohydrate metabolic process; positive regulation of phosphorus metabolic process; cell communication; regulation of cell size; regulation of developmental growth; rhythmic p…
Arf51F		540.3		281.76		-0.94		0.01		FBgn0013750		ADP ribosylation factor at 51F		s		biological process described with 11 unique terms, many of which group under: reproduction; glycoprotein metabolic process; anatomical structure development; regulation of biological quality; response to ethanol; cell division; actin cytoskeleton organization; vesicle localization; cytokinesis; establishment of protein localization; developmental process; multi-organism process; cytoskeleton orga…
Invadolysin		1351.47		773.67		-0.8		0.01		FBgn0086359		Invadolysin		s		biological process described with 15 unique terms, many of which group under: regulation of catalytic activity; positive regulation of metaphase/anaphase transition of cell cycle; mitotic spindle organization; oxidation-reduction process; multicellular organismal reproductive process; protein complex biogenesis; regulation of biological quality; biological adhesion; regulation of mitotic cell cyc…
pigs		193.04		96.09		-1.01		0.01		FBgn0029881		pickled eggs		s		ovarian follicle cell development; ovarian follicle cell stalk formation; cell cycle arrest; negative regulation of Notch signaling pathway.
CycG		560.41		311.98		-0.85		0.01		FBgn0039858		Cyclin G		s		epithelium development; negative regulation of G1/S transition of mitotic cell cycle; female meiotic division; meiotic DNA repair synthesis; double-strand break repair.
CG42784		412.69		210.88		-0.97		0.01		FBgn0263354				s		.
pnt		58.62		21.41		-1.45		0.01		FBgn0003118		pointed		s		biological process described with 33 unique terms, many of which group under: heterophilic cell-cell adhesion via plasma membrane cell adhesion molecules; wing disc pattern formation; negative regulation of apoptotic signaling pathway; axis specification; multi-organism process; movement of cell or subcellular component; single-organism localization; multicellular organismal aging; positive regul…
ct		137.65		64.14		-1.1		0.01		FBgn0004198		cut		sy		biological process described with 24 unique terms, many of which group under: columnar/cuboidal epithelial cell development; sensory organ boundary specification; cell cycle; response to external stimulus; sensory perception of mechanical stimulus; central nervous system development; formation of a compartment boundary; regulation of signal transduction; negative regulation of transcription, DNA-…
Cngl		46.24		15		-1.62		0.01		FBgn0263257		Cyclic nucleotide-gated ion channel-like		sy		transmembrane transport; cation transport; cyclic-nucleotide-mediated signaling.
Syt1		688.96		380.81		-0.86		0.01		FBgn0004242		Synaptotagmin 1		s		biological process described with 14 unique terms, many of which group under: regulation of signaling; positive regulation of vesicle fusion; single-organism behavior; regulation of cell communication; regulation of synaptic transmission; regulation of reproductive process; exocytosis; regulation of pole plasm oskar mRNA localization; regulation of vesicle fusion; regulation of synapse structure …
DptB		34.21		8.22		-2.06		0.01		FBgn0034407		Diptericin B		msy		defense response to Gram-positive bacterium; antibacterial humoral response; humoral immune response.
cora		891.29		507.32		-0.81		0.01		FBgn0010434		coracle		s		biological process described with 15 unique terms, many of which group under: cell-cell junction organization; embryo development; cellular macromolecule localization; system process; cardiovascular system development; exocrine system development; adult somatic muscle development; biological regulation; single-organism membrane organization; tube development; apical junction assembly; morphogenes…
mth		33.33		9.62		-1.79		0.01		FBgn0023000		methuselah		s		aging; G-protein coupled receptor signaling pathway; determination of adult lifespan; response to starvation; response to paraquat; response to heat; synaptic vesicle exocytosis; response to reactive oxygen species; response to oxidative stress.
mthl2		33.33		9.62		-1.79		0.01		FBgn0035623		methuselah-like 2		s		G-protein coupled receptor signaling pathway; response to starvation; determination of adult lifespan.
mthl3		33.33		9.62		-1.79		0.01		FBgn0028956		methuselah-like 3		ms		G-protein coupled receptor signaling pathway; determination of adult lifespan; response to starvation.
mthl4		33.33		9.62		-1.79		0.01		FBgn0034219		methuselah-like 4		s		G-protein coupled receptor signaling pathway; response to starvation; determination of adult lifespan.
Eip63F-1		262.28		126.06		-1.06		0.01		FBgn0004910		Ecdysone-induced protein 63F 1		s		salivary gland cell autophagic cell death; autophagic cell death.
CG13722		21.32		5.22		-2.03		0.01		FBgn0035553				sy
CG12964		14.77		2.52		-2.55		0.02		FBgn0034022				s
serp		97.92		43.38		-1.17		0.02		FBgn0260653		serpentine		s		chitin metabolic process; open tracheal system development; regulation of tube length, open tracheal system; carbohydrate metabolic process.
CG12991		262.63		139.09		-0.92		0.02		FBgn0030847				s
Dh44		266.66		135.72		-0.97		0.02		FBgn0012344		Diuretic hormone 44		s		G-protein coupled receptor signaling pathway; neuropeptide signaling pathway; hormone-mediated signaling pathway; body fluid secretion; locomotor rhythm.
CG10384		57.01		18.96		-1.59		0.02		FBgn0034731				s
CG31712		1464		775.87		-0.92		0.02		FBgn0051712				s		.
pog		153.86		76.28		-1.01		0.02		FBgn0051660		poor gastrulation		s		G-protein coupled receptor signaling pathway; germ-band extension; regulation of antimicrobial peptide biosynthetic process.
CecA1		10.05		0.65		-3.95		0.02		FBgn0000276		Cecropin A1		msy		antibacterial humoral response; autophagic cell death; defense response to Gram-positive bacterium; salivary gland cell autophagic cell death; defense response to fungus; humoral immune response; defense response to Gram-negative bacterium; defense response to bacterium.
CecA2		10.05		0.65		-3.95		0.02		FBgn0000277		Cecropin A2		msy		defense response to bacterium; defense response to Gram-negative bacterium; humoral immune response; defense response to fungus; defense response to Gram-positive bacterium; antibacterial humoral response.
CecC		10.05		0.65		-3.95		0.02		FBgn0000279		Cecropin C		sy		defense response to Gram-positive bacterium; antibacterial humoral response; defense response to Gram-negative bacterium; defense response to bacterium; defense response to fungus; humoral immune response.
Cyp4g1		58.72		23.58		-1.32		0.02		FBgn0010019		Cytochrome P450-4g1		se		lipid metabolic process; oxidation-reduction process.
Psi		168.04		85.52		-0.97		0.02		FBgn0014870		P-element somatic inhibitor		s		regulation of mRNA splicing, via spliceosome; mRNA processing; spermatogenesis; negative regulation of mRNA splicing, via spliceosome; regulation of alternative mRNA splicing, via spliceosome.
eIF-1A		2009.89		1090.38		-0.88		0.02		FBgn0026250		Eukaryotic initiation factor 1A		s		mitotic spindle elongation; mitotic spindle organization; translation; smoothened signaling pathway; translational initiation; phagocytosis.
CG6012		409.3		222.71		-0.88		0.02		FBgn0032615				s		metabolic process.
Nrt		122.05		57.49		-1.09		0.02		FBgn0004108		Neurotactin		s		axonogenesis; axonal fasciculation; central nervous system development; axon guidance.
Dro		16.67		3.43		-2.28		0.02		FBgn0010388		Drosocin		msy		defense response; defense response to bacterium; defense response to Gram-negative bacterium; response to bacterium; antibacterial humoral response; defense response to Gram-positive bacterium.
Spn88Eb		82.77		32.41		-1.35		0.02		FBgn0038299		Serpin 88Eb		s		negative regulation of proteolysis; chaeta development; negative regulation of endopeptidase activity; regulation of proteolysis.
CG1718		202.57		107.8		-0.91		0.02		FBgn0031170				s		transport.
sog		84.6		40.44		-1.07		0.02		FBgn0003463		short gastrulation		ms		biological process described with 13 unique terms, many of which group under: organ morphogenesis; negative regulation of cellular response to transforming growth factor beta stimulus; regulation of BMP signaling pathway; negative regulation of cellular process; oocyte development; urogenital system development; post-embryonic development; amnioserosa formation; gland development; maternal specif…
WASp		233.21		125.03		-0.9		0.02		FBgn0024273		WASp		s		biological process described with 22 unique terms, many of which group under: cell differentiation; sensory organ development; regulation of embryonic development; cell division; negative regulation of cellular component organization; organ morphogenesis; microtubule bundle formation; cell part morphogenesis; organic substance transport; cell competition in a multicellular organism; cell fate com…
ltd		1732.38		968.62		-0.84		0.02		FBgn0002567		lightoid		s		biological process described with 12 unique terms, many of which group under: establishment of localization; localization; single-multicellular organism process; regulation of cellular metabolic process; nuclear transport; single-organism process; cellular protein localization; small GTPase mediated signal transduction; cellular component organization or biogenesis; biological regulation.
osp		544.63		314.71		-0.79		0.02		FBgn0003016		outspread		s		.
pnut		671.85		369.09		-0.86		0.02		FBgn0013726		peanut		s		mitotic cytokinesis; actomyosin contractile ring assembly; cellularization; apoptotic process; positive regulation of apoptotic process.
CG9132		279.28		150.14		-0.9		0.02		FBgn0030791				s		endocytosis.
wupA		701.77		386.76		-0.86		0.02		FBgn0004028		wings up A		s		heart development; cardiac muscle tissue development; myofibril assembly; skeletal muscle tissue development; sarcomere organization; nuclear division; muscle cell cellular homeostasis; muscle organ development; nervous system development; heart contraction.
Prm		898.05		509.42		-0.82		0.02		FBgn0003149		Paramyosin		s		mesoderm development; myofibril assembly.
Acn		2325.26		1284.94		-0.86		0.03		FBgn0263198		Acinus		s		protein targeting to lysosome; RNA splicing; apoptotic process; mRNA splicing, via spliceosome; regulation of autophagy; negative regulation of transposition, DNA-mediated.
CG15817		290.78		159.1		-0.87		0.03		NA				s
g		309.85		168.72		-0.88		0.03		FBgn0001087		garnet		sy		biological process described with 15 unique terms, many of which group under: negative regulation of gene silencing; vacuole organization; multicellular organismal aging; compound eye pigmentation; Notch receptor processing; organic substance transport; regulation of biological process; lytic vacuole organization; cellular macromolecule metabolic process; negative regulation of biological process…
Glut1		169.43		89.99		-0.91		0.03		FBgn0264574		Glucose transporter 1		sy		transmembrane transport.
Karl		91.44		40.85		-1.16		0.03		FBgn0030334		Karl		sy		imaginal disc-derived wing morphogenesis.
Rbp		138.68		69.16		-1		0.03		FBgn0262483		RIM-binding protein		msy		neuromuscular synaptic transmission; cytoskeletal matrix organization at active zone.
NUCB1		2250.7		1261.87		-0.83		0.03		FBgn0052190		NUCB1		s		defense response to Gram-negative bacterium; carbohydrate metabolic process; multicellular organism reproduction.
Appl		274.02		153.05		-0.84		0.03		FBgn0000108		Î² amyloid protein precursor-like		sy		biological process described with 11 unique terms, many of which group under: single-organism behavior; cognition; single-organism process; learning or memory; response to stimulus; nervous system development; single-organism cellular process; cellular process; response to wounding; regulation of cellular process.
Non2		691.88		377		-0.88		0.03		FBgn0035370		Novel nucleolar protein 2		sy		mitotic spindle assembly.
Sir2		490.65		294.68		-0.74		0.03		FBgn0024291		Sir2		s		behavioral response to ethanol; histone deacetylation; chromatin silencing; positive regulation of feeding behavior; regulation of apoptotic process; response to nutrient; determination of adult lifespan; regulation of histone acetylation; regulation of transcription, DNA-templated.
CG15765		927.9		565.53		-0.71		0.03		FBgn0029814				s		nervous system development.
cic		225.43		124.84		-0.85		0.03		FBgn0262582		capicua		sy		eye morphogenesis; regulation of transcription, DNA-templated; embryonic development via the syncytial blastoderm; negative regulation of cell growth; terminal region determination; negative regulation of transcription, DNA-templated; imaginal disc-derived wing vein specification; wing disc dorsal/ventral pattern formation; negative regulation of transcription from RNA polymerase II promoter; dor…
Syn		286.96		164.15		-0.81		0.03		FBgn0004575		Synapsin		s		biological process described with 11 unique terms, many of which group under: synapse organization; learning; multi-organism reproductive behavior; cellular component organization or biogenesis; olfactory learning; synaptic transmission; response to stress; optomotor response; response to temperature stimulus; neurological system process; cellular component biogenesis; adult behavior; reproductio…
Nrg		141.36		73.72		-0.94		0.03		FBgn0264975		Neuroglian		s		biological process described with 21 unique terms, many of which group under: pigment metabolic process; cardiovascular system development; post-embryonic organ development; regulation of tube size, open tracheal system; cell communication; central complex development; regulation of cellular process; cell-cell junction assembly; anatomical structure maturation; post-embryonic morphogenesis.
S		48.82		18.99		-1.36		0.03		FBgn0003310		Star		s		biological process described with 17 unique terms, many of which group under: response to organic substance; developmental programmed cell death; establishment of ommatidial planar polarity; germ cell development; renal system development; cell fate determination; determination of genital disc primordium; stem cell differentiation; protein targeting to Golgi; positive regulation of signal transdu…
Ptp52F		39.77		14.53		-1.45		0.04		FBgn0034085		Ptp52F		s		motor neuron axon guidance; nervous system development; protein dephosphorylation; axon guidance.
gce		251.55		140.1		-0.84		0.04		FBgn0261703		germ cell-expressed bHLH-PAS		s		signal transduction; negative regulation of programmed cell death; regulation of transcription, DNA-templated; positive regulation of transcription from RNA polymerase II promoter.
CG17259		248.02		131.44		-0.92		0.04		FBgn0031497				sy		seryl-tRNA aminoacylation.
Mbs		815.24		479.61		-0.77		0.04		FBgn0005536		Myosin binding subunit		s		dorsal closure; imaginal disc morphogenesis; epidermis development; regulation of compound eye photoreceptor development; germline ring canal formation; imaginal disc-derived wing hair organization; axon extension; oogenesis.
CG2469		1492.62		844.71		-0.82		0.04		FBgn0035205				s
Pkc98E		195.32		100.08		-0.96		0.04		FBgn0003093		Protein C kinase 98E		sy		neuron projection morphogenesis; protein phosphorylation; lipid particle organization; dorsal/ventral axis specification; long-term memory; response to ethanol; Golgi organization; negative regulation of cell proliferation; I-kappaB phosphorylation.
Aac11		1077.68		649.85		-0.73		0.04		FBgn0027885		Aac11		s		neurogenesis; negative regulation of apoptotic process.
Slc45-1		757.84		439.44		-0.79		0.04		FBgn0035968		Slc45 ortholog 1		s		sucrose transport.
fs(1)h		213.58		112.48		-0.93		0.04		FBgn0004656		female sterile (1) homeotic		sy		negative regulation of transcription, DNA-templated; regulation of transcription from RNA polymerase II promoter; terminal region determination; positive regulation of transcription elongation from RNA polymerase II promoter; imaginal disc-derived wing morphogenesis.
Mp		225.91		122.01		-0.89		0.04		FBgn0260660		Multiplexin		sy		cell adhesion; motor neuron axon guidance; basement membrane organization; skeletal muscle atrophy; cardiac muscle atrophy; positive regulation of integrin-mediated signaling pathway; mitochondrion organization.
Cip4		309.62		175.48		-0.82		0.04		FBgn0035533		Cdc42-interacting protein 4		s		biological process described with 11 unique terms, many of which group under: regulation of synapse organization; protein localization; macromolecule localization; localization; negative regulation of developmental growth; mesoderm development; cellular response to stimulus; anatomical structure morphogenesis; negative regulation of protein complex assembly; cellular localization; post-embryonic …
Pdk1		662.89		402.99		-0.72		0.04		FBgn0020386		Phosphoinositide-dependent kinase 1		s		biological process described with 15 unique terms, many of which group under: reproduction; regulation of multicellular organismal process; cellular response to stress; organ development; phosphorus metabolic process; cell differentiation; positive regulation of cell growth; cellular component biogenesis; negative regulation of apoptotic process; multi-organism process.
CG12239		4541.88		2618.02		-0.79		0.04		FBgn0029810				sy
shd		33.46		13.21		-1.34		0.04		FBgn0003388		shade		s		midgut development; central nervous system development; border follicle cell migration; dorsal closure; growth of a germarium-derived egg chamber; oxidation-reduction process; ecdysteroid biosynthetic process; head involution.
CASK		378.47		216.25		-0.81		0.04		FBgn0013759		CASK ortholog		sy		biological process described with 21 unique terms, many of which group under: adult walking behavior; cell adhesion; epithelial cell differentiation; regulation of locomotion; phosphorus metabolic process; regulation of anatomical structure morphogenesis; positive regulation of transport; protein phosphorylation; columnar/cuboidal epithelial cell development; biological adhesion; cell-cell signal…
SPoCk		732.57		457.38		-0.68		0.04		FBgn0052451		Secretory Pathway Calcium atpase		s		calcium ion transport; calcium-mediated signaling; sequestering of calcium ion; fluid transport.
yps		757.4		445.17		-0.77		0.04		FBgn0022959		ypsilon schachtel		s		mRNA splicing, via spliceosome; oogenesis; regulation of transcription, DNA-templated.
Asator		541.33		331.19		-0.71		0.04		FBgn0039908		Asator		s		protein phosphorylation.
Cp190		294.75		160.17		-0.88		0.04		FBgn0000283		Centrosomal protein 190kD		sy		microtubule-based process; regulation of gene expression; positive regulation of chromatin silencing; nuclear axial expansion; gene looping.
CG42724		470.79		268.83		-0.81		0.04		FBgn0261641				sy		DNA-templated transcription, elongation; regulation of transcription, DNA-templated; mRNA splicing, via spliceosome.
Pkc53E		738.84		440.62		-0.75		0.04		FBgn0003091		Protein C kinase 53E		s		protein phosphorylation; positive regulation of clathrin-mediated endocytosis; regulation of hemocyte proliferation; intracellular signal transduction.
Lar		586.53		359.94		-0.7		0.04		FBgn0000464		Leukocyte-antigen-related-like		s		biological process described with 17 unique terms, many of which group under: macromolecule metabolic process; regulation of chemotaxis; axon extension; negative regulation of cellular process; cell adhesion; sensory organ development; embryo development; retinal ganglion cell axon guidance; regulation of cell growth; synaptic growth at neuromuscular junction; biological adhesion; regulation of c…
alph		295.22		166.64		-0.83		0.04		FBgn0086361		alphabet		s		biological process described with 18 unique terms, many of which group under: organ morphogenesis; post-embryonic development; response to stimulus; mitotic cell cycle; response to oxidative stress; determination of adult lifespan; response to UV; primary metabolic process; post-embryonic organ morphogenesis; response to paraquat; response to UV-C; negative regulation of protein phosphorylation; …
nudE		1148.31		667.68		-0.78		0.04		FBgn0036059		nudE		s		germarium-derived oocyte fate determination; mitotic metaphase plate congression; border follicle cell migration; centrosome localization; male meiosis chromosome segregation; mitotic spindle organization; centrosome duplication.
rut		491.77		303.92		-0.69		0.05		FBgn0003301		rutabaga		s		biological process described with 26 unique terms, many of which group under: nucleoside phosphate biosynthetic process; response to stress; single organism signaling; determination of adult lifespan; response to heat; regulation of signal transduction; cell part morphogenesis; neuromuscular synaptic transmission; courtship behavior; signaling; learning.
Mcm10		14.46		3.48		-2.05		0.05		FBgn0032929		Minichromosome maintenance 10		s		heterochromatin organization involved in chromatin silencing; positive regulation of mitotic cell cycle; eye-antennal disc development; negative regulation of compound eye retinal cell apoptotic process; female meiosis chromosome segregation; chromosome condensation; pre-replicative complex assembly involved in nuclear cell cycle DNA replication; DNA replication; positive regulation of R7 cell di…
chif		580.56		350.46		-0.73		0.05		FBgn0000307		chiffon		ms		eggshell chorion gene amplification; positive regulation of protein kinase activity; chorion-containing eggshell formation; positive regulation of DNA replication; regulation of DNA replication; muscle cell cellular homeostasis; eggshell chorion assembly; photoreceptor cell axon guidance.
ltl		591.23		380.02		-0.64		0.05		FBgn0268063		larval translucida		s		imaginal disc-derived wing morphogenesis; imaginal disc-derived wing vein specification.
pros		45.58		20.07		-1.18		0.05		FBgn0004595		prospero		sy		biological process described with 41 unique terms, many of which group under: vesicle-mediated transport; multicellular organismal reproductive process; regulation of protein localization; G1 to G0 transition; axon guidance; sensory perception; localization; positive regulation of gene expression; compound eye photoreceptor fate commitment; tissue development; negative regulation of cell projecti…
CG8312		482.47		288.48		-0.74		0.05		FBgn0037720				sy
LanB1		208.99		120.47		-0.79		0.05		FBgn0261800		LanB1		s		biological process described with 14 unique terms, many of which group under: extracellular structure organization; cellular process; single-organism cellular process; cellular component organization or biogenesis; regulation of biological process; cell adhesion mediated by integrin; basement membrane assembly; multi-organism process; muscle structure development; reproductive process; positive r…
Mid1		64.1		27.6		-1.22		0.05		FBgn0053988		Mid1 ortholog (S. cerevisiae)		sy		social behavior; locomotor rhythm.
tai		242.53		135.2		-0.84		0.05		FBgn0041092		taiman		sy		border follicle cell migration; germ-line stem-cell niche homeostasis; regulation of transcription, DNA-templated; axon extension; signal transduction.
ths		111.69		54.52		-1.03		0.05		FBgn0033652		thisbe		sy		glial cell development; heart development; hindgut morphogenesis; larval somatic muscle development; mesoderm development; myoblast migration; fibroblast growth factor receptor signaling pathway; glial cell differentiation; larval visceral muscle development.
CG15894		39.82		15.88		-1.33		0.05		FBgn0029864				s
CG6686		615.87		352.4		-0.81		0.05		FBgn0032388				s		neurogenesis; positive regulation of ERK1 and ERK2 cascade; mRNA splicing, via spliceosome; positive regulation of Ras protein signal transduction.
CG9395		356.61		205.83		-0.79		0.05		FBgn0032506				s		.
Mnn1		534.76		317.09		-0.75		0.05		FBgn0031885		Menin 1		s		biological process described with 15 unique terms, many of which group under: response to abiotic stimulus; single-multicellular organism process; imaginal disc development; cellular protein modification process; multicellular organismal aging; system development; response to salt stress; negative regulation of metabolic process; regulation of cell cycle G1/S phase transition; positive regulation…
ASPP		151.96		82.61		-0.88		0.05		FBgn0034606		Ankyrin-repeat, SH3-domain, and Proline-rich-region containing Protein		s		positive regulation of protein tyrosine kinase activity.
CG32815		144.56		75.53		-0.94		0.05		FBgn0052815				s		.
CG43707		320.53		186.1		-0.78		0.05		FBgn0263846				s
Mkk4		298.44		175.41		-0.77		0.05		FBgn0024326		MAP kinase kinase 4		s		activation of JUN kinase activity; protein phosphorylation; regulation of adult chitin-containing cuticle pigmentation; positive regulation of JNK cascade; neuron projection morphogenesis; neuron development.
tral		691.38		406.31		-0.77		0.05		FBgn0041775		trailer hitch		s		oocyte dorsal/ventral axis specification; actin cytoskeleton organization; ER to Golgi vesicle-mediated transport; microtubule cytoskeleton organization.
Total	sy		ms		my	msy	es		ey		sey	me	mes		mey		msey
160	61		11		8	8	7		3		3	0	0		0		0

## Sheet: D. yakuba
D. yakuba RNA-Seq Data
			MeanS - Mean expression in socialized flies; MeanN - Mean expression in Non-socialized flies; Species - which other species this gene was significantly differentially regulated between Socialized and Non-socialized
Up Regulated Genes in Naive flies
id		MeanS		MeanN		log2FC		padj		FB_name		Full_name		Species		Bio_process
CG8160		5.37		205.36		5.26		0		FBgn0034011				ey
DptB		50.84		260.37		2.36		0		FBgn0034407		Diptericin B		msy		defense response to Gram-positive bacterium; antibacterial humoral response; humoral immune response.
Ilp5		144.96		698.77		2.27		0		FBgn0044048		Insulin-like peptide 5		sy		sleep; female mating behavior; insulin receptor signaling pathway; locomotory behavior.
Def		984.42		3887.03		1.98		0		FBgn0010385		Defensin		sy		response to bacterium; humoral immune response; defense response to bacterium; antibacterial humoral response; defense response to Gram-positive bacterium; positive regulation of biosynthetic process of antibacterial peptides active against Gram-positive bacteria.
retinin		2667.22		11817.8		2.15		0		FBgn0040074		retinin		y		.
Nplp3		404.68		1619.31		2		0		FBgn0042201		Neuropeptide-like precursor 3		y		neuropeptide signaling pathway.
Eip71CD		1499.8		5376.45		1.84		0		FBgn0000565		Ecdysone-induced protein 28/29kD		sey		neuron projection morphogenesis; cellular response to oxidative stress; salivary gland cell autophagic cell death; response to oxidative stress; oxidation-reduction process; sulfur amino acid metabolic process; determination of adult lifespan; protein repair; autophagic cell death.
CG10814		0.46		28.03		5.93		0		FBgn0033830				sy		oxidation-reduction process.
CG13428		14.94		81.11		2.44		0		FBgn0034515				my		.
AttC		103.15		238.24		1.21		0		FBgn0041579		Attacin-C		msy		defense response; humoral immune response; defense response to bacterium; antibacterial humoral response; defense response to Gram-positive bacterium.
Scp1		59.59		212.08		1.83		0		FBgn0020908		Sarcoplasmic calcium-binding protein 1		y
Obp99b		37.8		149.77		1.99		0		FBgn0039685		Odorant-binding protein 99b		sy		salivary gland cell autophagic cell death; autophagic cell death; olfactory behavior; sensory perception of chemical stimulus; response to pheromone.
CG4962		397.86		1008.32		1.34		0		FBgn0036597				y
Dgp-1		4962.76		12474.3		1.33		0		FBgn0027836		Dgp-1		y		.
AttD		3.86		33.13		3.1		0		FBgn0038530		Attacin-D		y		defense response to Gram-positive bacterium; antibacterial humoral response.
Mpcp		2676.23		6770.22		1.34		0		FBgn0026409		Mitochondrial phosphate carrier protein		y		mitochondrial transport; phosphate ion transport; wing disc dorsal/ventral pattern formation.
Mppe		330.03		767.46		1.22		0		FBgn0259985		Metallophosphoesterase		y		protein dephosphorylation.
CG11426		5019.17		11972.3		1.25		0		FBgn0037166				y		dephosphorylation; phototransduction.
MtnA		695.52		1768.99		1.35		0		FBgn0002868		Metallothionein A		sy		metal ion homeostasis; response to metal ion.
Mf		1016.98		2260.17		1.15		0		FBgn0038294		Myofilin		y		wing disc development; skeletal muscle myosin thick filament assembly; chaeta development.
Dpt		32.96		80.06		1.28		0		FBgn0004240		Diptericin		my		antibacterial humoral response; innate immune response; positive regulation of innate immune response; defense response to Gram-negative bacterium; defense response to bacterium; response to bacterium.
His3.3A		110.07		258.94		1.23		0		FBgn0014857		Histone H3.3A		y		regulation of cell shape; cell adhesion; male meiosis; chromatin assembly or disassembly.
His3.3B		110.07		258.94		1.23		0		FBgn0004828		Histone H3.3B		y		male meiosis; chromatin assembly or disassembly.
His3:CG31613		110.07		258.94		1.23		0		FBgn0051613		His3:CG31613		y		nucleosome assembly.
His3:CG33803		110.07		258.94		1.23		0		FBgn0053803		His3:CG33803		y		chromatin assembly or disassembly.
His3:CG33806		110.07		258.94		1.23		0		FBgn0053806		His3:CG33806		y		chromatin assembly or disassembly.
His3:CG33809		110.07		258.94		1.23		0		FBgn0053809		His3:CG33809		y		chromatin assembly or disassembly.
His3:CG33812		110.07		258.94		1.23		0		FBgn0053812		His3:CG33812		y		chromatin assembly or disassembly.
His3:CG33815		110.07		258.94		1.23		0		FBgn0053815		His3:CG33815		y		chromatin assembly or disassembly.
His3:CG33818		110.07		258.94		1.23		0		FBgn0053818		His3:CG33818		y		chromatin assembly or disassembly.
His3:CG33821		110.07		258.94		1.23		0		FBgn0053821		His3:CG33821		y		chromatin assembly or disassembly.
His3:CG33824		110.07		258.94		1.23		0		FBgn0053824		His3:CG33824		y		chromatin assembly or disassembly.
His3:CG33827		110.07		258.94		1.23		0		FBgn0053827		His3:CG33827		y		chromatin assembly or disassembly.
His3:CG33830		110.07		258.94		1.23		0		FBgn0053830		His3:CG33830		y		chromatin assembly or disassembly.
His3:CG33833		110.07		258.94		1.23		0		FBgn0053833		His3:CG33833		y		chromatin assembly or disassembly.
His3:CG33836		110.07		258.94		1.23		0		FBgn0053836		His3:CG33836		y		chromatin assembly or disassembly.
His3:CG33839		110.07		258.94		1.23		0		FBgn0053839		His3:CG33839		y		chromatin assembly or disassembly.
His3:CG33842		110.07		258.94		1.23		0		FBgn0053842		His3:CG33842		y		chromatin assembly or disassembly.
His3:CG33845		110.07		258.94		1.23		0		FBgn0053845		His3:CG33845		y		chromatin assembly or disassembly.
His3:CG33848		110.07		258.94		1.23		0		FBgn0053848		His3:CG33848		y		chromatin assembly or disassembly.
His3:CG33851		110.07		258.94		1.23		0		FBgn0053851		His3:CG33851		y		chromatin assembly or disassembly.
His3:CG33854		110.07		258.94		1.23		0		FBgn0053854		His3:CG33854		y		chromatin assembly or disassembly.
His3:CG33857		110.07		258.94		1.23		0		FBgn0053857		His3:CG33857		y		chromatin assembly or disassembly.
His3:CG33860		110.07		258.94		1.23		0		FBgn0053860		His3:CG33860		y		chromatin assembly or disassembly.
His3:CG33863		110.07		258.94		1.23		0		FBgn0053863		His3:CG33863		y		chromatin assembly or disassembly.
His3:CG33866		110.07		258.94		1.23		0		FBgn0053866		His3:CG33866		y		chromatin assembly or disassembly.
Tom20		296.21		669.03		1.18		0		FBgn0036928		Translocase of outer membrane 20		y		protein targeting to mitochondrion.
cype		2493.94		6318.89		1.34		0		FBgn0015031		cyclope		y		mitochondrial electron transport, cytochrome c to oxygen.
igl		73.38		184.44		1.33		0		FBgn0013467		igloo		y
CG30008		44.48		114.73		1.37		0		FBgn0050008				y		fatty acid elongation.
VhaM9.7-a		648.01		1479.58		1.19		0		FBgn0035521		Vacuolar H+ ATPase M9.7 subunit a		y		ATP hydrolysis coupled proton transport.
CG4288		215.36		484.15		1.17		0		NA				y
CG10621		1699.32		3482.1		1.03		0		FBgn0032726				msey
gol		352.5		763.24		1.11		0		FBgn0004919		goliath		y		protein ubiquitination.
nrv3		360.31		759.72		1.08		0		FBgn0032946		nervana 3		y		sensory perception of sound; sodium ion transport; response to auditory stimulus; potassium ion transport.
Ilp3		124.87		276.89		1.15		0		FBgn0044050		Insulin-like peptide 3		y		locomotor rhythm; female mating behavior; sleep; insulin receptor signaling pathway.
CecA1		28.5		79.33		1.48		0		FBgn0000276		Cecropin A1		msy		antibacterial humoral response; autophagic cell death; defense response to Gram-positive bacterium; salivary gland cell autophagic cell death; defense response to fungus; humoral immune response; defense response to Gram-negative bacterium; defense response to bacterium.
CecA2		28.5		79.33		1.48		0		FBgn0000277		Cecropin A2		msy		defense response to bacterium; defense response to Gram-negative bacterium; humoral immune response; defense response to fungus; defense response to Gram-positive bacterium; antibacterial humoral response.
CecC		28.5		79.33		1.48		0		FBgn0000279		Cecropin C		sy		defense response to Gram-positive bacterium; antibacterial humoral response; defense response to Gram-negative bacterium; defense response to bacterium; defense response to fungus; humoral immune response.
ninaG		1243.32		2562.58		1.04		0		FBgn0037896		ninaG		y		transport; oxidation-reduction process; rhodopsin metabolic process; retinoid metabolic process; visual perception.
sesB		7634.83		16084.4		1.07		0		FBgn0003360		stress-sensitive B		y		biological process described with 20 unique terms, many of which group under: response to stimulus; anatomical structure homeostasis; multicellular organismal aging; cellular response to chemical stimulus; single-organism intracellular transport; adult locomotory behavior; cellular component biogenesis; response to external stimulus; action potential; establishment of vesicle localization; locomo…
Osi2		48.67		116.37		1.26		0		FBgn0037410		Osiris 2		y		.
CG14275		47.83		126.4		1.4		0		FBgn0032022				y
CG7906		142.01		298.68		1.07		0		FBgn0036417				y
CG10219		1081.12		2279.38		1.08		0		NA				sy
Mlp84B		550.13		1092.36		0.99		0		FBgn0014863		Muscle LIM protein at 84B		y		sarcomere organization; regulation of establishment of planar polarity; muscle tissue development; skeletal muscle tissue development; cell differentiation.
AstA		126.86		258.67		1.03		0		FBgn0015591		Allatostatin A		y		neuropeptide signaling pathway.
CG8229		151.75		323.27		1.09		0		FBgn0033356				y
Drs		315.43		619.07		0.97		0		FBgn0010381		Drosomycin		mey		cytolysis in other organism; defense response to fungus; antibacterial humoral response; innate immune response; defense response; defense response to Gram-negative bacterium; antifungal humoral response; response to bacterium; defense response to protozoan.
CG33977		218.05		490.36		1.17		0		FBgn0053977				y
CG11137		689.83		1470.76		1.09		0		FBgn0037199				sy
Nplp1		146.38		292.23		1		0		FBgn0035092		Neuropeptide-like precursor 1		y		positive regulation of cGMP-mediated signaling; neuropeptide signaling pathway.
CG30172		463		966.93		1.06		0		FBgn0050172				y
CG5694		182.98		378.65		1.05		0		FBgn0032197				y
RpS29		2082.02		4364.1		1.07		0		FBgn0261599		Ribosomal protein S29		sy		neurogenesis; neuron development; translation.
CG34242		142.42		292.6		1.04		0		FBgn0085271				y
CG14298		73.64		168.23		1.19		0		FBgn0038654				sy
CG13920		73.32		160.27		1.13		0		FBgn0025712				y
CG3955		496.47		956.96		0.95		0		FBgn0033793				y		.
CG34134		878.4		1775.6		1.02		0		FBgn0083970				y		.
prt		29.42		77.75		1.4		0		FBgn0043005		portabella		y		olfactory learning; male mating behavior; transmembrane transport.
CG34172		414.92		842.94		1.02		0		FBgn0085201				sy
CheA75a		4.65		21.98		2.24		0		FBgn0036783		Chemosensory protein A 75a		my		sensory perception of chemical stimulus.
CG2126		17.23		54.44		1.66		0		FBgn0039876				y
Lip2		12.45		40.32		1.7		0		FBgn0024740		Lipase 2		ey		lipid metabolic process.
Syt4		93.89		193.91		1.05		0		FBgn0028400		Synaptotagmin 4		y		synaptic vesicle exocytosis; neurotransmitter secretion; regulation of neurotransmitter secretion; vesicle-mediated transport; positive regulation of vesicle fusion; regulation of synaptic plasticity.
CG11320		9.89		37.87		1.94		0		NA				y
lawc		7.86		31.91		2.02		0		FBgn0262976		leg arista wing complex		y		.
CG31918		88.36		185.4		1.07		0		FBgn0031678				y		proteolysis.
CG32551		113.61		239.47		1.08		0		FBgn0052551				sy		.
sgll		94.35		200.37		1.09		0		FBgn0051472		sugarlethal		y		vitamin B6 metabolic process; response to sucrose; oxidation-reduction process; pyridoxine biosynthetic process; pyridoxal phosphate biosynthetic process.
CG7646		687.34		1372.42		1		0		FBgn0036926				y
ari-2		324.32		631.91		0.96		0		FBgn0025186		ariadne 2		y		protein polyubiquitination.
l(2)SH0834		223.35		449.27		1.01		0		FBgn0267365		lethal (2) SH0834		y		.
mRpL37		149.05		303.88		1.03		0		FBgn0261380		mitochondrial ribosomal protein L37		y		translation.
CG32486		269.4		485.76		0.85		0		FBgn0266918				y		protein ubiquitination.
MED21		98.14		186.72		0.93		0		FBgn0040020		Mediator complex subunit 21		y		regulation of transcription from RNA polymerase II promoter; transcription initiation from RNA polymerase II promoter.
JhI-21		236.65		443.54		0.91		0		FBgn0028425		JhI-21		y		defense response to fungus; leucine import; amino acid transmembrane transport.
Kmn2		69.84		158.8		1.19		0		FBgn0266598		kinetochore Mis12-Ndc80 network component 2		y
CG30441		46.2		117.52		1.35		0		FBgn0050441				sy		cilium assembly.
Thor		601.96		1130.22		0.91		0		FBgn0261560		Thor		msy		biological process described with 15 unique terms, many of which group under: response to stress; immune system process; regulation of cellular component organization; response to oxidative stress; striated muscle cell differentiation; response to starvation; cellular component organization; multicellular organismal aging; regulation of synapse organization; response to nutrient levels; response …
MESR3		61.65		133.08		1.11		0		FBgn0032694		Misexpression suppressor of ras 3		y		negative regulation of Ras protein signal transduction.
CG31324		15.26		45.14		1.56		0		FBgn0051324				my
vri		112.29		213.88		0.93		0		FBgn0016076		vrille		y		biological process described with 12 unique terms, many of which group under: rhythmic behavior; rhythmic process; anatomical structure development; tube morphogenesis; single-organism behavior; positive regulation of blood circulation; sensory organ development; respiratory system development; regulation of transcription, DNA-templated; RNA biosynthetic process.
dnr1		112.91		222.29		0.98		0		FBgn0260866		defense repressor 1		y		imaginal disc-derived wing morphogenesis; immune response; protein ubiquitination; sleep; negative regulation of biosynthetic process of antibacterial peptides active against Gram-negative bacteria.
CG13841		172.7		331.5		0.94		0		FBgn0040588				y
CG3011		880.25		1529.33		0.8		0		FBgn0029823				ey		behavioral response to ethanol; L-serine biosynthetic process; glycine metabolic process.
CG13646		145.13		276.46		0.93		0		FBgn0039255				y		amino acid transmembrane transport.
mxt		142.64		266.47		0.9		0		FBgn0031637		mextli		y		positive regulation of translation; regulation of formation of translation initiation ternary complex; female germ-line stem cell maintenance; lateral inhibition.
CG11619		319.31		541.5		0.76		0		FBgn0036836				y		lipid metabolic process.
l(2)efl		364.35		661.35		0.86		0		FBgn0011296		lethal (2) essential for life		y		regulation of translational initiation by eIF2 alpha phosphorylation.
CG42394		108.94		220.52		1.02		0		FBgn0259740				sy		.
CG32259		34.2		83.48		1.29		0		FBgn0052259				y		.
GILT2		209.89		416.79		0.99		0		FBgn0039099		Gamma-interferon-inducible lysosomal thiol reductase 2		y		positive regulation of defense response to bacterium; oxidation-reduction process.
CG11752		646.41		1208.75		0.9		0		FBgn0030292				sy
CG1674		653.68		1188.52		0.86		0		FBgn0039897				y
CG9338		384.03		734.02		0.93		0		FBgn0032899				y
Paf-AHalpha		50.32		109.79		1.13		0		NA				y
Syt7		215.1		391.01		0.86		0		FBgn0039900		Synaptotagmin 7		y		exocytosis; vesicle-mediated transport; synaptic vesicle exocytosis; neurotransmitter secretion.
CG12400		2439.57		4755.65		0.96		0		NA				sy
CG3999		160.21		285.64		0.83		0		FBgn0037801				sey		oxidation-reduction process; glycine catabolic process.
CG32373		204.02		367.09		0.85		0		FBgn0052373				y		synaptic target recognition.
Tsp42Ej		4682.49		8639.47		0.88		0		FBgn0033132		Tetraspanin 42Ej		sy		endocytosis; cellular response to high light intensity.
CG6852		135.39		251.01		0.89		0		FBgn0036820				sy		cell redox homeostasis; neurogenesis.
CG12194		181.18		334.94		0.89		0		FBgn0031636				y		transmembrane transport.
daw		926.83		1620.31		0.81		0.01		FBgn0031461		dawdle		y		regulation of insulin secretion; activin receptor signaling pathway; determination of adult lifespan; positive regulation of activin receptor signaling pathway; growth; negative regulation of autophagy; transforming growth factor beta receptor signaling pathway; axon guidance.
SIFa		25.29		67.93		1.43		0.01		FBgn0053527		SIFamide		y		mating behavior, sex discrimination; neuropeptide signaling pathway; negative regulation of female receptivity.
CG18508		100.18		191.86		0.94		0.01		FBgn0028746				y
Oda		2333.82		4157.57		0.83		0.01		FBgn0014184		Ornithine decarboxylase antizyme		y		cell differentiation.
CG32006		35.38		83.89		1.25		0.01		FBgn0052006				y		biological process described with 15 unique terms, many of which group under: regionalization; cellular component biogenesis; chemotaxis; regulation of cell cycle; embryonic pattern specification; positive regulation of cell cycle; tissue development; dorsal/ventral pattern formation; cell morphogenesis involved in neuron differentiation; negative regulation of nitrogen compound metabolic process…
CG5773		1914.04		3503.65		0.87		0.01		FBgn0034290				sy
CheA7a		0.92		9.39		3.36		0.01		FBgn0029948		Chemosensory protein A 7a		sy		sensory perception of chemical stimulus.
CG9147		100.32		197.87		0.98		0.01		FBgn0031774				y		metabolic process.
rho-5		331.85		600.27		0.86		0.01		FBgn0041723		rhomboid-5		y		regulation of epidermal growth factor receptor signaling pathway; proteolysis; signal transduction; sleep.
CG9505		3107.76		5427.96		0.8		0.01		FBgn0031805				y		proteolysis.
CG13409		510.49		913.17		0.84		0.01		FBgn0038926				y
CG13404		11.14		32.8		1.56		0.01		FBgn0030559				y
CG13931		364.29		658.01		0.85		0.01		FBgn0035258				y
Kal1		365.23		638.53		0.81		0.01		FBgn0039155		Kallmann syndrome 1 ortholog		y
CG7713		34.4		82.98		1.27		0.01		FBgn0038545				y
CG17270		42.46		92.52		1.12		0.01		FBgn0038828				y
CG8852		51.17		108.01		1.08		0.01		FBgn0031548				y		.
mRpS34		23.26		61.53		1.4		0.01		FBgn0260460		mitochondrial ribosomal protein S34		y		translation.
CG13650		210.12		378.89		0.85		0.01		FBgn0039277				y		proteolysis.
CG40228		220.95		427.86		0.95		0.01		FBgn0063670				sy		.
tim		562.47		974.15		0.79		0.01		FBgn0014396		timeless		y		biological process described with 19 unique terms, many of which group under: rhythmic process; behavior; regulation of behavior; multi-organism reproductive process; circadian behavior; multicellular organismal process; response to abiotic stimulus; regulation of biological quality; response to stimulus; negative regulation of macromolecule biosynthetic process; regulation of response to stimulu…
Osi9		52.87		107.61		1.03		0.01		FBgn0037416		Osiris 9		y		imaginal disc-derived wing morphogenesis.
O-fut1		37.87		83.36		1.14		0.01		FBgn0033901		O-fucosyltransferase 1		y		protein O-linked glycosylation; endocytosis; positive regulation of Notch signaling pathway; single organismal cell-cell adhesion; lateral inhibition; nervous system development; protein catabolic process; regulation of Notch signaling pathway; negative regulation of Notch signaling pathway.
Gad1		711.74		1212.61		0.77		0.01		FBgn0004516		Glutamic acid decarboxylase 1		y		neuromuscular junction development; gamma-aminobutyric acid biosynthetic process; neurotransmitter biosynthetic process; olfactory learning; glutamate catabolic process; response to mechanical stimulus; larval locomotory behavior; synapse assembly; neurotransmitter receptor metabolic process.
CG18538		0		6.59		Inf		0.01		FBgn0034324				y		.
CG10508		73.77		143.93		0.96		0.01		FBgn0037060				y
Zasp66		1348.27		2228.64		0.73		0.01		FBgn0035917		Z band alternatively spliced PDZ-motif protein 66		y		myofibril assembly; mesoderm development.
CG8369		2091.19		4002.04		0.94		0.01		FBgn0040532				y		wing disc dorsal/ventral pattern formation.
nes		94.04		179.18		0.93		0.01		FBgn0026630		nessy		y		plasma membrane organization; lipid modification; sperm individualization; germ cell migration.
CG30033		62.5		118.74		0.93		0.01		FBgn0050033				y
l(3)04053		33.35		73.68		1.14		0.01		FBgn0010830		lethal (3) 04053		y		.
CG5535		440.5		758.63		0.78		0.01		FBgn0036764				y		amino acid transmembrane transport; amino acid transport.
jet		61.99		124.6		1.01		0.01		FBgn0031652		jetlag		y		SCF-dependent proteasomal ubiquitin-dependent protein catabolic process; locomotor rhythm; entrainment of circadian clock by photoperiod; circadian behavior.
CG15201		1313.5		2562.83		0.96		0.01		FBgn0030272				y
Ef1alpha100E		617.2		1076.59		0.8		0.01		NA				y
Drip		130.77		230.18		0.82		0.01		FBgn0015872		Drip		y		transmembrane transport; regulation of oviposition; water homeostasis; water transport; renal system process.
l(2)k12914		418.2		744.76		0.83		0.01		FBgn0263852		lethal (2) k12914		sy		negative regulation of apoptotic process.
CG3348		15.59		44.63		1.52		0.01		FBgn0040609				sy		chitin metabolic process.
CG14482		1751.78		3240.98		0.89		0.01		NA				y
CG17386		275.93		470.5		0.77		0.01		FBgn0033936				mey
phtf		531.71		911.48		0.78		0.01		FBgn0028579		phtf		y		regulation of transcription from RNA polymerase II promoter.
Dgkepsilon		1018.37		1733.18		0.77		0.01		NA				y
Epac		83.39		154.59		0.89		0.01		FBgn0085421		Exchange protein directly activated by cAMP ortholog (H. sapiens)		y		regulation of protein phosphorylation; regulation of Rap protein signal transduction.
Hrs		1203.18		2036.01		0.76		0.01		FBgn0031450		Hepatocyte growth factor regulated tyrosine kinase substrate		y		biological process described with 23 unique terms, many of which group under: regulation of multicellular organismal process; nervous system development; protein localization; regulation of phosphorylation; regulation of cellular response to growth factor stimulus; columnar/cuboidal epithelial cell development; synaptic vesicle priming; positive regulation of Toll signaling pathway; protein metab…
Scgalpha		172.58		307.52		0.83		0.01		NA				y
CG32230		3542.05		6376.94		0.85		0.01		NA				y
CdsA		1360.92		2244.14		0.72		0.01		FBgn0010350		CDP diglyceride synthetase		y		cell growth; regulation of lipid storage; trachea morphogenesis; rhodopsin mediated signaling pathway; CDP-diacylglycerol biosynthetic process; terminal branching, open tracheal system; lipid storage; thermotaxis; phototransduction.
Ir76a		276.19		480.06		0.8		0.01		FBgn0260874		Ionotropic receptor 76a		y		detection of chemical stimulus involved in sensory perception of smell; transmission of nerve impulse; detection of chemical stimulus involved in sensory perception.
cyr		83.41		160.43		0.94		0.01		FBgn0030001		cypher		sy		epithelial cell morphogenesis.
slam		166.67		288.05		0.79		0.01		FBgn0043854		slow as molasses		y		cleavage furrow ingression; protein localization; cellularization; membrane organization; germ cell migration; cleavage furrow formation.
ste14		69.19		136.98		0.99		0.01		FBgn0036336		isoprenylcysteine carboxylmethyltransferase		y		C-terminal protein methylation.
CG3326		0		5.26		Inf		0.01		FBgn0031519				y		mitotic sister chromatid segregation; microtubule severing; ATP metabolic process.
VhaPPA1-1		248.39		421.12		0.76		0.01		FBgn0028662		Vacuolar H+ ATPase PPA1 subunit 1		y		ATP hydrolysis coupled proton transport; mitotic spindle organization.
CG5282		257.16		445.37		0.79		0.01		FBgn0036986				y		proteolysis.
Rca1		24.31		57.1		1.23		0.01		FBgn0017551		Regulator of cyclin A1		y		regulation of mitotic nuclear division; eye-antennal disc morphogenesis; neurogenesis; G1/S transition of mitotic cell cycle; SCF-dependent proteasomal ubiquitin-dependent protein catabolic process; lateral inhibition; negative regulation of APC-Cdc20 complex activity.
CG32267		143.55		264.73		0.88		0.01		FBgn0052267				y		.
CG34250		80.66		165.31		1.04		0.01		FBgn0085279				y		.
Cpr49Ag		7.47		25.45		1.77		0.01		FBgn0033730		Cuticular protein 49Ag		sy		chitin-based cuticle development.
CG12004		121.87		218.4		0.84		0.01		FBgn0035236				y		synaptic target recognition; defense response to fungus.
CG6439		422.69		708.42		0.75		0.01		FBgn0038922				y		tricarboxylic acid cycle.
UBL3		160.11		285.59		0.83		0.01		FBgn0026076		UBL3		y		.
noc		59.96		117.61		0.97		0.01		FBgn0005771		no ocelli		y		biological process described with 11 unique terms, many of which group under: epithelium development; regulation of metabolic process; anatomical structure development; regulation of gene expression; organ development; respiratory system development; multi-organism behavior; photoreceptor cell fate commitment; cell proliferation; developmental process; behavior; sensory organ morphogenesis.
kar		261.26		448.75		0.78		0.01		FBgn0001296		karmoisin		y		transmembrane transport; ommochrome biosynthetic process.
CG8195		66.77		127.93		0.94		0.01		FBgn0034032				y
CG8520		236.99		415.4		0.81		0.01		FBgn0033734				y
Fem-1		165.16		279.77		0.76		0.02		FBgn0034542		Fem-1		y		regulation of ubiquitin-protein transferase activity.
Cbp53E		204.79		343.85		0.75		0.02		FBgn0004580		Calbindin 53E		y		cellular calcium ion homeostasis.
unc-119		22.87		55.12		1.27		0.02		FBgn0025549		unc-119		y		nervous system development.
Sar1		212.92		361.65		0.76		0.02		FBgn0038947		Sar1 ortholog (S. cerevisiae)		y		biological process described with 11 unique terms, many of which group under: regulation of biological process; instar larval or pupal development; regulation of cytoplasmic transport; post-embryonic development; cellular component organization or biogenesis; positive regulation of transport; positive regulation of multicellular organismal process; regulation of vesicle targeting, to, from or wit…
Atg4b		46.72		95.26		1.03		0.02		FBgn0038325		Autophagy-related 4b		y		autophagic cell death; salivary gland cell autophagic cell death; autophagy; proteolysis.
Mob3		381.08		668.39		0.81		0.02		FBgn0259482				sy		.
Obp56b		225.71		419.39		0.89		0.02		FBgn0046880		Odorant-binding protein 56b		y		sensory perception of chemical stimulus.
TMS1		850.46		1464.44		0.78		0.02		FBgn0028399		TMS1		y
CG32221		18.35		46.04		1.33		0.02		FBgn0052221				y		SCF-dependent proteasomal ubiquitin-dependent protein catabolic process.
crim		88.85		171.59		0.95		0.02		FBgn0036198		crimpled		y		liquid clearance, open tracheal system; septate junction assembly; regulation of tube size, open tracheal system.
gammaSnap2		107.52		199.5		0.89		0.02		NA				y
CG11306		66.44		129.51		0.96		0.02		FBgn0037108				y		neurogenesis; biosynthetic process.
CG12859		1338.91		2363.69		0.82		0.02		NA				y
CG14274		68.79		128.96		0.91		0.02		FBgn0032023				y
CG6356		220.17		375.44		0.77		0.02		FBgn0039178				y		transmembrane transport.
Cdk5alpha		675.27		1137.38		0.75		0.02		NA				y
Mtk		228.39		315.98		0.47		0.02		FBgn0014865		Metchnikowin		sy		response to bacterium; defense response; defense response to Gram-negative bacterium; antifungal humoral response; antibacterial humoral response; defense response to Gram-positive bacterium; defense response to fungus.
bsk		1012.27		1730.79		0.77		0.02		FBgn0000229		basket		y		biological process described with 34 unique terms, many of which group under: morphogenesis of an epithelial sheet; defense response to other organism; negative regulation of protein serine/threonine kinase activity; male genitalia morphogenesis; dorsal appendage formation; cellular response to metal ion; pigment metabolic process; wound healing; cellular protein modification process; response to…
CG6767		202.02		333.15		0.72		0.02		FBgn0036030				ey		imaginal disc-derived wing morphogenesis; nucleotide biosynthetic process; ribonucleoside monophosphate biosynthetic process.
PGAP3		177.5		308.93		0.8		0.02		FBgn0033088		Post-GPI attachment to proteins 3 ortholog (H. sapiens)		y		GPI anchor metabolic process.
CG1103		7.93		26.11		1.72		0.02		FBgn0037235				y		.
CG9034		760.01		1320.47		0.8		0.02		FBgn0040931				sy
CG40127		1818.25		3173.64		0.8		0.02		FBgn0262116				sy		rRNA transcription.
CG6983		333.32		548.04		0.72		0.02		FBgn0035896				y
bwa		103.85		188.53		0.86		0.02		FBgn0045064		brain washing		y		brain development; sphingolipid metabolic process; ceramide catabolic process; regulation of lipid metabolic process.
MFS18		142.78		245.74		0.78		0.02		FBgn0025684		Major Facilitator Superfamily Transporter 18		y		transmembrane transport.
CG3907		670.15		1074.94		0.68		0.02		FBgn0034958				y		mitotic chromosome condensation.
nAChRalpha7		172.36		292.6		0.76		0.02		NA				y
CG31051		52.41		99.73		0.93		0.02		FBgn0051051				y		.
beat-Vb		227		372.83		0.72		0.02		FBgn0038092		beat-Vb		y		heterophilic cell-cell adhesion via plasma membrane cell adhesion molecules.
Cals		889.24		1433.54		0.69		0.02		FBgn0039928		Calsyntenin-1		y		calcium-dependent cell-cell adhesion via plasma membrane cell adhesion molecules; homophilic cell adhesion via plasma membrane adhesion molecules; synaptic transmission; cell-cell adhesion mediated by cadherin.
ApepP		87.07		158.82		0.87		0.02		FBgn0026150		Aminopeptidase P		y		proteolysis.
CG42238		7.8		24.35		1.64		0.02		FBgn0250867				y
CG31388		148.99		259.28		0.8		0.03		FBgn0051388				y
CG14591		914.9		1462.19		0.68		0.03		FBgn0033054				y
Trissin		228.21		380.21		0.74		0.03		FBgn0038343		Trissin		y		G-protein coupled receptor signaling pathway.
CG3652		155.89		270.37		0.79		0.03		FBgn0031600				y
CG9717		480.49		785.4		0.71		0.03		FBgn0039789				y		sulfate transport; transmembrane transport.
mtacp1		2301.28		3824.72		0.73		0.03		NA				y
CG14408		85.43		153.35		0.84		0.03		FBgn0030581				y
CG10205		429.15		684.4		0.67		0.03		FBgn0033970				y		.
twit		28.57		59.98		1.07		0.03		FBgn0032895		target of wit		y		regulation of neurotransmitter secretion.
PGAP5		68.74		124.87		0.86		0.03		FBgn0031997		Post-GPI attachment to proteins 5 ortholog (H. sapiens)		y		.
CG10566		262.2		429.23		0.71		0.03		FBgn0037050				y		regulation of neurotransmitter secretion.
CG4558		24.05		53.79		1.16		0.03		FBgn0029914				y
CG10311		330.87		535.31		0.69		0.03		FBgn0038420				y
CG33217		391.83		662.17		0.76		0.03		FBgn0053217				y		.
wls		38.98		74.63		0.94		0.03		FBgn0036141		wntless		y		biological process described with 11 unique terms, many of which group under: sensory organ development; regulation of cell communication; regulation of localization; signal transduction; cell communication; single-organism localization; positive regulation of protein transport; embryo development; positive regulation of cell communication; transport; segmentation; regulation of protein transport…
CG32523		10374.8		16863.4		0.7		0.03		FBgn0052523				y		proteolysis.
CG9676		10374.8		16863.4		0.7		0.03		FBgn0030773				y		proteolysis.
Atg12		32.82		76.86		1.23		0.03		FBgn0036255		Autophagy-related 12		sy		cellular response to chloroquine; autophagic vacuole assembly; larval midgut cell programmed cell death; autophagy; macroautophagy; salivary gland cell autophagic cell death; autophagic cell death.
ninaE		141361		263681		0.9		0.03		FBgn0002940		neither inactivation nor afterpotential E		y		biological process described with 14 unique terms, many of which group under: behavior; cell differentiation; cellular developmental process; anatomical structure morphogenesis; sensory perception; response to light intensity; negative regulation of biological process; response to temperature stimulus; organ development; eye development; response to stimulus; cell morphogenesis involved in differ…
CoVIIc		3628.15		6263.65		0.79		0.03		NA				sy
Pten		314.04		528.28		0.75		0.03		FBgn0026379		Pten		y		biological process described with 52 unique terms, many of which group under: regulation of cellular component biogenesis; regulation of multicellular organismal process; regulation of cell cycle; regulation of metabolic process; response to nutrient levels; cellular protein localization; negative regulation of adherens junction organization; response to chemical; inositol phosphate metabolic pro…
Tsp97E		25.62		52.29		1.03		0.03		FBgn0039465		Tetraspanin 97E		y		.
CG8321		105.11		184.48		0.81		0.03		FBgn0033677				y
exd		88.89		145		0.71		0.03		FBgn0000611		extradenticle		y		biological process described with 11 unique terms, many of which group under: developmental process; anatomical structure development; pattern specification process; cytoplasmic transport; cellular process; somatic muscle development; positive regulation of macromolecule biosynthetic process; organ morphogenesis; anatomical structure morphogenesis; protein localization to organelle; single-organi…
CG4406		155.87		259.86		0.74		0.03		FBgn0023545				y		attachment of GPI anchor to protein; proteolysis.
CG2016		1029.65		1684.82		0.71		0.03		FBgn0250839				y
CG17267		3.93		17.14		2.12		0.03		FBgn0038821				y		.
CG30091		108.48		185.84		0.78		0.03		FBgn0050091				y		proteolysis.
Sclp		52.41		98.95		0.92		0.03		FBgn0030357		Sclp		y		muscle system process.
CG10326		209.16		349.35		0.74		0.03		FBgn0038453				y
CG30415		3585.89		6094.35		0.77		0.03		FBgn0250838				sy
CG15760		230.74		372.24		0.69		0.04		FBgn0030508				y
Jhe		169.32		284.79		0.75		0.04		FBgn0010052		Juvenile hormone esterase		y		behavioral response to ethanol; male mating behavior; juvenile hormone catabolic process.
Sras		40.69		81.39		1		0.04		FBgn0029121		severas		y		proteolysis.
CG30423		447.13		750.43		0.75		0.04		FBgn0050423				sy
CG13902		77.25		140.24		0.86		0.04		FBgn0035166				y
CG15739		538.29		848.1		0.66		0.04		FBgn0030347				y
Uev1A		254.46		409.52		0.69		0.04		FBgn0035601		Ubiquitin-conjugating enzyme variant 1A		y		protein polyubiquitination.
Swip-1		96.17		166.47		0.79		0.04		FBgn0032731		Swiprosin-1		y		mesoderm development.
Obp99a		3799.66		6433.62		0.76		0.04		FBgn0039678		Odorant-binding protein 99a		msey		olfactory behavior; sensory perception of chemical stimulus; response to pheromone.
sbr		553.84		869.92		0.65		0.04		FBgn0003321		small bristles		y		long-term memory; mRNA polyadenylation; mRNA export from nucleus; adult behavior; poly(A)+ mRNA export from nucleus; nuclear export.
CG7222		26.34		55.3		1.07		0.04		FBgn0033551				y
CG13248		34.41		69.59		1.02		0.04		FBgn0036984				y		amino acid transmembrane transport.
Arfip		79.74		140.38		0.82		0.04		FBgn0037884		Arfaptin		y		positive regulation of synaptic growth at neuromuscular junction; behavioral response to ethanol.
gk		31.84		66.36		1.06		0.04		FBgn0020300		geko		y		sensory perception of smell; behavioral response to ethanol; response to ethanol.
CG4433		60.42		111.73		0.89		0.04		FBgn0038763				y
CG7409		939.54		1549.11		0.72		0.04		FBgn0035817				y		protein folding.
CG33107		181.62		302.12		0.73		0.04		FBgn0053107				y
Ggamma30A		32526.4		55520.5		0.77		0.04		NA				y
CG11089		466.02		687.07		0.56		0.04		FBgn0039241				ey		purine nucleotide biosynthetic process; wound healing.
CG14667		140.26		232.99		0.73		0.04		FBgn0037317				y
msta		3162.5		5047.32		0.67		0.04		FBgn0053548		msta		y		negative regulation of gene expression.
mRpL17		148.59		238.64		0.68		0.04		FBgn0035122		mitochondrial ribosomal protein L17		y		translation.
CG33120		156.25		276.52		0.82		0.04		FBgn0053120				mey
CG8216		191.74		314.37		0.71		0.04		FBgn0033358				y		.
SpdS		707.69		1154.1		0.71		0.04		FBgn0037723		Spermidine Synthase		sey		spermidine biosynthetic process.
dpr18		111.23		184.79		0.73		0.04		FBgn0030723		defective proboscis extension response 18		y		sensory perception of chemical stimulus.
CG14132		284.26		435.09		0.61		0.05		FBgn0040817				y
CG4577		395.5		610.32		0.63		0.05		FBgn0031306				y
CG31814		30.2		61.65		1.03		0.05		FBgn0051814				y
JhI-1		396.81		609.54		0.62		0.05		FBgn0028426		Juvenile hormone-inducible protein 1		y		biological process described with 11 unique terms, many of which group under: developmental process; anatomical structure development; regulation of cell growth; regulation of cellular component organization; cell differentiation; reproduction; multi-organism process; cell proliferation; cellular developmental process; nuclear export; regulation of protein metabolic process.
scro		336.55		547.75		0.7		0.05		FBgn0028993		scarecrow		y		regulation of transcription, DNA-templated; dendrite morphogenesis.
CG32280		84.07		148.78		0.82		0.05		FBgn0052280				y		.
CG5708		327.22		549.58		0.75		0.05		FBgn0032196				y
Fie		1565.14		2433.94		0.64		0.05		FBgn0026592		Fire exit		y		.
EndoB		91.14		152.18		0.74		0.05		FBgn0034433		Endophilin B		y		membrane tubulation; vitellogenesis; membrane organization; regulation of endocytosis.
CoVIII		872.87		1383.23		0.66		0.05		NA				ey
SPR		157.71		255.68		0.7		0.05		FBgn0029768		Sex peptide receptor		y		regulation of post-mating oviposition; negative regulation of female receptivity, post-mating; G-protein coupled receptor signaling pathway.
CG7200		64.01		113.8		0.83		0.05		FBgn0032671				y		.
CG13018		41.41		83.1		1.01		0.05		FBgn0040751				y
Myo28B1		52.34		94.53		0.85		0.05		FBgn0040299		Myosin 28B1		y		actin filament-based movement.
Total	sy		my		ey	ms	msy		me		es	mey	sey		mes		msey
294	43		14		14	7	7		5		5	5	5		2		2
Down Regulated Genes in Naive flies
id		MeanS		MeanN		log2FC		padj		FB_name		Full_name		Species		Bio_process
CG16826		614.04		0		-Inf		0		FBgn0032505				y		.
Hml		1431.01		174.76		-3.03		0		FBgn0029167		Hemolectin		sy		wound healing; chitin metabolic process; hemostasis; hemolymph coagulation.
TotF		598.53		54.7		-3.45		0		FBgn0044811		Turandot F		y		cellular response to UV; response to bacterium; cellular response to heat.
TotM		598.53		54.7		-3.45		0		FBgn0031701		Turandot M		my		defense response to Gram-positive bacterium; response to bacterium; cellular response to heat.
CG9512		418.98		36.97		-3.5		0		FBgn0030593				msy		ecdysteroid metabolic process; oxidation-reduction process.
CG18673		192.69		7.96		-4.6		0		FBgn0040629				y		one-carbon metabolic process.
CG4757		1057.02		154.36		-2.78		0		FBgn0027584				sey		.
lectin-28C		265.46		21.68		-3.61		0		FBgn0040099		lectin-28C		y
eater		176.72		8.58		-4.36		0		FBgn0243514		eater		sy		phagocytosis, recognition; immune response; lateral inhibition; phagocytosis; defense response to bacterium.
CG1773		167.32		10.49		-4		0		FBgn0033439				y		proteolysis.
CG30002		167.32		10.49		-4		0		FBgn0260474				y		proteolysis.
Ppn		169.8		13.22		-3.68		0		FBgn0003137		Papilin		sy		extracellular matrix organization.
a10		480.04		91.33		-2.39		0		FBgn0011293		antennal protein 10		sey		sensory perception of chemical stimulus.
NimC1		177.47		18.45		-3.27		0		FBgn0259896		Nimrod C1		sy		defense response to bacterium; phagocytosis.
nAChRbeta3		142.15		11.46		-3.63		0		NA				sy
NtR		220.98		29.31		-2.91		0		FBgn0029147		NtR		sy		ion transport.
CG8665		1005.81		244.23		-2.04		0		FBgn0032945				y		oxidation-reduction process; 10-formyltetrahydrofolate catabolic process; one-carbon metabolic process; biosynthetic process.
Cg25C		2068.05		530.91		-1.96		0		FBgn0000299		Collagen type IV		sy		dorsal closure; cardiac muscle cell development; oviduct morphogenesis.
sug		441.99		104.73		-2.08		0		FBgn0033782		sugarbabe		ey		cellular response to nutrient; negative regulation of transcription from RNA polymerase II promoter; insulin-like growth factor receptor signaling pathway; response to starvation; negative regulation of transcription, DNA-templated; positive regulation of transcription, DNA-templated.
CG18067		20316.2		4996.02		-2.02		0		FBgn0034512				y		multicellular organism reproduction.
CG34211		50.35		0		-Inf		0		FBgn0085240				y		.
CG34212		50.35		0		-Inf		0		FBgn0085241				y		.
CG44142		50.35		0		-Inf		0		FBgn0264991				y		.
Obp83a		332.23		77.7		-2.1		0		FBgn0011281		Odorant-binding protein 83a		sy		sensory perception of chemical stimulus.
CG5150		281.35		63.82		-2.14		0		FBgn0035620				y		metabolic process.
Glt		4886.07		1354.73		-1.85		0		FBgn0001114		Glutactin		y		synaptic target inhibition; motor neuron axon guidance; defense response to other organism.
CG8661		212.97		45.67		-2.22		0		FBgn0030837				y
ImpL3		340.23		84.44		-2.01		0		FBgn0001258		Ecdysone-inducible gene L3		y		carbohydrate metabolic process; carboxylic acid metabolic process; oxidation-reduction process; somatic muscle development; glycolytic process; myoblast fusion.
CG31205		1364.25		408.9		-1.74		0		FBgn0051205				y		proteolysis.
vkg		1100.56		320.48		-1.78		0		FBgn0016075		viking		sy		Malpighian tubule morphogenesis; skeletal muscle tissue development; anterior Malpighian tubule development.
PPO1		175.63		34.71		-2.34		0		NA				sy
ct		262.67		64.55		-2.02		0		FBgn0004198		cut		sy		biological process described with 24 unique terms, many of which group under: columnar/cuboidal epithelial cell development; sensory organ boundary specification; cell cycle; response to external stimulus; sensory perception of mechanical stimulus; central nervous system development; formation of a compartment boundary; regulation of signal transduction; negative regulation of transcription, DNA-…
Obp19a		36.19		0.27		-7.05		0		FBgn0031109		Odorant-binding protein 19a		y		olfactory behavior; response to pheromone; sensory perception of chemical stimulus.
lectin-24Db		44.67		1.61		-4.79		0		FBgn0040102		lectin-24Db		sy
Jhedup		53.23		4.09		-3.7		0		FBgn0034076		Juvenile hormone esterase duplication		sy
Ance-5		151.46		29.78		-2.35		0		FBgn0035076		Ance-5		y		proteolysis.
nej		477.96		146.54		-1.71		0		FBgn0261617		nejire		my		biological process described with 21 unique terms, many of which group under: generation of neurons; compound eye photoreceptor fate commitment; DNA replication checkpoint; regulation of nitrogen compound metabolic process; regulation of nuclear division; histone H3-K18 acetylation; single-organism localization; locomotory behavior; cellular response to stimulus; eye morphogenesis.
Lsp2		1843.14		543.33		-1.76		0		FBgn0002565		Larval serum protein 2		msey		motor neuron axon guidance; synaptic target inhibition.
Appl		374.32		108.6		-1.79		0		FBgn0000108		Î² amyloid protein precursor-like		sy		biological process described with 11 unique terms, many of which group under: single-organism behavior; cognition; single-organism process; learning or memory; response to stimulus; nervous system development; single-organism cellular process; cellular process; response to wounding; regulation of cellular process.
Ca-alpha1T		476.6		152.45		-1.64		0		NA				y
Obp83b		92.76		17.01		-2.45		0		FBgn0010403		Odorant-binding protein 83b		msy		sensory perception of chemical stimulus.
mask		537.05		175.96		-1.61		0		FBgn0043884		multiple ankyrin repeats single KH domain		y		compound eye photoreceptor cell differentiation; positive regulation of JAK-STAT cascade; cell proliferation; negative regulation of apoptotic process; antimicrobial humoral response; centrosome duplication; transmembrane receptor protein tyrosine kinase signaling pathway; cytoskeletal anchoring at plasma membrane.
CG9821		340.45		96.72		-1.82		0		FBgn0037636				y
sif		656.48		217.36		-1.59		0		FBgn0085447		still life		y		positive regulation of filopodium assembly; regulation of synapse structure or activity; regulation of axonogenesis; actin cytoskeleton organization; regulation of GTPase activity; synaptic transmission.
Cpr72Ec		133.07		25.55		-2.38		0		FBgn0036619		Cuticular protein 72Ec		sy		chitin-based cuticle development.
IM4		936.96		318.4		-1.56		0		FBgn0040653		Immune induced molecule 4		sey		cell morphogenesis; immune response; humoral immune response; defense response.
Strn-Mlck		332.49		95.04		-1.81		0		FBgn0265045		Stretchin-Mlck		y		protein phosphorylation.
fs(1)h		454.19		147.45		-1.62		0		FBgn0004656		female sterile (1) homeotic		sy		negative regulation of transcription, DNA-templated; regulation of transcription from RNA polymerase II promoter; terminal region determination; positive regulation of transcription elongation from RNA polymerase II promoter; imaginal disc-derived wing morphogenesis.
to		1729.13		615.85		-1.49		0		FBgn0039298		takeout		y		adult feeding behavior; male courtship behavior; circadian rhythm; rhythmic behavior; feeding behavior; response to starvation; behavioral response to starvation; mating behavior.
CG5791		408.08		142.35		-1.52		0		FBgn0040582				sy
spen		636.49		216.01		-1.56		0		FBgn0016977		split ends		my		biological process described with 16 unique terms, many of which group under: cellular response to stimulus; cell surface receptor signaling pathway; wing disc pattern formation; ERBB signaling pathway; regulation of nucleobase-containing compound metabolic process; positive regulation of cell communication; defense response to other organism; morphogenesis of a polarized epithelium; glial cell m…
futsch		840.55		292.93		-1.52		0		FBgn0259108		futsch		y		biological process described with 13 unique terms, many of which group under: cytoskeleton organization; microtubule-based process; negative regulation of neuron apoptotic process; system process; axon cargo transport; organ development; regulation of developmental process; regulation of programmed cell death; neurological system process; neurofilament cytoskeleton organization; regulation of dev…
Dro		440.56		152.16		-1.53		0		FBgn0010388		Drosocin		msy		defense response; defense response to bacterium; defense response to Gram-negative bacterium; response to bacterium; antibacterial humoral response; defense response to Gram-positive bacterium.
Ten-a		254.84		81.3		-1.65		0		FBgn0267001		Tenascin accessory		y		synaptic target recognition; synaptic target attraction; cell-matrix adhesion; cell adhesion; central complex development; self proteolysis; synaptic growth at neuromuscular junction.
CG10131		476.17		178.13		-1.42		0		FBgn0033949				sy		fatty acid metabolic process; oxidation-reduction process.
Smr		117.39		26.42		-2.15		0		FBgn0265523		Smrter		y		negative regulation of transcription, DNA-templated; regulation of mitotic cell cycle; negative regulation of Notch signaling pathway; phagocytosis; imaginal disc-derived wing morphogenesis.
CG13833		814.6		321.42		-1.34		0		FBgn0039040				y		metabolic process.
pros		193.78		54.2		-1.84		0		FBgn0004595		prospero		sy		biological process described with 41 unique terms, many of which group under: vesicle-mediated transport; multicellular organismal reproductive process; regulation of protein localization; G1 to G0 transition; axon guidance; sensory perception; localization; positive regulation of gene expression; compound eye photoreceptor fate commitment; tissue development; negative regulation of cell projecti…
east		340.93		118.15		-1.53		0		FBgn0261954		enhanced adult sensory threshold		my		regulation of metaphase plate congression; metamorphosis; female meiosis chromosome segregation; achiasmate meiosis I; negative regulation of gene expression.
hipk		154.08		41.95		-1.88		0		FBgn0035142		homeodomain interacting protein kinase		y		biological process described with 12 unique terms, many of which group under: tissue morphogenesis; imaginal disc development; cellular metabolic process; single-organism process; protein stabilization; taxis; positive regulation of macromolecule metabolic process; growth; response to abiotic stimulus; primary metabolic process; single-multicellular organism process; regulation of biological qual…
CG8757		1542.79		627.81		-1.3		0		FBgn0036380				y		metabolic process.
CG42795		469.7		170.73		-1.46		0		FBgn0261928				my		regulation of GTPase activity.
p38c		56.08		8.53		-2.72		0		FBgn0267339		p38c MAP kinase		y		regulation of adult chitin-containing cuticle pigmentation; signal transduction; protein phosphorylation; regulation of lipid storage; regulation of response to oxidative stress.
CG33109		30.38		1.34		-4.5		0		FBgn0053109				y
AOX1		1678.86		659.33		-1.35		0		FBgn0267408		Aldehyde oxidase 1		y		pyridoxal metabolic process; oxidation-reduction process.
FK506-bp1		1250.09		510.1		-1.29		0		FBgn0013269		FK506-binding protein 1		y		negative regulation of macroautophagy; protein folding; peptidyl-proline modification; negative regulation of autophagy; histone peptidyl-prolyl isomerization; juvenile hormone mediated signaling pathway.
CG30287		34		2.9		-3.55		0		FBgn0050287				y		proteolysis.
CG30288		34		2.9		-3.55		0		FBgn0050288				y		proteolysis.
CG30289		34		2.9		-3.55		0		FBgn0050289				y		proteolysis.
CG33459		34		2.9		-3.55		0		FBgn0053459				y		proteolysis.
Cyp12d1-d		50.97		7.12		-2.84		0		FBgn0053503		Cyp12d1-d		y		response to insecticide; oxidation-reduction process; response to DDT.
Cyp12d1-p		50.97		7.12		-2.84		0		FBgn0050489		Cyp12d1-p		y		response to DDT; oxidation-reduction process; response to insecticide.
Os-C		58.67		8.87		-2.72		0		FBgn0010401		Os-C		sey		.
cpo		227.71		77.54		-1.55		0		FBgn0263995		couch potato		y		dormancy process; olfactory behavior; regulation of hemocyte proliferation; synaptic transmission; peripheral nervous system development.
tyf		148.37		45.69		-1.7		0		FBgn0026083		twenty-four		y		positive regulation of translation; locomotor rhythm; defense response to bacterium.
Rbp2		199.48		68.49		-1.54		0		FBgn0262734		RNA-binding protein 2		y		translational initiation.
Hers		137.3		39.51		-1.8		0		FBgn0052529		Histone gene-specific Epigenetic Repressor in late S phase		y		chromatin remodeling; chromatin silencing; imaginal disc-derived wing morphogenesis.
CG8129		779.44		326.13		-1.26		0		FBgn0037684				y		metabolic process.
Cpr47Ef		110.96		31.62		-1.81		0		FBgn0033603		Cuticular protein 47Ef		y		chitin-based cuticle development.
Karl		69.05		14.68		-2.23		0		FBgn0030334		Karl		sy		imaginal disc-derived wing morphogenesis.
mam		133.96		41.63		-1.69		0		FBgn0002643		mastermind		y		biological process described with 15 unique terms, many of which group under: regulation of cellular macromolecule biosynthetic process; cell division; eye development; cellular response to stimulus; asymmetric cell division; positive regulation of cellular metabolic process; embryo development; positive regulation of biological process; cell surface receptor signaling pathway; heart morphogenesi…
X11Lbeta		550.68		223.33		-1.3		0		NA				y
CG4950		22.28		1.07		-4.38		0		FBgn0036587				y
CG9928		1241.71		569.28		-1.13		0		FBgn0032472				y
regucalcin		1425.76		633.65		-1.17		0		FBgn0030362		regucalcin		y		multicellular organism reproduction.
bgm		3555.23		1563.69		-1.18		0		FBgn0027348		bubblegum		y		long-chain fatty acid metabolic process; response to endoplasmic reticulum stress.
CG11873		182.11		61.29		-1.57		0		FBgn0039633				y		response to endoplasmic reticulum stress.
CG7362		1170.65		483.82		-1.27		0		FBgn0038258				y		glycolytic process; phagocytosis.
CG5171		1203.02		537.58		-1.16		0		FBgn0031907				ey		trehalose biosynthetic process.
CG6409		8280.74		3630.6		-1.19		0		FBgn0036106				ey		GPI anchor biosynthetic process.
cpx		496.67		209.43		-1.25		0		FBgn0041605		complexin		sy		neuromuscular synaptic transmission; synaptic growth at neuromuscular junction; synaptic vesicle exocytosis; regulation of synaptic transmission; regulation of neurotransmitter secretion.
LysP		18.27		0.47		-5.28		0		FBgn0004429		Lysozyme P		y		antimicrobial humoral response.
upSET		161.15		55.42		-1.54		0		FBgn0036398		upSET		y		histone acetylation; establishment of chromatin silencing; oogenesis; heterochromatin organization involved in chromatin silencing.
mei-P26		76.65		19.4		-1.98		0		FBgn0026206		meiotic P26		y		meiotic nuclear division; protein ubiquitination; germ cell development; gamete generation.
CG43347		244.49		94.23		-1.38		0		FBgn0263072				y		transcription, DNA-templated.
Mid1		140.19		46.52		-1.59		0		FBgn0053988		Mid1 ortholog (S. cerevisiae)		sy		social behavior; locomotor rhythm.
CG12256		220.25		90.77		-1.28		0		FBgn0038002				y		proteolysis.
IA-2		1103.33		490.11		-1.17		0		FBgn0031294		IA-2 ortholog		y		regulation of secretion; digestive tract development; protein dephosphorylation.
larp		239.42		87.07		-1.46		0		FBgn0261618		La related protein		y		mitochondrion inheritance; salivary gland cell autophagic cell death; spindle assembly involved in male meiosis; mitotic chromosome condensation; syncytial blastoderm mitotic cell cycle; autophagic cell death; centrosome separation; male meiosis; spindle assembly.
CG9701		629.62		282.05		-1.16		0		FBgn0036659				y		carbohydrate metabolic process.
Jabba		1302.77		587.14		-1.15		0		FBgn0259682		Jabba		ey		.
CG10357		12.91		0		-Inf		0		FBgn0035453				ey		lipid catabolic process.
CG4500		144.17		47.94		-1.59		0		FBgn0028519				mey		long-chain fatty acid metabolic process; mesoderm development.
ImpE1		32.09		4.29		-2.9		0		FBgn0001253		Ecdysone-inducible gene E1		y		imaginal disc eversion.
Est-6		8062.85		3815.87		-1.08		0		FBgn0000592		Esterase 6		y		sperm storage; mating; multicellular organism reproduction; ovulation; courtship behavior; regulation of female receptivity, post-mating; sexual reproduction; regulation of oviposition; pheromone biosynthetic process.
Est-P		8062.85		3815.87		-1.08		0		FBgn0000594		Esterase P		y
nocte		966.38		446.29		-1.11		0		FBgn0261710		no circadian temperature entrainment		y		entrainment of circadian clock; temperature compensation of the circadian clock.
tou		463.45		208.51		-1.15		0		FBgn0033636		toutatis		y		nervous system development; chromatin remodeling; positive regulation of transcription from RNA polymerase II promoter.
CG33460		20.63		1.09		-4.24		0		FBgn0053460				y		proteolysis.
disco		199.78		75.44		-1.4		0		FBgn0000459		disconnected		y		positive regulation of transcription, DNA-templated; leg disc proximal/distal pattern formation; locomotor rhythm; positive regulation of transcription from RNA polymerase II promoter; photoreceptor cell maintenance; eclosion rhythm; regulation of gene expression; antennal development; brain development; circadian rhythm.
CG10178		362.89		163.15		-1.15		0		FBgn0032684				y		metabolic process.
kis		900.37		422.58		-1.09		0		FBgn0266557		kismet		y		biological process described with 15 unique terms, many of which group under: regulation of developmental growth; regulation of developmental process; regulation of protein localization to synapse; cellular component organization; neuron projection morphogenesis; border follicle cell migration; regulation of macromolecule metabolic process; positive regulation of biological process; humoral immun…
mura		119.55		38.71		-1.63		0		FBgn0037705		murashka		y		long-term memory; learning or memory; protein ubiquitination; olfactory learning; regulation of response to DNA damage stimulus; behavioral response to ethanol.
Gnmt		794.19		376.59		-1.08		0		FBgn0038074		Glycine N-methyltransferase		msy		triglyceride homeostasis; cellular response to starvation; sarcosine biosynthetic process; S-adenosylmethionine cycle.
CG9029		126.63		46.06		-1.46		0		FBgn0031746				y		defense response; multicellular organism reproduction.
cic		98.4		32.71		-1.59		0		FBgn0262582		capicua		sy		eye morphogenesis; regulation of transcription, DNA-templated; embryonic development via the syncytial blastoderm; negative regulation of cell growth; terminal region determination; negative regulation of transcription, DNA-templated; imaginal disc-derived wing vein specification; wing disc dorsal/ventral pattern formation; negative regulation of transcription from RNA polymerase II promoter; dor…
eag		67.94		18.83		-1.85		0		FBgn0000535		ether a go-go		y		biological process described with 13 unique terms, many of which group under: biological regulation; sensory perception of chemical stimulus; multi-organism process; adult locomotory behavior; neurogenesis; regulation of biological quality; signal transduction; macromolecular complex subunit organization; potassium ion transport; sensory perception; response to ether; reproduction; developmental …
CG31106		67.76		21.72		-1.64		0		FBgn0051106				y		transmembrane transport.
chinmo		34.98		6.43		-2.44		0		FBgn0086758		Chronologically inappropriate morphogenesis		y		mushroom body development; imaginal disc-derived wing morphogenesis; dendrite morphogenesis.
CG15021		330.88		144.06		-1.2		0		FBgn0035544				ey
Sem1		1644.03		805.71		-1.03		0		FBgn0266666		Sem1 ortholog (S. cerevisiae)		y		proteasome-mediated ubiquitin-dependent protein catabolic process; neurogenesis.
CG13739		102.98		35.97		-1.52		0		FBgn0033403				my
Cyp9c1		111.89		38.48		-1.54		0		FBgn0015040		Cytochrome P450-9c1		y		oxidation-reduction process.
mdy		402.19		182.5		-1.14		0		FBgn0004797		midway		y		wing disc development; regulation of nurse cell apoptotic process; negative regulation of lipid storage; oogenesis; triglyceride biosynthetic process.
Obp56d		37603.8		17159.7		-1.13		0		FBgn0034470		Odorant-binding protein 56d		y		response to pheromone; sensory perception of chemical stimulus; olfactory behavior.
Obp56e		37603.8		17159.7		-1.13		0		FBgn0034471		Odorant-binding protein 56e		y		sensory perception of chemical stimulus; multicellular organism reproduction.
CG3397		296.52		128.99		-1.2		0		FBgn0037975				y		potassium ion transport; oxidation-reduction process.
PGRP-SA		616.78		288.67		-1.1		0		FBgn0030310		Peptidoglycan recognition protein SA		y		positive regulation of biosynthetic process of antibacterial peptides active against Gram-positive bacteria; defense response to Gram-positive bacterium; innate immune response; regulation of Toll signaling pathway; detection of bacterium; response to peptidoglycan; immune response; defense response; Toll signaling pathway.
RhoGAP100F		84.25		26.66		-1.66		0		FBgn0039883		Rho GTPase activating protein at 100F		y		synaptic vesicle localization; activation of GTPase activity; maintenance of presynaptic active zone structure; cytoskeletal matrix organization at active zone; Rho protein signal transduction; axon extension involved in axon guidance; R7 cell development.
Tig		937.17		447.5		-1.07		0		FBgn0011722		Tiggrin		ey		phagocytosis; cell adhesion mediated by integrin; cell-substrate adhesion; substrate adhesion-dependent cell spreading; axon guidance; regulation of cell adhesion mediated by integrin.
tty		95.84		32.99		-1.54		0		FBgn0015558		tweety		y		chloride transport.
CG1315		1179.08		592.11		-0.99		0		FBgn0026565				ey		urea cycle; argininosuccinate metabolic process; arginine biosynthetic process.
CG11852		135.59		48.88		-1.47		0		FBgn0039297				y
ACC		6949.51		3361.2		-1.05		0		FBgn0033246		Acetyl-CoA carboxylase		ey		cell morphogenesis; fatty acid biosynthetic process.
Tet		129.76		43.85		-1.57		0		FBgn0263392		Ten-Eleven Translocation (TET) family protein		y
Cngl		85.75		26.99		-1.67		0		FBgn0263257		Cyclic nucleotide-gated ion channel-like		sy		transmembrane transport; cation transport; cyclic-nucleotide-mediated signaling.
Fmo-2		688.96		339.62		-1.02		0		FBgn0033079		Flavin-containing monooxygenase 2		ey		oxidation-reduction process.
CG31313		2453.35		1241.29		-0.98		0		FBgn0051313				y
CG16978		404		202.94		-0.99		0		FBgn0040972				ey
CG3344		60.15		19.86		-1.6		0		FBgn0035154				y		proteolysis.
csw		206.28		86.51		-1.25		0		FBgn0000382		corkscrew		y		biological process described with 20 unique terms, many of which group under: metabolic process; regulation of neurogenesis; dorsal/ventral axis specification; central nervous system development; regulation of metabolic process; transport; negative regulation of biological process; mesoderm development; cell motility; branching involved in open tracheal system development; regulation of nucleic a…
Cyp6d5		3113.62		1554.17		-1		0		FBgn0038194		Cyp6d5		y		oxidation-reduction process.
CG13965		31.5		5.73		-2.46		0		FBgn0032834				y		multicellular organism reproduction.
CG16799		1392.06		705.41		-0.98		0		FBgn0034538				y		antimicrobial humoral response; defense response.
CASK		302.79		137.56		-1.14		0		FBgn0013759		CASK ortholog		sy		biological process described with 21 unique terms, many of which group under: adult walking behavior; cell adhesion; epithelial cell differentiation; regulation of locomotion; phosphorus metabolic process; regulation of anatomical structure morphogenesis; positive regulation of transport; protein phosphorylation; columnar/cuboidal epithelial cell development; biological adhesion; cell-cell signal…
bun		134.17		52.56		-1.35		0		FBgn0259176		bunched		y		biological process described with 24 unique terms, many of which group under: ameboidal-type cell migration; segmentation; wound healing; negative regulation of Notch signaling pathway; regulation of stem cell proliferation; positive regulation of cell growth; regulation of RNA metabolic process; brain development; regulation of cell proliferation; signaling; appendage morphogenesis; negative reg…
CG32767		89.88		31.25		-1.52		0		FBgn0052767				y
Dscam1		212.56		93.97		-1.18		0		FBgn0033159		Down syndrome cell adhesion molecule 1		sy		biological process described with 14 unique terms, many of which group under: brain development; establishment of localization; sensory perception; biological regulation; response to abiotic stimulus; endocytosis; response to stimulus; axonal fasciculation; localization; response to mechanical stimulus; regulation of anatomical structure morphogenesis; response to biotic stimulus; regulation of c…
CG3301		1804.21		898.86		-1.01		0		FBgn0038878				y		metabolic process.
CG9360		1804.21		898.86		-1.01		0		FBgn0030332				y		metabolic process.
Non2		930.9		451.36		-1.04		0		FBgn0035370		Novel nucleolar protein 2		sy		mitotic spindle assembly.
mgl		302.65		138.85		-1.12		0		FBgn0261260		Megalin		y		regulation of adult chitin-containing cuticle pigmentation; chitin-based cuticle development; regulation of endocytosis.
srp		192.05		79.14		-1.28		0		FBgn0003507		serpent		y		biological process described with 27 unique terms, many of which group under: epithelium development; cellular developmental process; regulation of macromolecule biosynthetic process; hemocyte differentiation; negative regulation of cellular process; defense response; transport; cellular metabolic process; multi-organism reproductive process; regulation of RNA metabolic process.
CG15067		9197.64		4718.13		-0.96		0		FBgn0034331				sy		neurogenesis.
toc		154.07		58.93		-1.39		0		FBgn0015600		toucan		y		syncytial blastoderm mitotic cell cycle; mitotic spindle organization; ovarian follicle cell development; mitotic sister chromatid segregation; imaginal disc-derived wing morphogenesis.
tai		148.77		58.23		-1.35		0		FBgn0041092		taiman		sy		border follicle cell migration; germ-line stem-cell niche homeostasis; regulation of transcription, DNA-templated; axon extension; signal transduction.
Dop2R		173.92		70.89		-1.29		0		FBgn0053517		Dopamine 2-like receptor		y		G-protein coupled receptor signaling pathway; dopamine receptor signaling pathway.
CG11505		103.51		36.4		-1.51		0		FBgn0035424				my		.
CG4000		896.2		468.72		-0.94		0		FBgn0038820				y
tlk		178.65		75.89		-1.24		0		FBgn0086899		Tousled-like kinase		y		antimicrobial humoral response; regulation of cell cycle; protein phosphorylation; chromatin organization; histone phosphorylation; mitotic cell cycle, embryonic; protein autophosphorylation; cell adhesion; chromosome segregation; regulation of cell shape.
CG2145		3219.82		1609.94		-1		0		FBgn0030251				y		RNA phosphodiester bond hydrolysis, endonucleolytic.
CG32444		3266.5		1654.07		-0.98		0		FBgn0043783				y		hexose metabolic process.
Rootletin		222.53		108.72		-1.03		0		FBgn0039152		Rootletin		msey
HmgZ		1428.01		729.82		-0.97		0		FBgn0010228		HMG protein Z		y
CG9425		320.33		150.87		-1.09		0		FBgn0036451				y
CG16926		198		89.93		-1.14		0		FBgn0040732				ey
Rim		280.82		126.25		-1.15		0		FBgn0053547		Rab3 interacting molecule		y		neurotransmitter secretion; neuromuscular synaptic transmission; synaptic vesicle exocytosis; regulation of synaptic plasticity; clustering of voltage-gated calcium channels; vesicle-mediated transport; regulation of exocytosis; intracellular protein transport.
CG6908		219.96		101.23		-1.12		0		FBgn0037936				y		copper ion homeostasis.
Pgd		2815.09		1438.32		-0.97		0		FBgn0004654		Phosphogluconate dehydrogenase		y		pentose-phosphate shunt; oxidation-reduction process; activation of MAPK activity.
CG7966		1167.87		596.27		-0.97		0		FBgn0038115				y
CG13185		295.14		141.14		-1.06		0		FBgn0033661				my		cellular response to starvation.
UK114		2019.33		1045.09		-0.95		0		FBgn0086691		UK114		y		negative regulation of translation; protein folding.
e		437.06		221.4		-0.98		0		FBgn0000527		ebony		y		biological process described with 12 unique terms, many of which group under: circadian rhythm; single-organism developmental process; rhythmic process; regulation of biosynthetic process; peptide biosynthetic process; regulation of chitin-based cuticle tanning; multicellular organismal process; negative regulation of cellular biosynthetic process; cuticle pigmentation; developmental maturation; …
CG8550		67.93		20.64		-1.72		0		FBgn0033742				ey		proteolysis.
alpha-Est10		521.48		263.83		-0.98		0		NA				ey
yellow-e		230.04		105.58		-1.12		0		FBgn0041711		yellow-e		y		melanin biosynthetic process; cuticle pigmentation.
CG10592		78.91		28.6		-1.46		0		FBgn0035619				y		metabolic process.
CG5966		115.57		45.16		-1.36		0		FBgn0029831				mey		imaginal disc-derived wing morphogenesis; lipid catabolic process.
CG13284		1605.03		833.46		-0.95		0		FBgn0032614				y		negative regulation of cell proliferation; Golgi organization; metabolic process; phagocytosis.
CG31809		1605.03		833.46		-0.95		0		FBgn0051809				y		steroid metabolic process.
CG31810		1605.03		833.46		-0.95		0		FBgn0051810				y		steroid metabolic process.
PPO2		525.35		267.57		-0.97		0		FBgn0033367		Prophenoloxidase 2		sy		dopamine metabolic process; defense response to fungus; defense response to Gram-positive bacterium; melanization defense response; melanotic encapsulation of foreign target.
CG3638		144.58		61.24		-1.24		0		FBgn0261444				ey		phagocytosis; chloride transport; inter-male aggressive behavior; mushroom body development.
CG32091		146.82		66.62		-1.14		0		FBgn0052091				y		transport.
IP3K2		407.7		201.49		-1.02		0		FBgn0266375		Inositol 1,4,5-triphosphate kinase 2		y		salivary gland cell autophagic cell death; inositol phosphate biosynthetic process.
tnc		41.4		10.99		-1.91		0		FBgn0039257		tenectin		y		wing disc morphogenesis; imaginal disc-derived male genitalia morphogenesis; imaginal disc-derived wing morphogenesis; embryonic hindgut morphogenesis; epithelial tube morphogenesis; regulation of tube diameter.
CG10553		3641.44		2001.81		-0.86		0		FBgn0039324				y
CG10560		3641.44		2001.81		-0.86		0		FBgn0039325				y		.
hgo		454.58		224.4		-1.02		0		FBgn0040211		homogentisate 1,2-dioxygenase		y		oxidation-reduction process; tyrosine catabolic process; tyrosine metabolic process; L-phenylalanine catabolic process.
CG3523		6394.57		3342.46		-0.94		0		NA				ey
CG9641		358.26		175.81		-1.03		0		FBgn0031483				y
Rbp		74.76		24.36		-1.62		0		FBgn0262483		RIM-binding protein		msy		neuromuscular synaptic transmission; cytoskeletal matrix organization at active zone.
CG42258		158.78		73.58		-1.11		0		FBgn0259143				y
scf		1896.39		1006.13		-0.91		0		FBgn0025682		supercoiling factor		y		DNA topological change; positive regulation of transcription, DNA-templated; chromatin organization; dosage compensation by hyperactivation of X chromosome.
CG32368		71.76		27.12		-1.4		0		FBgn0052368				sy		.
CG40006		346.74		173.31		-1		0		FBgn0058006				y		cell adhesion.
Dp1		1069.66		564.97		-0.92		0		FBgn0027835		Dodeca-satellite-binding protein 1		mey		positive regulation of translation; chromosome segregation; chromosome condensation; heterochromatin assembly.
Idgf5		646.74		332.98		-0.96		0		FBgn0064237		Imaginal disc growth factor 5		y		chitin catabolic process; imaginal disc development; carbohydrate metabolic process.
brp		73.03		26.72		-1.45		0		FBgn0259246		bruchpilot		y		neuromuscular synaptic transmission; neurotransmitter secretion; synaptic transmission; cytoskeletal matrix organization at active zone; short-term memory; regulation of synaptic plasticity; anesthesia-resistant memory; adult locomotory behavior; maintenance of presynaptic active zone structure.
Ag5r		12.83		0.67		-4.26		0		FBgn0015010		Antigen 5-related		y		.
CG7079		307.06		153.2		-1		0		FBgn0038849				y
Atx2		146.27		61.59		-1.25		0		FBgn0041188		Ataxin-2		y		biological process described with 16 unique terms, many of which group under: cognition; single-organism behavior; transport; regulation of neuron death; locomotory behavior; regulation of behavior; positive regulation of protein binding; regulation of synapse structure or activity; nonassociative learning; regulation of actin polymerization or depolymerization.
Mtpalpha		3037.6		1612.39		-0.91		0		NA				y
CG4269		97.04		38.38		-1.34		0		FBgn0034741				y
Cyp6w1		135.48		59.13		-1.2		0		FBgn0033065		Cyp6w1		y		oxidation-reduction process; sensory perception of smell.
CG6067		579.18		293.7		-0.98		0		FBgn0029828				y		proteolysis.
Cpr49Ab		23.78		3.87		-2.62		0		FBgn0050042		Cuticular protein 49Ab		y		chitin-based cuticle development.
CG34424		500.28		261.16		-0.94		0		FBgn0085453				sey
PHGPx		1212.3		648.15		-0.9		0		FBgn0035438		PHGPx		y		response to lipid hydroperoxide; oxidation-reduction process; response to oxidative stress.
dikar		204.81		93.7		-1.13		0		FBgn0261934		dikar		y		olfactory learning; learning or memory; long-term memory.
CG7280		257.9		125.58		-1.04		0		FBgn0030966				y		oxidation-reduction process; nitrate assimilation; protein catabolic process; sulfur compound metabolic process.
CG2233		8977.52		4767.9		-0.91		0		FBgn0029990				y
GstE5		263.1		132.88		-0.99		0		FBgn0063495		Glutathione S transferase E5		y		glutathione metabolic process.
GstE6		263.1		132.88		-0.99		0		FBgn0063494		Glutathione S transferase E6		y		glutathione metabolic process.
GstE7		263.1		132.88		-0.99		0		FBgn0063493		Glutathione S transferase E7		y		glutathione metabolic process.
GstE8		263.1		132.88		-0.99		0		FBgn0063492		Glutathione S transferase E8		y		glutathione metabolic process.
CG34401		66.11		25		-1.4		0		FBgn0085430				y
TfIIFalpha		1179.28		632.99		-0.9		0		NA				y
tna		238.32		113.33		-1.07		0		FBgn0026160		tonalli		y		chromatin-mediated maintenance of transcription.
CG10126		684.33		378.6		-0.85		0		FBgn0038088				y		neurogenesis.
Claspin		50.95		15.72		-1.7		0		FBgn0052251		Claspin		y		mitotic DNA replication checkpoint.
Mdr49		332.8		168.02		-0.99		0		FBgn0004512		Multi drug resistance 49		y		germ cell migration; response to hypoxia; transmembrane transport; response to methotrexate; drug transmembrane transport; drug transport.
CG12111		54.31		18.17		-1.58		0		FBgn0030050				y
dp		351.73		182.91		-0.94		0		FBgn0053196		dumpy		y		chitin-based embryonic cuticle biosynthetic process; open tracheal system development; chitin-based cuticle attachment to epithelium; lateral inhibition; apposition of dorsal and ventral imaginal disc-derived wing surfaces.
CG15784		786.92		437.74		-0.85		0		FBgn0029766				sy		.
LanA		77.49		29.67		-1.39		0		FBgn0002526		Laminin A		sy		biological process described with 22 unique terms, many of which group under: regulation of biological process; cell morphogenesis involved in neuron differentiation; regulation of cell motility; multi-organism process; locomotory behavior; epithelium development; cell adhesion mediated by integrin; regulation of cellular component biogenesis; growth; organic hydroxy compound metabolic process.
dob		345.02		176.4		-0.97		0		FBgn0030607		doppelganger von brummer		y		triglyceride catabolic process.
CG2065		1229.62		703.27		-0.81		0		FBgn0033204				y		metabolic process.
CG14073		431.16		229.43		-0.91		0		FBgn0036814				y		wing disc dorsal/ventral pattern formation.
RhoGEF3		31.51		8.04		-1.97		0		FBgn0264707		Rho guanine nucleotide exchange factor 3		y		regulation of Rho protein signal transduction; melanotic encapsulation of foreign target.
osa		325.53		165.23		-0.98		0		FBgn0261885		osa		y		biological process described with 16 unique terms, many of which group under: regulation of neural precursor cell proliferation; organelle organization; regulation of epidermal growth factor receptor signaling pathway; signaling; negative regulation of developmental process; regulation of cell communication; positive regulation of RNA biosynthetic process; regulation of signal transduction; respo…
GNBP3		2354.68		1308.2		-0.85		0		FBgn0040321		Gram-negative bacteria binding protein 3		y		regulation of innate immune response; carbohydrate metabolic process; response to fungus; detection of molecule of fungal origin; innate immune response-activating signal transduction.
Tsp29Fb		569.66		315.13		-0.85		0		FBgn0032075		Tetraspanin 29Fb		y		.
Cyp12c1		294.68		143.9		-1.03		0		FBgn0036806		Cyp12c1		y		oxidation-reduction process.
vfl		71.67		24.58		-1.54		0		FBgn0259789		vielfaltig		y		cellularization; mitotic cell cycle; regulation of imaginal disc-derived wing size; positive regulation of transcription, DNA-templated.
CG4927		66.16		24.54		-1.43		0		FBgn0034139				y		proteolysis.
Atf3		29.68		7.05		-2.07		0		FBgn0028550		Activating transcription factor 3		y		regulation of transcription from RNA polymerase II promoter; nervous system development; immune response; lipid homeostasis.
Tps1		12220.2		6753.23		-0.86		0		FBgn0027560		Trehalose-6-phosphate synthase 1		y		trehalose biosynthetic process.
bol		36.29		9.82		-1.89		0		FBgn0011206		boule		y		meiotic G2/MI transition; positive regulation of meiotic nuclear division; regulation of translation; spermatocyte division; spermatogenesis; male meiosis; imaginal disc-derived wing morphogenesis; lateral inhibition.
CG1673		375.73		197.06		-0.93		0		FBgn0030482				y		branched-chain amino acid biosynthetic process.
Cyt-b5		2317.3		1286.89		-0.85		0		FBgn0264294		Cytochrome b5		y		regulation of cell cycle; instar larval development; regulation of hemocyte proliferation; regulation of hemocyte differentiation.
CG11122		894.92		487.72		-0.88		0		FBgn0030266				y
Vav		176.66		83.19		-1.09		0		FBgn0040068		Vav ortholog (H. sapiens)		y		biological process described with 13 unique terms, many of which group under: respiratory system development; cell adhesion; morphogenesis of an epithelium; cell migration; striated muscle cell differentiation; regulation of cell morphogenesis; regulation of developmental process; open tracheal system development; biological adhesion; epithelium development; syncytium formation by plasma membrane…
Myo61F		196.13		96.03		-1.03		0		FBgn0010246		Myosin 61F		y		mesoderm development; defense response to bacterium; microvillus organization; imaginal disc-derived male genitalia morphogenesis; determination of left/right symmetry.
CG3603		395.57		211.94		-0.9		0		FBgn0029648				y		metabolic process.
Eip75B		219.74		109.94		-1		0		FBgn0000568		Ecdysone-induced protein 75B		y		molting cycle, chitin-based cuticle; ecdysis, chitin-based cuticle; response to ecdysone; regulation of transcription, DNA-templated; antimicrobial humoral response; steroid hormone mediated signaling pathway; oogenesis; regulation of ecdysteroid metabolic process; regulation of gene expression.
Dscam2		143.61		65.79		-1.13		0		FBgn0265296		Down syndrome cell adhesion molecule 2		y		neuron projection morphogenesis; homophilic cell adhesion via plasma membrane adhesion molecules.
CG1092		9.5		0.27		-5.12		0		FBgn0037228				y		neurogenesis.
CG17224		579.39		322.57		-0.84		0		FBgn0031489				y		nucleotide catabolic process; nucleoside metabolic process.
CG5958		1246.34		682.19		-0.87		0		FBgn0031913				ey		transport.
CG8949		114.13		52.04		-1.13		0		FBgn0030812				y		.
CG4593		372.07		197.67		-0.91		0		FBgn0029929				y		neurogenesis.
Pvf2		30.27		7.93		-1.93		0		FBgn0031888		PDGF- and VEGF-related factor 2		y		hemocyte proliferation; salivary gland morphogenesis; hemocyte migration; vascular endothelial growth factor receptor signaling pathway.
Acsl		2932.97		1605.36		-0.87		0		FBgn0263120		Acyl-CoA synthetase long-chain		y		neurogenesis; segmentation; negative regulation of BMP signaling pathway; nervous system development; positive regulation of sequestering of triglyceride; negative regulation of synaptic growth at neuromuscular junction; axon guidance; long-chain fatty acid metabolic process; synaptic transmission; early endosome to recycling endosome transport.
CG15293		701.08		385.42		-0.86		0		FBgn0028526				y
CG31769		701.08		385.42		-0.86		0		FBgn0051769				y		.
NaCP60E		170.19		84.43		-1.01		0		FBgn0085434		Na channel protein 60E		y		olfactory behavior; sodium ion transport; sodium ion transmembrane transport.
sbb		423.19		225.65		-0.91		0		FBgn0010575		scribbler		y		wing disc dorsal/ventral pattern formation; regulation of imaginal disc growth; photoreceptor cell development; larval locomotory behavior; imaginal disc-derived wing morphogenesis; negative regulation of transcription from RNA polymerase II promoter; axon target recognition; negative regulation of smoothened signaling pathway; axon guidance.
Dys		80.45		34.73		-1.21		0		FBgn0260003		Dystrophin		y		imaginal disc-derived wing vein morphogenesis; muscle cell cellular homeostasis; muscle organ development; establishment of cell polarity; regulation of neurotransmitter secretion; regulation of short-term neuronal synaptic plasticity; neuromuscular synaptic transmission; imaginal disc-derived wing vein specification.
Vago		335.52		186.52		-0.85		0		FBgn0030262		Vago		ey		defense response to virus.
CG34449		167.77		86.01		-0.96		0		FBgn0085478				y
CG34450		167.77		86.01		-0.96		0		FBgn0085479				y		.
CG7911		1002.98		573.85		-0.81		0		NA				y
Sp7		1338.17		773.55		-0.79		0		FBgn0037515		Serine protease 7		y		defense response; proteolysis; positive regulation of melanization defense response; melanization defense response.
pcx		36.69		10.09		-1.86		0		FBgn0003048		pecanex		my		Notch signaling pathway; endoplasmic reticulum organization; lateral inhibition.
Mp		186.99		95.47		-0.97		0		FBgn0260660		Multiplexin		sy		cell adhesion; motor neuron axon guidance; basement membrane organization; skeletal muscle atrophy; cardiac muscle atrophy; positive regulation of integrin-mediated signaling pathway; mitochondrion organization.
dnc		142.82		70.71		-1.01		0		FBgn0000479		dunce		y		biological process described with 22 unique terms, many of which group under: multi-organism behavior; response to temperature stimulus; chemosensory behavior; behavioral response to ethanol; circadian behavior; regulation of cell communication; cAMP-mediated signaling; nucleoside phosphate metabolic process; circadian rhythm; rhythmic process.
CG10777		47.5		16.12		-1.56		0		FBgn0029979				my
Tep1		25.61		6.84		-1.9		0		FBgn0041183		Thioester-containing protein 1		y		antibacterial humoral response.
px		346.8		185.68		-0.9		0		FBgn0003175		plexus		y		inter-male aggressive behavior; imaginal disc-derived wing vein morphogenesis.
CG8525		428.59		239.22		-0.84		0		FBgn0033735				ey		deoxyribonucleotide catabolic process.
CG6700		124.46		53.59		-1.22		0		FBgn0032305				y
tutl		191.75		96.19		-1		0		FBgn0010473		turtle		my		biological process described with 13 unique terms, many of which group under: behavior; locomotion; axon guidance; regulation of nervous system development; eye morphogenesis; regulation of cell projection organization; signaling; photoreceptor cell development; regulation of cell differentiation; mechanosensory behavior; regulation of cell morphogenesis.
CG30101		106.86		46.14		-1.21		0		FBgn0050101				y
CG30371		22.61		5.56		-2.02		0		FBgn0050371				y		proteolysis.
cac		94.08		39.93		-1.24		0		FBgn0263111		cacophony		y		biological process described with 16 unique terms, many of which group under: multicellular organismal reproductive process; regulation of developmental growth; regulation of heart contraction; divalent inorganic cation transport; transmembrane transport; regulation of developmental process; regulation of synaptic transmission; calcium ion transport; regulation of system process; regulation of ne…
oc		34.47		10.11		-1.77		0		FBgn0004102		ocelliless		my		biological process described with 25 unique terms, many of which group under: positive regulation of nervous system development; behavior; positive regulation of nucleic acid-templated transcription; regulation of photoreceptor cell differentiation; negative regulation of transcription, DNA-templated; positive regulation of developmental process; anterior/posterior axis specification; photorecept…
CG45057		519.69		280.06		-0.89		0		FBgn0266417				y		neuron projection morphogenesis.
NimB4		18.8		4.02		-2.23		0		FBgn0028542		Nimrod B4		y		defense response to bacterium.
CG18547		568.95		315.77		-0.85		0		FBgn0037973				ey		oxidation-reduction process.
ths		44.15		14.61		-1.6		0		FBgn0033652		thisbe		sy		glial cell development; heart development; hindgut morphogenesis; larval somatic muscle development; mesoderm development; myoblast migration; fibroblast growth factor receptor signaling pathway; glial cell differentiation; larval visceral muscle development.
jhamt		212.04		121.51		-0.8		0		FBgn0028841		juvenile hormone acid methyltransferase		y		juvenile hormone biosynthetic process.
Lip4		514.47		279.85		-0.88		0		FBgn0032264		Lipase 4		ey		lipid metabolic process.
Cyp6a21		143.02		74.11		-0.95		0		FBgn0033981		Cyp6a21		y		oxidation-reduction process.
Cyp6a9		143.02		74.11		-0.95		0		FBgn0013771		Cytochrome P450-6a9		y		oxidation-reduction process; insecticide metabolic process.
CG15186		303		159.83		-0.92		0		FBgn0037448				y
CHMP2B		422.95		239.96		-0.82		0		FBgn0035589		Charged multivesicular body protein 2b		y		endosomal transport; vacuolar transport.
Msp300		845.61		473.94		-0.84		0		FBgn0261836		Muscle-specific protein 300 kDa		my		biological process described with 17 unique terms, many of which group under: organelle localization; nucleus localization; locomotion; cytoplasmic transport; actomyosin structure organization; cell migration; microtubule cytoskeleton organization; flight; macromolecular complex subunit organization; mitochondrion localization; mesoderm development; larval visceral muscle development; endoplasmic…
Srp54k		1842.09		1037.17		-0.83		0		FBgn0010747		Signal recognition particle protein 54k		y		SRP-dependent cotranslational protein targeting to membrane; SRP-dependent cotranslational protein targeting to membrane, signal sequence recognition.
Nup153		197.24		100.85		-0.97		0		FBgn0061200		Nucleoporin 153kD		y		nuclear pore organization; chromatin remodeling; neurogenesis; SMAD protein import into nucleus; positive regulation of transcription from RNA polymerase II promoter; protein import into nucleus; centrosome duplication; chromatin organization; NLS-bearing protein import into nucleus.
G9a		157.47		73.51		-1.1		0		FBgn0040372		G9a		y		short-term memory; long-term memory; positive regulation of dendrite morphogenesis; habituation; wing disc development; larval locomotory behavior; regulation of gene expression; histone H3-K9 methylation; ecdysone receptor-mediated signaling pathway; instar larval or pupal development.
CG9664		166.31		87.16		-0.93		0		FBgn0031515				y		transport; olfactory behavior.
Eip93F		81.03		33.78		-1.26		0		FBgn0264490		Ecdysone-induced protein 93F		y		biological process described with 13 unique terms, many of which group under: positive regulation of nucleic acid-templated transcription; response to hypoxia; induction of programmed cell death by ecdysone; phagocytosis, engulfment; cellular metabolic process; membrane organization; larval midgut cell programmed cell death; response to stress; catabolic process; cellular response to chemical sti…
CycT		149.81		71.87		-1.06		0		FBgn0025455		Cyclin T		sy		transcription, DNA-templated; regulation of cell shape; response to heat; mitotic cell cycle; actin filament organization; regulation of transcription, DNA-templated; regulation of cyclin-dependent protein serine/threonine kinase activity.
CG11147		603.64		344.99		-0.81		0		FBgn0031734				y		transport; neurogenesis.
shep		189.66		98.13		-0.95		0		FBgn0052423		alan shepard		y		neuron remodeling; metamorphosis; adult locomotory behavior; female courtship behavior; response to gravity; response to endoplasmic reticulum stress; gravitaxis.
CG43921		195.02		101.11		-0.95		0		FBgn0264542				y		regulation of establishment of planar polarity.
Cyp6g1		1855.24		1073.68		-0.79		0		FBgn0025454		Cyp6g1		y		response to DDT; oxidation-reduction process; insecticide catabolic process; response to organophosphorus; response to mercury ion; response to insecticide.
CG11417		937.16		547.72		-0.77		0		FBgn0024364				y		neurogenesis.
CG15019		920.74		543.3		-0.76		0		FBgn0035541				y
hdc		19.06		3.57		-2.42		0		FBgn0010113		headcase		y		biological process described with 11 unique terms, many of which group under: regulation of gene expression, epigenetic; appendage morphogenesis; axon development; branching involved in open tracheal system development; regulation of macromolecule metabolic process; tissue morphogenesis; tube fusion; developmental growth involved in morphogenesis; morphogenesis of a branching structure; imaginal …
a5		57.88		25.96		-1.16		0		FBgn0011294		antennal protein 5		y
sas		429.8		243.03		-0.82		0		FBgn0002306		stranded at second		sy		axon guidance; instar larval development.
CadN		123.62		58.56		-1.08		0		FBgn0015609		Cadherin-N		y		biological process described with 16 unique terms, many of which group under: biological adhesion; cell adhesion; regulation of axon extension involved in axon guidance; cell recognition; calcium-dependent cell-cell adhesion via plasma membrane cell adhesion molecules; axon target recognition; establishment of tissue polarity; axon extension involved in axon guidance; homophilic cell adhesion via…
CG11180		172.96		91.36		-0.92		0		FBgn0034528				y		neurogenesis.
Rpn2		2208.11		1268.81		-0.8		0		FBgn0028692		Regulatory particle non-ATPase 2		y		cellular response to DNA damage stimulus; regulation of protein catabolic process; proteasome-mediated ubiquitin-dependent protein catabolic process.
viaf		484.19		270.89		-0.84		0		FBgn0036237		viral IAP-associated factor		y		regulation of cysteine-type endopeptidase activity involved in apoptotic process.
CG8560		291.4		162.91		-0.84		0		FBgn0035781				y		proteolysis.
jeb		32.22		8.88		-1.86		0		FBgn0086677		jelly belly		y		positive regulation of MAPK cascade; mesoderm migration involved in gastrulation; negative regulation of neuromuscular synaptic transmission; salivary gland morphogenesis; visceral muscle development; muscle cell fate specification; axon guidance; synaptic growth at neuromuscular junction; compound eye photoreceptor development.
CG4752		929.66		534.06		-0.8		0		FBgn0034733				y
Galphao		59.95		24.23		-1.31		0		NA				y
Pkc98E		109.39		51.69		-1.08		0		FBgn0003093		Protein C kinase 98E		sy		neuron projection morphogenesis; protein phosphorylation; lipid particle organization; dorsal/ventral axis specification; long-term memory; response to ethanol; Golgi organization; negative regulation of cell proliferation; I-kappaB phosphorylation.
Faa		435.8		258.46		-0.75		0		FBgn0016013		Fumarylacetoacetase		y		aromatic amino acid family metabolic process.
bbg		22.07		4.46		-2.31		0		FBgn0087007		big bang		y		innate immune response in mucosa; imaginal disc development; border follicle cell migration.
Sh		144.03		71.92		-1		0		FBgn0003380		Shaker		y		biological process described with 17 unique terms, many of which group under: biological regulation; locomotory behavior; system process; response to chemical; transport; chemosensory behavior; macromolecular complex assembly; adult locomotory behavior; system development; sensory perception; regulation of behavior; detection of external stimulus.
mmd		128.79		64.04		-1.01		0		FBgn0259110		mind-meld		y		membrane protein ectodomain proteolysis.
CG6910		5799.47		3408.23		-0.77		0		FBgn0036262				y		oxidation-reduction process; inositol catabolic process.
Glut4EF		76.51		33.02		-1.21		0		FBgn0267336				my		imaginal disc-derived wing morphogenesis.
CG30151		1477.28		860.03		-0.78		0		FBgn0050151				y		.
CG7069		66.68		25.17		-1.41		0		FBgn0038952				y		glycolytic process.
CG17189		339.48		200.97		-0.76		0		FBgn0039485				y
CHES-1-like		52.08		20.42		-1.35		0		FBgn0029504		Checkpoint suppressor homologue		y		regulation of sequence-specific DNA binding transcription factor activity; regulation of transcription, DNA-templated; pattern specification process; embryonic heart tube development; mitotic G1 DNA damage checkpoint; tissue development; cellular response to hypoxia; phagocytosis; negative regulation of transcription from RNA polymerase II promoter; regulation of cell division.
CG8568		21.22		5.7		-1.9		0		FBgn0030841				y		.
Cad86C		68.65		29.74		-1.21		0		FBgn0261053		Cadherin 86C		y		homophilic cell adhesion via plasma membrane adhesion molecules; calcium-dependent cell-cell adhesion via plasma membrane cell adhesion molecules; regulation of cell shape; cell-cell adhesion mediated by cadherin.
CG8545		777.26		463.69		-0.75		0		FBgn0033741				y		rRNA processing.
CG14446		67.68		29.59		-1.19		0		FBgn0262730				my
CG12239		9359.86		5406.82		-0.79		0		FBgn0029810				sy
CG7728		507.14		298.82		-0.76		0		FBgn0036686				y		neurogenesis; cellular response to starvation; ribosome biogenesis.
CG16779		76.39		33.66		-1.18		0		FBgn0037698				y
Dsk		248.92		143.35		-0.8		0		FBgn0000500		Drosulfakinin		mey		positive regulation of cytosolic calcium ion concentration; neuropeptide signaling pathway; larval locomotory behavior; neuromuscular junction development; adult feeding behavior; multicellular organismal response to stress; adult locomotory behavior; regulation of smooth muscle contraction.
P5cr-2		258.17		137.09		-0.91		0		FBgn0038516		Pyrroline-5-carboxylate reductase-like 2		my		proline biosynthetic process; oxidation-reduction process.
trol		614.97		362.55		-0.76		0		FBgn0267911				y		motor neuron axon guidance; maintenance of epithelial cell apical/basal polarity; positive regulation of semaphorin-plexin signaling pathway; asymmetric neuroblast division; defasciculation of motor neuron axon; response to anesthetic.
CG7227		53.45		22.62		-1.24		0		FBgn0031970				y		cell adhesion; defense response.
ncm		1246.86		722.59		-0.79		0.01		FBgn0086707		nucampholin		y		phagocytosis.
Cyp4d8		219.13		121.8		-0.85		0.01		FBgn0015033		Cytochrome P450-4d8		y		oxidation-reduction process.
CG16704		310.7		171.68		-0.86		0.01		FBgn0031558				y
LanB2		109.78		51.85		-1.08		0.01		FBgn0267348		Laminin B2		my		embryonic morphogenesis; cell adhesion mediated by integrin; substrate adhesion-dependent cell spreading; extracellular matrix assembly; endodermal digestive tract morphogenesis; tissue development; basement membrane assembly; midgut development; salivary gland morphogenesis; organ morphogenesis.
nAChRalpha5		53.06		19.05		-1.48		0.01		NA				y
wal		4974.74		2898.43		-0.78		0.01		FBgn0010516		walrus		y		morphogenesis of an epithelium; oxidative phosphorylation; Malpighian tubule morphogenesis; ectodermal digestive tract morphogenesis; open tracheal system development; head involution.
Cp190		761.24		434.83		-0.81		0.01		FBgn0000283		Centrosomal protein 190kD		sy		microtubule-based process; regulation of gene expression; positive regulation of chromatin silencing; nuclear axial expansion; gene looping.
CG11236		308.28		175.1		-0.82		0.01		FBgn0031860				y		oxidation-reduction process.
Cyp28a5		1112.34		660.27		-0.75		0.01		FBgn0028940		Cyp28a5		y		oxidation-reduction process.
Cyp4g15		855.34		517.96		-0.72		0.01		FBgn0030304		Cyp4g15		y		steroid biosynthetic process; oxidation-reduction process.
CG10799		1734.04		1066.64		-0.7		0.01		FBgn0033821				y
CG11796		3588.5		2118.42		-0.76		0.01		FBgn0036992				y		aromatic amino acid family metabolic process; oxidation-reduction process.
CG9649		1274.08		762.64		-0.74		0.01		FBgn0038211				y		proteolysis; neurogenesis.
Cyp4d2		1073.09		655.46		-0.71		0.01		FBgn0011576		Cytochrome P450-4d2		y		oxidation-reduction process.
bi		32.95		10.47		-1.65		0.01		FBgn0000179		bifid		my		compound eye morphogenesis; negative regulation of transcription from RNA polymerase II promoter; developmental pigmentation; wing disc morphogenesis; wing disc anterior/posterior pattern formation; imaginal disc-derived wing morphogenesis; organ growth; regulation of transcription, DNA-templated.
btsz		933.23		561.56		-0.73		0.01		FBgn0266756		bitesize		y		biological process described with 12 unique terms, many of which group under: transport; embryo development; tube formation; protein transport; organ development; positive regulation of developmental growth; cellular component organization or biogenesis; morphogenesis of an epithelium; morphogenesis of embryonic epithelium; establishment of protein localization; cell-cell junction assembly; actin…
CG34417		982.68		582.89		-0.75		0.01		FBgn0085446				y		mesoderm development.
Rbm13		256.19		144.97		-0.82		0.01		FBgn0030067		RNA-binding motif protein 13		y		mitotic spindle elongation; neurogenesis.
Cpr60D		220.35		128.01		-0.78		0.01		FBgn0050163		Cuticular protein 60D		y		chitin-based cuticle development.
enc		337.05		186.18		-0.86		0.01		FBgn0004875		encore		y		mitotic nuclear division; germarium-derived oocyte fate determination; oocyte axis specification; germ-line cyst formation; karyosome formation; oocyte dorsal/ventral axis specification; regulation of pole plasm oskar mRNA localization; cystoblast division; germarium-derived egg chamber formation; oogenesis.
CG43902		108.08		51.09		-1.08		0.01		FBgn0264503				y		.
RhoGAP18B		162.45		84.64		-0.94		0.01		FBgn0261461		Rho GTPase activating protein at 18B		y		behavioral response to nicotine; behavioral response to ethanol; actin filament organization; positive regulation of GTPase activity.
CG14907		510.3		309.7		-0.72		0.01		FBgn0038455				y
CG8654		371.88		218.78		-0.77		0.01		FBgn0034479				sy		transmembrane transport.
dsb		255.33		142.08		-0.85		0.01		FBgn0035290		debris buster		y		cell adhesion; defense response; phagosome maturation.
CG1703		1281.14		781.94		-0.71		0.01		FBgn0030321				y
CG31414		352.16		203.35		-0.79		0.01		FBgn0051414				y		sphingolipid metabolic process; cellular response to unfolded protein; carbohydrate metabolic process.
RhoGAP19D		164.55		83.21		-0.98		0.01		FBgn0031118		Rho GTPase activating protein at 19D		y		Rho protein signal transduction; imaginal disc-derived leg morphogenesis.
betaTub56D		13945.3		8289.7		-0.75		0.01		NA				y
eEF1delta		3512.46		2140.64		-0.71		0.01		NA				y
Cpr11B		19.32		4.19		-2.21		0.01		FBgn0030398		Cuticular protein 11B		my		chitin-based cuticle development.
Cpr47Ee		210.25		115.84		-0.86		0.01		FBgn0033602		Cuticular protein 47Ee		y		chitin-based cuticle development.
Obp19d		23164		13660.5		-0.76		0.01		FBgn0011280		Odorant-binding protein 19d		y		sensory perception of chemical stimulus.
disco-r		227.51		129.65		-0.81		0.01		FBgn0042650		disco-related		y		regulation of transcription, DNA-templated.
CG1468		3068.04		1882.31		-0.7		0.01		FBgn0030157				y
babos		654.36		399.65		-0.71		0.01		FBgn0034724		babos		y		regulation of dendrite morphogenesis.
nAChRalpha3		47.24		19.27		-1.29		0.01		NA				y
CG3817		431.24		257.25		-0.75		0.01		FBgn0038275				y		neurogenesis.
CG9932		576.6		343.74		-0.75		0.01		FBgn0262160				my		chaeta development; wing disc development.
Snoo		31.9		9.92		-1.69		0.01		FBgn0085450		Sno oncogene		y		dendrite morphogenesis; negative regulation of decapentaplegic signaling pathway; neuron development; negative regulation of transforming growth factor beta receptor signaling pathway; negative regulation of transcription from RNA polymerase II promoter.
Trf2		42.85		16.42		-1.38		0.01		FBgn0261793		TATA box binding protein-related factor 2		y		neuron projection morphogenesis; neurogenesis; salivary gland cell autophagic cell death; regulation of transcription from RNA polymerase II promoter; pupal development; positive regulation of ribosomal protein gene transcription from RNA polymerase II promoter; spiracle morphogenesis, open tracheal system; response to ecdysone; transcription initiation from RNA polymerase II promoter; transcript…
CG3842		215.1		122.34		-0.81		0.01		FBgn0029866				y		metabolic process.
CG4725		539.95		322.43		-0.74		0.01		FBgn0039022				y		proteolysis.
CG10359		492.22		285.73		-0.78		0.01		FBgn0035452				y
dm		37.34		14.14		-1.4		0.01		FBgn0262656		diminutive		my		biological process described with 22 unique terms, many of which group under: regulation of multicellular organismal process; positive regulation of developmental process; epithelial tube morphogenesis; regulation of signal transduction; regulation of cell death; developmental process involved in reproduction; regulation of cellular component size; cell proliferation; tube development; cellular c…
unc-45		484.51		295.47		-0.71		0.01		FBgn0010812				y		myosin filament assembly; negative regulation of innate immune response; chaperone-mediated protein folding; somatic muscle development; cellular response to heat; defense response to Gram-negative bacterium.
CG33110		64.07		27.74		-1.21		0.01		FBgn0053110				ey		fatty acid elongation.
CG8184		669.36		408.09		-0.71		0.01		FBgn0030674				y		dsRNA transport; protein ubiquitination; protein ubiquitination involved in ubiquitin-dependent protein catabolic process.
CG10208		364.93		213.7		-0.77		0.01		FBgn0039118				y		.
Caf1-180		72.89		32.68		-1.16		0.01		FBgn0030054		Caf1-180		y		double-strand break repair via homologous recombination; DNA endoreduplication; imaginal disc development; nucleosome organization; nucleosome assembly; response to gamma radiation; multicellular organism growth.
Cyp305a1		117.65		60.99		-0.95		0.01		FBgn0036910		Cyp305a1		y		oxidation-reduction process.
AcCoAS		671.92		399.49		-0.75		0.01		FBgn0012034		Acetyl Coenzyme A synthase		y		metabolic process; acetyl-CoA biosynthetic process from acetate; behavioral response to ethanol.
hang		219.75		121.96		-0.85		0.01		FBgn0026575		hangover		my		response to heat; response to oxidative stress; behavioral response to ethanol.
rno		149.54		77.59		-0.95		0.01		FBgn0035106		rhinoceros		y		negative regulation of epidermal growth factor receptor signaling pathway; regulation of transcription, DNA-templated; compound eye photoreceptor development.
CG42390		1639.42		971.5		-0.75		0.01		FBgn0259736				y		.
Fip1		135.43		71.96		-0.91		0.01		FBgn0037255				y		positive regulation of ERK1 and ERK2 cascade; histone mRNA 3'-end processing; positive regulation of Ras protein signal transduction.
CG6178		845.55		520.98		-0.7		0.01		FBgn0039156				y		fatty-acyl-CoA biosynthetic process; long-chain fatty acid metabolic process; acyl-CoA metabolic process.
CG3706		4.78		0		-Inf		0.01		FBgn0040342				y
CG4650		10.09		1.41		-2.84		0.01		FBgn0032549				y
Cyp4e1		1120.5		703		-0.67		0.01		FBgn0015034		Cytochrome P450-4e1		y		oxidation-reduction process.
Cyp4e2		1120.5		703		-0.67		0.01		FBgn0014469		Cytochrome P450-4e2		y		oxidation-reduction process.
Cyp4e3		1120.5		703		-0.67		0.01		FBgn0015035		Cytochrome P450-4e3		my		oxidation-reduction process.
RhoGAPp190		473.25		287.25		-0.72		0.01		FBgn0026375		Rho GTPase activating protein p190		y		regulation of axonogenesis; mushroom body development; negative regulation of cell size; Rho protein signal transduction; defasciculation of motor neuron axon.
ftz-f1		78.87		37.28		-1.08		0.01		FBgn0001078		ftz transcription factor 1		y		biological process described with 20 unique terms, many of which group under: hormone-mediated signaling pathway; cellular response to stimulus; cellular component morphogenesis; periodic partitioning; behavior; steroid hormone mediated signaling pathway; positive regulation of macromolecule biosynthetic process; homeostatic process; regulation of developmental process; pupariation; imaginal disc…
puf		203.66		114.93		-0.83		0.01		FBgn0039214		puffyeye		y		biological process described with 11 unique terms, many of which group under: biological regulation; regulation of cellular process; regulation of immune system process; negative regulation of response to stimulus; regulation of response to external stimulus; negative regulation of defense response to bacterium; modification-dependent protein catabolic process; tube development; regulation of bio…
hth		83.98		40.97		-1.04		0.01		FBgn0001235		homothorax		y		biological process described with 21 unique terms, many of which group under: anatomical structure formation involved in morphogenesis; leg disc development; regulation of developmental process; neuron fate commitment; positive regulation of nucleic acid-templated transcription; regulation of neurogenesis; regulation of cell fate specification; protein localization to nucleus; protein localizatio…
CG42724		376.92		217.4		-0.79		0.01		FBgn0261641				sy		DNA-templated transcription, elongation; regulation of transcription, DNA-templated; mRNA splicing, via spliceosome.
IM23		57.69		26.52		-1.12		0.01		FBgn0034328		Immune induced molecule 23		mey		defense response to Gram-positive bacterium; antibacterial humoral response; defense response; Toll signaling pathway.
Mco1		284.01		165.76		-0.78		0.01		FBgn0032116		Multicopper oxidase-1		y		oxidation-reduction process; iron ion homeostasis.
Spat		1984.98		1233.67		-0.69		0.01		FBgn0014031		Serine pyruvate aminotransferase		ey		glyoxylate catabolic process.
CG13722		20.83		6.17		-1.75		0.01		FBgn0035553				sy
Crtc		32.62		11.66		-1.48		0.01		FBgn0036746		CREB-regulated transcription coactivator		my		response to oxidative stress; positive regulation of CREB transcription factor activity; response to starvation; protein homotetramerization.
skd		86.16		44.3		-0.96		0.01		FBgn0003415		skuld		y		biological process described with 11 unique terms, many of which group under: regulation of biological process; post-embryonic development; organ morphogenesis; compound eye development; regulation of RNA biosynthetic process; somatic muscle development; positive regulation of cellular process; cell differentiation; anatomical structure morphogenesis; regulation of nucleobase-containing compound …
Hrb87F		1074.4		665.43		-0.69		0.01		FBgn0004237		Heterogeneous nuclear ribonucleoprotein at 87F		y		response to starvation; mitotic nuclear division; female gonad development; regulation of alternative mRNA splicing, via spliceosome; neurogenesis; compound eye morphogenesis; response to heat.
CG31140		102.72		53.7		-0.94		0.01		FBgn0051140				my		protein kinase C-activating G-protein coupled receptor signaling pathway; intracellular signal transduction; lateral inhibition; phosphorylation.
Top2		1059.91		646.52		-0.71		0.01		FBgn0003732		Topoisomerase 2		y		biological process described with 13 unique terms, many of which group under: regulation of cellular process; biosynthetic process; regulation of cell cycle; mitotic spindle organization; chromosome localization; DNA replication; DNA integrity checkpoint; chromatin silencing; organelle localization; negative regulation of mitotic cell cycle; negative regulation of cellular metabolic process.
CG32564		84.79		41.05		-1.05		0.01		FBgn0052564				ey
CG7778		384.07		220.29		-0.8		0.01		FBgn0032025				y
CG32700		56.86		25.15		-1.18		0.01		FBgn0267253				y		.
Hsp83		12999.1		7782.56		-0.74		0.01		FBgn0001233		Heat shock protein 83		y		biological process described with 17 unique terms, many of which group under: response to abiotic stimulus; response to temperature stimulus; regulation of cell morphogenesis; spindle organization; regulation of metabolic process; regulation of circadian sleep/wake cycle, sleep; protein metabolic process; eye photoreceptor cell fate commitment; macromolecule localization; negative regulation of b…
RpS28a		9631.03		5907.07		-0.71		0.01		FBgn0039739		Ribosomal protein S28a		y		translation; rRNA export from nucleus; wing disc development; cytoplasmic translation.
RpS28b		9631.03		5907.07		-0.71		0.01		FBgn0030136		Ribosomal protein S28b		y		translation; cytoplasmic translation; rRNA export from nucleus.
CG5819		391.62		242.14		-0.69		0.01		FBgn0034717				y
Sec63		1888.13		1156.18		-0.71		0.01		FBgn0035771		Sec63 ortholog (S. cerevisiae)		y		posttranslational protein targeting to membrane, translocation.
CG16775		14.6		2.5		-2.54		0.01		FBgn0036767				y
CG9436		1012.2		643.95		-0.65		0.01		FBgn0033101				y		oxidation-reduction process.
CG6512		3430.47		2119.32		-0.69		0.01		FBgn0036702				y		proteolysis; lateral inhibition.
Nlp		483.56		297		-0.7		0.01		FBgn0016685		Nucleoplasmin		y		sperm chromatin decondensation; nucleosome positioning; chromatin remodeling.
Nckx30C		119.23		60.57		-0.98		0.02		FBgn0028704		Nckx30C		y		transmembrane transport; neuron projection morphogenesis; sodium ion transport; compound eye development; calcium ion transport.
Ncoa6		71.47		32.07		-1.16		0.02		FBgn0031698				y		positive regulation of hippo signaling; histone H3-K4 methylation.
r		128.2		73.15		-0.81		0.02		FBgn0003189		rudimentary		y		glutamine metabolic process; 'de novo' pyrimidine nucleobase biosynthetic process.
CG9331		2274.26		1383.79		-0.72		0.02		FBgn0032889				y		oxidation-reduction process.
trx		59.03		25.18		-1.23		0.02		FBgn0003862		trithorax		y		histone H3-K4 methylation; axon guidance; histone methylation; chromatin-mediated maintenance of transcription; germ cell migration; positive regulation of transcription elongation from RNA polymerase II promoter; regulation of response to DNA damage stimulus; histone H3 acetylation.
CG31207		540.09		347.97		-0.63		0.02		FBgn0051207				y
CG3918		526.97		319.81		-0.72		0.02		FBgn0029873				y
CG9759		13865.9		8603.36		-0.69		0.02		FBgn0038160				y
ScpX		1932.32		1224.19		-0.66		0.02		FBgn0015808		Sterol carrier protein X-related thiolase		y		metabolic process; phospholipid transport.
peb		32.5		12.84		-1.34		0.02		FBgn0003053		pebbled		y		biological process described with 18 unique terms, many of which group under: establishment of tissue polarity; sensory organ morphogenesis; wing disc dorsal/ventral pattern formation; regulation of phosphorylation; torso signaling pathway; regulation of MAPK cascade; segmentation; amnioserosa maintenance; cell morphogenesis involved in differentiation; ectoderm development; cell communication; n…
CG13082		40.61		17.01		-1.26		0.02		FBgn0032803				y		.
NimC4		15.2		3.89		-1.96		0.02		FBgn0260011		Nimrod C4		y		phagocytosis; apoptotic cell clearance; phagocytosis, engulfment; engulfment of apoptotic cell.
Dcr-2		375.91		228.2		-0.72		0.02		FBgn0034246		Dicer-2		y		biological process described with 13 unique terms, many of which group under: regulation of defense response to virus; locomotory behavior; response to organic substance; defense response to other organism; single-organism localization; behavior; regulation of defense response; cellular response to nitrogen compound; mRNA metabolic process; regulation of response to biotic stimulus; transport.
Rpn11		1143.03		712.66		-0.68		0.02		FBgn0028694		Regulatory particle non-ATPase 11		y		proteasome-mediated ubiquitin-dependent protein catabolic process; protein deubiquitination.
pum		51.69		22.34		-1.21		0.02		FBgn0003165		pumilio		y		biological process described with 22 unique terms, many of which group under: embryo development; anatomical structure morphogenesis; response to stimulus; mitotic cell cycle process; pattern specification process; synaptic transmission; cognition; negative regulation of response to stimulus; heterocycle metabolic process; regulation of multicellular organismal process.
CG12605		34.59		12.18		-1.51		0.02		FBgn0035481				y		negative regulation of transcription from RNA polymerase II promoter.
scrt		34.59		12.18		-1.51		0.02		FBgn0004880		scratch		y		negative regulation of transcription from RNA polymerase II promoter; dendrite morphogenesis; regulation of transcription, DNA-templated.
Rdl		236.89		147.61		-0.68		0.02		FBgn0004244		Resistant to dieldrin		y		ion transport; response to cyclodiene; response to mechanical stimulus; response to drug; negative regulation of synaptic transmission; inter-male aggressive behavior; regulation of circadian sleep/wake cycle; regulation of olfactory learning; sleep.
Surf6		676.24		421.5		-0.68		0.02		FBgn0038746		Surfeit 6		y		ribosome biogenesis; neurogenesis.
CG33169		131.77		72.85		-0.86		0.02		FBgn0053169				y		.
Sptr		511.67		314.29		-0.7		0.02		FBgn0014032		Sepiapterin reductase		y		oxidation-reduction process; tetrahydrobiopterin biosynthetic process.
Mrtf		49.4		21.63		-1.19		0.02		FBgn0052296		Myocardin-related transcription factor		y		cellular response to hypoxia; imaginal disc-derived wing morphogenesis; regulation of cell division; border follicle cell migration; actin cytoskeleton organization; open tracheal system development; positive regulation of transcription, DNA-templated; mesodermal cell migration; positive regulation of transcription from RNA polymerase II promoter.
CG2064		825.33		529.84		-0.64		0.02		FBgn0033205				y		metabolic process.
Amun		156.96		87.64		-0.84		0.02		FBgn0030328		Amun		my		compound eye development; chaeta development; wing disc development.
CG8349		37.94		16.15		-1.23		0.02		FBgn0032003				y		cytidine deamination.
CG18003		957.41		602.06		-0.67		0.02		FBgn0061356				y		oxidation-reduction process.
Nup358		1213.89		762.21		-0.67		0.02		FBgn0039302		Nucleoporin 358kD		y		SMAD protein import into nucleus; NLS-bearing protein import into nucleus; protein import into nucleus.
antdh		1379.92		897.6		-0.62		0.02		FBgn0026268		antdh		y		oxidation-reduction process; metabolic process; sensory perception of smell.
CG42232		311.02		187.11		-0.73		0.02		FBgn0250754				y
CG32687		1331.99		833.5		-0.68		0.02		FBgn0052687				y
Ugt36Bc		1347.14		870.03		-0.63		0.02		FBgn0040260		Ugt36Bc		y		metabolic process.
CG6357		2414.78		1546.99		-0.64		0.02		FBgn0033875				y
Gbeta13F		119.69		64.53		-0.89		0.02		NA				y
scrib		623.47		382.08		-0.71		0.02		FBgn0263289		scribbled		y		biological process described with 34 unique terms, many of which group under: cell proliferation; biological regulation; establishment or maintenance of bipolar cell polarity; cell motility; regulation of multi-organism process; negative regulation of developmental process; embryo development ending in birth or egg hatching; regulation of transport; adherens junction assembly; regulation of cell …
CG5399		9.82		1.41		-2.8		0.02		FBgn0038353				y		.
Rab35		268.44		156.18		-0.78		0.02		FBgn0031090		Rab35		y		Rab protein signal transduction; exosomal secretion; mitotic cytokinesis; vesicle-mediated transport; phagocytosis; protein transport.
rudhira		132.2		72.48		-0.87		0.02		FBgn0266019		rudhira		y		macropinocytosis.
Aprt		496.84		305.61		-0.7		0.02		FBgn0000109		Adenine phosphoribosyltransferase		y		adenine salvage; nucleoside metabolic process; purine ribonucleoside salvage.
CG43064		12.78		2.75		-2.21		0.02		FBgn0262366				sy		.
CG1441		406.48		250.87		-0.7		0.02		FBgn0033464				y
mim		491.37		291.4		-0.75		0.02		FBgn0053558		missing-in-metastasis		y		border follicle cell migration; germ cell migration; negative regulation of receptor-mediated endocytosis; actin filament organization; filopodium assembly; plasma membrane organization.
U2A		254.36		149.18		-0.77		0.02		FBgn0033210		U2A		y		mitotic spindle organization; mRNA splicing, via spliceosome; mitotic nuclear division.
Drsl3		85.27		46.23		-0.88		0.02		FBgn0052283		Drosomycin-like 3		y		defense response; defense response to fungus.
Drsl4		85.27		46.23		-0.88		0.02		FBgn0052282		Drosomycin-like 4		my		defense response to fungus; defense response.
pps		549.29		334.57		-0.72		0.02		FBgn0082831		protein partner of snf		y		regulation of alternative mRNA splicing, via spliceosome; regulation of transcription, DNA-templated.
GstE9		2250.66		1449.35		-0.63		0.02		FBgn0063491		Glutathione S transferase E9		y		glutathione metabolic process; response to toxic substance.
g		393.9		239.63		-0.72		0.02		FBgn0001087		garnet		sy		biological process described with 15 unique terms, many of which group under: negative regulation of gene silencing; vacuole organization; multicellular organismal aging; compound eye pigmentation; Notch receptor processing; organic substance transport; regulation of biological process; lytic vacuole organization; cellular macromolecule metabolic process; negative regulation of biological process…
CG3394		229.35		139.28		-0.72		0.02		FBgn0034999				y		metabolic process.
CG12338		980.43		636.45		-0.62		0.02		FBgn0033543				y		oxidation-reduction process.
MFS3		326.08		209.47		-0.64		0.02		FBgn0031307		Major Facilitator Superfamily Transporter 3		y		transmembrane transport.
Rgk1		39.9		16.89		-1.24		0.02		FBgn0264753		Rad, Gem/Kir family member 1		y		protein transport; negative regulation of voltage-gated calcium channel activity; small GTPase mediated signal transduction.
CG11899		3286.92		2059.57		-0.67		0.02		FBgn0014427				sy		L-serine biosynthetic process; pyridoxine biosynthetic process.
Syp		83.14		39.43		-1.08		0.02		FBgn0038826		Syncrip		y		mRNA splicing, via spliceosome; dorsal appendage formation; neurogenesis; oocyte dorsal/ventral axis specification; regulation of oskar mRNA translation.
Tsp42Ed		944.36		597.78		-0.66		0.02		FBgn0029507		Tetraspanin 42Ed		y		.
CG8108		8482.58		5200.52		-0.71		0.02		FBgn0027567				y		positive regulation of JAK-STAT cascade.
Gug		139.8		75.83		-0.88		0.02		FBgn0010825		Grunge		y		biological process described with 12 unique terms, many of which group under: regulation of chromatin organization; negative regulation of macromolecule metabolic process; multi-organism behavior; negative regulation of biological process; eye development; regulation of RNA biosynthetic process; regulation of chromatin modification; behavior; regionalization; inter-male aggressive behavior; imagi…
CG34459		46.18		19.4		-1.25		0.02		FBgn0085488				y		.
CG34460		46.18		19.4		-1.25		0.02		FBgn0085489				y		imaginal disc-derived wing morphogenesis.
A2bp1		92.96		48.51		-0.94		0.02		FBgn0052062		Ataxin-2 binding protein 1		y		nervous system development; positive regulation of transcription, DNA-templated; imaginal disc-derived wing vein specification; oogenesis.
CG4716		34521.5		21811.6		-0.66		0.02		FBgn0033820				y
CG42327		426.86		256.49		-0.73		0.02		FBgn0259227				y		protein dephosphorylation.
Drl-2		6.75		0.67		-3.33		0.02		FBgn0033791		Derailed 2		y		Wnt signaling pathway; salivary gland morphogenesis; synaptic target inhibition; protein phosphorylation; motor neuron axon guidance.
bif		944.72		595.04		-0.67		0.02		FBgn0014133		bifocal		y		imaginal disc-derived wing morphogenesis; female meiosis chromosome segregation; negative regulation of axon extension; axon guidance.
CG11459		250.7		149.15		-0.75		0.02		FBgn0037396				y		proteolysis.
CG15005		6.81		0.55		-3.64		0.02		FBgn0035508				y
CG7203		189.76		110.02		-0.79		0.02		FBgn0031942				y
eIF-2beta		2703.27		1719.35		-0.65		0.02		NA				y
CG31548		323.38		196.51		-0.72		0.03		FBgn0051548				y		metabolic process.
Cht6		24.82		8.19		-1.6		0.03		FBgn0263132		Cht6		y		chitin catabolic process; carbohydrate metabolic process.
CG13993		653.75		420.56		-0.64		0.03		FBgn0031776				y		protein folding.
NimB1		36.81		15.05		-1.29		0.03		FBgn0027929		Nimrod B1		y		defense response to bacterium.
Acp1		57.16		26.17		-1.13		0.03		FBgn0014454		Adult cuticle protein 1		y
CG1785		464.92		291.55		-0.67		0.03		FBgn0030061				y		neurogenesis.
CG14259		297.63		193.46		-0.62		0.03		FBgn0039483				y		.
emp		1089.13		685.6		-0.67		0.03		FBgn0010435		epithelial membrane protein		y		cell adhesion; defense response; autophagic cell death; salivary gland cell autophagic cell death.
fbp		2853.61		1802.84		-0.66		0.03		FBgn0032820		fructose-1,6-bisphosphatase		ey		carbohydrate metabolic process.
CG10445		32.83		14.62		-1.17		0.03		FBgn0037531				y		regulation of alternative mRNA splicing, via spliceosome.
CG5613		150.96		90.86		-0.73		0.03		FBgn0030839				y
Rbp6		103.57		56		-0.89		0.03		FBgn0260943		RNA-binding protein 6		y		stem cell development.
CG9630		392.05		245.57		-0.67		0.03		FBgn0037561				y		.
fne		46.12		22.57		-1.03		0.03		FBgn0086675		found in neurons		y		regulation of RNA metabolic process; male courtship behavior.
alpha-Est2		522.1		329.74		-0.66		0.03		NA				y
CG34288		7.28		1.41		-2.37		0.03		FBgn0085317				y		.
CG10333		1291.69		821.57		-0.65		0.03		FBgn0032690				y		mRNA splicing, via spliceosome; neurogenesis; regulation of defense response to virus.
CG7839		545.88		341.96		-0.67		0.03		FBgn0036124				y		regulation of transcription, DNA-templated; neurogenesis.
vito		364.5		228.88		-0.67		0.03		FBgn0052418		viriato		y		nucleolus organization; positive regulation of cell proliferation; positive regulation of imaginal disc growth; eye-antennal disc development; positive regulation of cell growth; negative regulation of apoptotic process.
zfh1		19.39		5.08		-1.93		0.03		FBgn0004606		Zn finger homeodomain 1		my		biological process described with 15 unique terms, many of which group under: organ development; axon guidance; negative regulation of biosynthetic process; reproduction; cell division; tissue development; muscle organ development; hemocyte differentiation; germ cell migration; cardiovascular system development; cell migration; localization; embryo development.
CG17259		873.34		559.1		-0.64		0.03		FBgn0031497				sy		seryl-tRNA aminoacylation.
Pde9		55.1		27.14		-1.02		0.03		FBgn0259171		Phosphodiesterase 9		y		signal transduction; cyclic nucleotide metabolic process; neurogenesis.
Ets21C		33.69		15.28		-1.14		0.03		FBgn0005660		Ets at 21C		y		defense response to bacterium; regulation of transcription, DNA-templated; dendrite morphogenesis.
Mec2		111.92		62.44		-0.84		0.03		FBgn0030993		Mec2		y		nephrocyte filtration.
Ssrp		682.13		436.14		-0.65		0.03		FBgn0010278		Structure specific recognition protein		y		regulation of chromatin assembly or disassembly; neurogenesis; regulation of DNA binding.
CG1368		108.39		56.42		-0.94		0.03		FBgn0030539				y
CG11841		1002.37		656.78		-0.61		0.03		FBgn0039628				y		proteolysis.
Abl		272.45		164.95		-0.72		0.03		FBgn0000017		Abl tyrosine kinase		y		biological process described with 24 unique terms, many of which group under: cellular protein modification process; protein modification process; phosphorylation; single-organism intracellular transport; signal transduction; regulation of nervous system development; regulation of establishment of protein localization; posttranscriptional regulation of gene expression; regulation of actin polymer…
Obp83ef		444.76		277.25		-0.68		0.03		FBgn0046876		Odorant-binding protein 83ef		y		sensory perception of chemical stimulus.
Taf2		456.12		293.05		-0.64		0.03		FBgn0011836		TBP-associated factor 2		y		transcription from RNA polymerase II promoter; transcription initiation from RNA polymerase II promoter; regulation of transcription, DNA-templated; positive regulation of transcription of Notch receptor target; neurogenesis; positive regulation of JAK-STAT cascade.
CG10513		139.56		81.56		-0.77		0.03		FBgn0039311				y
alpha-Est8		352.38		216.06		-0.71		0.03		NA				y
XRCC1		172.8		101.76		-0.76		0.03		FBgn0026751		XRCC1		y		cellular response to DNA damage stimulus; nucleotide-excision repair; lateral inhibition; single strand break repair; base-excision repair, AP site formation.
ppan		437.14		269.71		-0.7		0.03		FBgn0010770		peter pan		y		imaginal disc development; neurogenesis; oogenesis; larval development.
CG34383		24.57		9.47		-1.37		0.03		FBgn0085412				y
cno		48.68		22.32		-1.13		0.03		FBgn0259212		canoe		y		biological process described with 15 unique terms, many of which group under: regulation of protein localization; regulation of stress-activated protein kinase signaling cascade; ommatidial rotation; neurogenesis; cytoskeleton organization; stress-activated MAPK cascade; cell differentiation; establishment of localization; regulation of metabolic process; MAPK cascade; regulation of signaling; ce…
CG14823		815.31		527.41		-0.63		0.03		FBgn0035734				y
CG5986		887.64		574.29		-0.63		0.03		FBgn0043455				y
CG8677		600.75		376.63		-0.67		0.03		FBgn0026577				y		negative regulation of transcription, DNA-templated; heterochromatin organization involved in chromatin silencing.
Nha1		282.35		174.61		-0.69		0.03		FBgn0031865		Na+/H+ hydrogen antiporter 1		y		renal sodium ion transport; transmembrane transport.
P58IPK		454.76		286.62		-0.67		0.03		FBgn0037718		P58IPK		y
l(3)01239		657.66		420.07		-0.65		0.03		FBgn0010741		lethal (3) 01239		y		de novo' protein folding; oogenesis; phagocytosis; protein folding.
CG6675		6.22		0.74		-3.07		0.03		FBgn0032973				y		lipid catabolic process.
Ten-m		146.87		85.21		-0.79		0.03		FBgn0004449		Tenascin major		y		synaptic growth at neuromuscular junction; compound eye photoreceptor development; compound eye corneal lens development; chaeta development; compound eye morphogenesis; R7 cell development; motor neuron axon guidance; cell adhesion; regulation of cell shape; synaptic target attraction.
Tep4		5821.3		3789.96		-0.62		0.03		FBgn0041180		Thioester-containing protein 4		y		antibacterial humoral response; multicellular organism reproduction.
Ugt58Fa		136.38		77.57		-0.81		0.03		FBgn0040091		Ugt58Fa		y		metabolic process.
dop		406.07		248.02		-0.71		0.03		FBgn0267390		drop out		y		biological process described with 11 unique terms, many of which group under: endomembrane system organization; cellular component organization or biogenesis; biological regulation; organelle organization; cell migration; positive regulation of catalytic activity; cellular macromolecule metabolic process; anatomical structure morphogenesis; system development; establishment of localization in cel…
ATPCL		2268.66		1467.31		-0.63		0.03		FBgn0020236		ATP citrate lyase		ey		citrate metabolic process; cellular carbohydrate metabolic process; acetyl-CoA biosynthetic process.
CG31710		104.61		54.63		-0.94		0.03		FBgn0051710				y		.
CG12316		413.66		251.45		-0.72		0.03		FBgn0036483				y		histone H4-K16 acetylation; male courtship behavior, veined wing generated song production.
CG32138		105.15		57.39		-0.87		0.03		FBgn0267795				y		actin cytoskeleton organization; neuron projection morphogenesis.
zip		2018.2		1305.61		-0.63		0.04		FBgn0265434		zipper		y		biological process described with 28 unique terms, many of which group under: respiratory system development; protein complex assembly; cuticle development; system process; appendage morphogenesis; dorsal closure, spreading of leading edge cells; morphogenesis of a polarized epithelium; maintenance of protein location in cell; response to stress; regulation of cell cycle; initiation of dorsal clo…
Tor		180.01		108.93		-0.72		0.04		FBgn0021796		Target of rapamycin		y		biological process described with 26 unique terms, many of which group under: regulation of cellular component organization; response to extracellular stimulus; regulation of cell growth; positive regulation of ribosome biogenesis; phosphorus metabolic process; positive regulation of multicellular organism growth; regulation of reactive oxygen species metabolic process; cellular localization; reg…
CG6415		434.81		286.37		-0.6		0.04		FBgn0032287				ey		glycine catabolic process.
CG13559		67.8		33.82		-1		0.04		FBgn0034870				ey		positive regulation of hemocyte proliferation.
Tsf1		14460.2		9063.85		-0.67		0.04		FBgn0022355		Transferrin 1		y		defense response; olfactory behavior; cellular iron ion homeostasis; iron ion transport.
Hrb98DE		1334.86		843.2		-0.66		0.04		FBgn0001215		Heterogeneous nuclear ribonucleoprotein at 98DE		y		compound eye morphogenesis; oogenesis; positive regulation of translation; negative regulation of RNA splicing; female germ-line stem cell maintenance; regulation of alternative mRNA splicing, via spliceosome.
pico		32.04		13.35		-1.26		0.04		FBgn0261811		pico		y		imaginal disc development; positive regulation of developmental growth; lateral inhibition; positive regulation of growth; regulation of cell size; actin filament organization; signal transduction; positive regulation of cell division.
Reph		92.16		47.92		-0.94		0.04		FBgn0021800		Regulator of eph expression		sy		ephrin receptor signaling pathway; peripheral nervous system development.
CG1910		226.18		137.33		-0.72		0.04		FBgn0022349				sy		long-term memory.
ab		85.1		47.14		-0.85		0.04		FBgn0264442		abrupt		y		biological process described with 11 unique terms, many of which group under: post-embryonic appendage morphogenesis; regulation of nucleobase-containing compound metabolic process; imaginal disc-derived appendage morphogenesis; regulation of cellular metabolic process; developmental process involved in reproduction; instar larval or pupal morphogenesis; negative regulation of biosynthetic proces…
Vps29		511.95		336.85		-0.6		0.04		FBgn0031310		Vacuolar protein sorting 29		y		retrograde transport, endosome to Golgi.
Glut1		136.72		79.65		-0.78		0.04		FBgn0264574		Glucose transporter 1		sy		transmembrane transport.
CG3267		263.74		166.82		-0.66		0.04		FBgn0042083				y		leucine metabolic process; isoleucine catabolic process; methionine catabolic process; threonine catabolic process; valine catabolic process; regulation of eclosion; fatty acid catabolic process.
CG7974		414.82		264.78		-0.65		0.04		FBgn0035254				y
DNApol-alpha180		22.34		8.76		-1.35		0.04		NA				y
CG1791		598.9		394.77		-0.6		0.04		FBgn0030163				y
CG9989		212.21		130.92		-0.7		0.04		NA				y
CG15725		27.98		11.26		-1.31		0.04		FBgn0030417				y
CG43737		128.06		74.41		-0.78		0.04		FBgn0263994				y
CG17928		301.33		194.74		-0.63		0.04		FBgn0032603				y		lipid metabolic process; lateral inhibition.
Vha100-4		3.41		0		-Inf		0.04		FBgn0038613		Vacuolar H+ ATPase 100kD subunit 4		y		ATP hydrolysis coupled proton transport.
Cct5		1126.08		749.06		-0.59		0.04		FBgn0010621		T-complex Chaperonin 5		y		neurogenesis; protein folding; mitotic spindle assembly; mitotic spindle organization.
Tis11		32.74		13.54		-1.27		0.05		FBgn0011837		Tis11 homolog		my		3'-UTR-mediated mRNA destabilization; positive regulation of nuclear-transcribed mRNA catabolic process, deadenylation-dependent decay; negative regulation of gene expression; RNA interference.
Hnf4		629.81		410.46		-0.62		0.05		FBgn0004914		Hepatocyte nuclear factor 4		y		endoderm development; lipid biosynthetic process; steroid hormone mediated signaling pathway; mesoderm development; regulation of transcription, DNA-templated; lipid catabolic process; lipid oxidation.
psq		149.17		84.94		-0.81		0.05		FBgn0263102		pipsqueak		sy		embryonic pattern specification; pole plasm assembly; gene silencing; olfactory behavior; regulation of chromatin silencing; anterior/posterior axis specification, embryo; chromatin silencing; imaginal disc-derived wing morphogenesis.
Rpn8		1490.71		982.06		-0.6		0.05		FBgn0002787		Regulatory particle non-ATPase 8		y		ubiquitin-dependent protein catabolic process; proteasome-mediated ubiquitin-dependent protein catabolic process; neurogenesis; cell proliferation; mitotic spindle elongation; mitotic spindle organization.
mew		77.44		41.17		-0.91		0.05		FBgn0004456		multiple edematous wings		y		biological process described with 24 unique terms, many of which group under: cell adhesion; single organism cell adhesion; heterophilic cell-cell adhesion via plasma membrane cell adhesion molecules; regulation of tube architecture, open tracheal system; ectodermal digestive tract development; sensory perception of chemical stimulus; salivary gland development; muscle structure development; home…
GstD6		28.9		11.53		-1.33		0.05		FBgn0010042		Glutathione S transferase D6		y		glutathione metabolic process.
Rtnl1		394.53		248.31		-0.67		0.05		FBgn0053113		Reticulon-like1		y		inter-male aggressive behavior; endoplasmic reticulum organization; olfactory behavior.
Aldh		10399.6		6768.53		-0.62		0.05		FBgn0012036		Aldehyde dehydrogenase		ey		response to ethanol; acetaldehyde metabolic process; oxidation-reduction process; pyruvate metabolic process.
CG8736		21.87		7.96		-1.46		0.05		FBgn0033308				y
Acf1		640.83		410.06		-0.64		0.05		FBgn0027620		ATP-dependent chromatin assembly factor large subunit		y		biological process described with 14 unique terms, many of which group under: single-multicellular organism process; single-organism process; protein complex subunit organization; regulation of metabolic process; protein-DNA complex subunit organization; negative regulation of metabolic process; protein complex biogenesis; epithelium development; regulation of molecular function; regulation of nu…
CG8312		814.23		524.33		-0.63		0.05		FBgn0037720				sy
CG2736		4772.73		3134.18		-0.61		0.05		FBgn0035090				y		cell adhesion; defense response.
CG10232		11.4		2.75		-2.05		0.05		FBgn0039108				y		proteolysis.
CG14509		50.71		24.1		-1.07		0.05		FBgn0039647				y		olfactory behavior.
CG2911		84.63		47.79		-0.82		0.05		FBgn0037350				y
pug		5310.47		3436.64		-0.63		0.05		FBgn0020385		pugilist		y		one-carbon metabolic process; folic acid-containing compound biosynthetic process; oxidation-reduction process.
KFase		715.16		476.22		-0.59		0.05		FBgn0031821		Kynurenine formamidase		y		tryptophan catabolic process to kynurenine.
Total	sy		my		ey	me	ms		es		mey	msy	sey		mes		msey
578	64		41		41	7	7		7		7	7	7		2		2
