# Supplementary material for: Conservation of the behavioral and transcriptional response to social experience among Drosophilids
Source: Genes Brain Behav. 2018 Jul 9;18(1):e12487. doi: 10.1111/gbb.12487 (PMC7379240; doi:10.1111/gbb.12487)
Supplement: Supplementary file 6 — TABLE S4 RNA‐Seq summary statistics. “Sample”—name of biological replicate. The 3 letters are the first 3 letters of the species name. If the name ends in “N”, that is data for that species reared in isolation. “R 2” values are the correlation between that replicate and all biological replicates below it. Correlations were perfomed over log‐normalized data: log(RPKM + 1) [file GBB-18-e12487-s009.xls]

## Sheet: Sheet1
Sample	Reads that map to D. mel ortholog	Genes with D. mel ortholog	D. mel ortholog >= 0 reads	D. mel ortholog >= 20 reads	R2	R2	R2
ana1	6917862	12036	9840	7968	0.97			R2: Correlation between that replicate and all biological replicates below it. Regression was done over log(expression level +1) for all D. mel orthologs.
ana2	8709934	12036	9911	8177
ari1	11466676	11211	9928	8275	0.96	0.96
ari2	7822122	11211	9599	8080	0.97
ari3	8209550	11211	9596	8134
ere1	11787638	12483	10474	8584	0.97	0.98
ere2	10480628	12483	10294	8520	0.97
ere3	8595909	12483	10308	8441
mel1	15089944	13613	10758	8760	0.97	0.98
mel2	9827826	13613	11052	8508	0.97
mel3	17039575	13613	10625	8779
pse1	9114840	11855	10104	8457	0.98	0.97
pse2	8905214	11855	10017	8363	0.97
pse3	7699667	11855	10094	8328
sec1	7086308	12470	9438	8098	0.95
sec2	5410405	12470	9822	7886
sim1	9460609	11920	9849	7803	0.97	0.97
sim2	5961185	11920	9470	7385	0.97
sim3	8586202	11920	9710	7781
vir1	10922474	11301	10045	8423	0.98	0.99	0.98
vir2	10451620	11301	9874	8394	0.98	0.97
vir3	11416483	11301	10062	8466	0.98
vir4	9748962	11301	9983	8377
wil1	7119104	11441	9695	8131	0.97	0.95
wil2	8567196	11441	9777	8119	0.91
wil3	8251206	11441	9783	8197
yak1	9993642	12507	10531	8342	0.97
yak2	9335067	12507	10254	8184
ereN1	12261807	12483	10358	8533	0.98
ereN2	10526402	12483	9835	8488
melN1	16403582	13613	10560	8696	0.96	0.98	0.97
melN2	16245566	13613	10190	8668	0.96	0.96
melN3	12451048	13613	10369	8533	0.97
melN4	17498887	13613	10268	8661
simN1	7879425	11920	9569	7380	0.96	0.97
simN2	5388166	11920	9477	7397	0.98
simN3	5814229	11920	9488	7323
yakN1	5958057	12507	10109	7761	0.98	0.98
yakN2	7260192	12507	10185	7929	0.98
yakN3	9968368	12507	10409	8283
