# Supplementary material for: Conservation of the behavioral and transcriptional response to social experience among Drosophilids
Source: Genes Brain Behav. 2018 Jul 9;18(1):e12487. doi: 10.1111/gbb.12487 (PMC7379240; doi:10.1111/gbb.12487)
Supplement: Supplementary file 7 — TABLE S5 All reads for Drosophila melanogaster orthologs in all species. Raw reads, DESeq Normalized reads,42 RPKM values and TPM values for all D. melanogaster orthologs for all biological replicates [file GBB-18-e12487-s012.xls]

## Sheet: Raw Reads
ID	ana1	ana2	ari1	ari2	ari3	ere1	ere2	ere3	mel1	mel2	mel3	pse1	pse2	pse3	sec1	sec2	sim1	sim2	sim3	vir1	vir2	vir3	vir4	wil1	wil2	wil3	yak1	yak2	ereN1	ereN2	melN1	melN2	melN3	melN4	simN1	simN2	simN3	yakN1	yakN2	yakN3
128up	528	711	401	381	444	386	298	299	391	320	537	651	548	433	384	341	615	334	505	421	558	537	374	769	1252	455	656	562	394	344	379	387	283	515	528	377	384	386	388	541
14-3-3epsilon	537	1387	4202	2517	2504	3350	3164	3864	10304	7256	13702	9794	9503	9590	2863	1414	1451	1291	1970	3347	3859	3723	2921	2009	1677	4263	1104	1929	4715	3679	16826	17582	12181	12260	846	1051	768	654	746	1199
14-3-3zeta	3086	4536	10588	4910	5385	7475	6310	8567	17688	10257	24045	9966	9172	8946	5276	2727	4258	3451	5159	11801	12333	12727	8213	2481	1689	3319	2502	2364	8366	6554	20118	20491	17646	20050	2155	3093	2592	1797	1812	2776
140up	392	454	223	264	250	198	254	183	234	158	218	265	282	255	285	334	226	147	282	184	196	209	227	528	786	373	332	382	183	156	201	219	115	216	182	137	135	252	220	450
18w	25	112	905	325	348	0	0	0	754	355	604	289	281	209	0	0	NA	NA	NA	1828	1072	1882	1903	78	33	133	139	146	0	0	1247	1106	837	693	NA	NA	NA	58	76	108
26-29-p	1485	2352	3518	2578	2389	3863	3321	2930	2162	1280	2170	2379	2876	2149	2647	1145	2664	1701	2019	2725	2634	2731	2216	1796	2074	1727	1053	732	3777	3037	2547	1947	1526	1995	1448	1570	1631	707	805	1081
2mit	0	1	3	2	7	2	0	0	122	13	49	1	1	0	0	0	0	0	0	10	1	7	0	0	0	0	0	0	0	0	53	165	96	78	0	0	0	0	0	1
312	322	329	278	275	333	132	179	106	38	18	39	327	394	372	194	98	153	119	238	176	327	198	173	229	334	288	64	89	96	144	8	25	13	40	173	94	108	58	58	71
4E-T	541	908	3266	1517	1669	1363	747	1413	881	346	807	1398	1011	946	1134	514	577	312	514	1654	1938	1680	1250	1648	1341	2242	336	261	1476	775	1303	1154	911	862	196	527	366	282	209	426
4EHP	18	24	69	37	25	52	50	38	1627	1109	2529	79	52	62	33	18	27	35	34	74	110	93	92	68	61	88	13	25	54	28	2307	3705	2250	2323	21	28	11	8	14	24
5-HT1A	71	104	311	137	109	362	345	341	834	485	980	314	190	206	NA	NA	258	153	213	193	199	184	230	148	75	205	105	83	368	275	833	564	787	679	110	73	83	59	77	94
5-HT1B	143	124	286	89	86	273	254	180	470	250	440	193	135	123	107	89	153	107	163	167	156	195	160	71	57	158	66	61	225	228	451	232	350	362	84	66	63	25	38	49
5-HT2A	590	808	909	190	209	702	513	544	1148	681	1184	731	613	615	726	364	493	206	439	1855	1653	1500	1282	830	558	1340	703	602	693	623	1123	1169	804	748	270	228	220	496	606	869
5-HT2B	18	40	102	34	31	85	53	64	232	104	188	36	19	24	48	14	29	19	29	91	79	97	91	29	6	32	4	6	78	50	316	209	235	113	4	7	6	2	5	6
5-HT7	17	70	230	75	97	160	101	133	206	82	255	117	69	96	45	30	55	39	25	195	154	187	168	76	38	149	14	6	151	101	300	241	228	237	15	23	13	9	9	11
5PtaseI	NA	NA	NA	NA	NA	NA	NA	NA	1216	866	1399	847	590	305	NA	NA	NA	NA	NA	NA	NA	NA	NA	NA	NA	NA	NA	NA	NA	NA	1077	911	737	1045	NA	NA	NA	NA	NA	NA
7B2	2270	2398	3079	2650	2845	3331	2877	2041	6406	3803	5029	3221	2783	2002	689	354	2908	1476	3113	3292	3993	3680	3046	4122	4337	3183	6403	4901	2392	2383	3979	2383	3271	4331	3030	1445	1628	4444	5328	7618
825-Oak	NA	NA	NA	NA	NA	NA	NA	NA	0	0	0	NA	NA	NA	NA	NA	NA	NA	NA	NA	NA	NA	NA	NA	NA	NA	NA	NA	NA	NA	0	0	0	0	NA	NA	NA	NA	NA	NA
A16	550	404	236	254	306	492	925	409	418	341	564	667	603	807	282	367	117	92	199	156	279	179	154	404	619	726	763	813	582	705	486	366	279	431	127	73	80	307	444	590
A2bp1	30	147	1580	604	515	353	172	327	2094	1170	2999	177	110	116	263	48	55	59	45	1248	744	1208	1209	145	70	248	114	105	354	290	2243	2984	1892	2173	12	26	18	32	43	60
AANATL2	117	110	9	5	3	166	86	70	2	3	6	182	221	127	34	29	107	69	134	92	153	121	86	104	129	60	134	153	118	65	5	1	2	4	154	89	93	78	107	158
ABCB7	1188	954	856	551	612	922	777	665	1673	1143	1304	878	743	849	549	696	981	418	977	1148	985	1151	1139	742	792	465	1873	1287	786	635	1141	804	927	1160	901	412	501	953	1268	1757
ACC	3331	6869	11740	4564	5132	13355	14398	8853	20142	11539	8843	19821	18058	15110	7379	5752	5046	1366	2933	24003	18769	19969	22377	9968	6930	11278	7917	8369	31758	23501	26276	13678	21979	11460	2259	1544	1510	1991	3380	3964
ACXA	0	0	13	6	6	4	0	3	0	1	0	3	0	1	0	0	0	0	0	NA	NA	NA	NA	0	0	1	0	0	6	5	0	0	0	0	0	0	0	1	1	2
ACXB	0	0	13	6	6	4	0	3	3	1	1	3	0	1	0	0	0	0	0	NA	NA	NA	NA	0	0	1	0	0	6	5	3	1	0	2	0	0	0	1	1	2
ACXC	0	0	13	6	6	4	0	3	20	13	22	3	0	1	0	0	0	0	0	NA	NA	NA	NA	0	0	1	0	0	6	5	15	3	9	15	0	0	0	1	1	2
ACXD	34	55	88	56	99	147	144	111	64	47	64	216	202	193	0	2	32	21	38	79	74	111	78	17	42	31	13	8	149	103	55	25	52	81	48	22	26	6	15	16
ACXE	0	0	13	6	6	4	0	3	0	0	0	3	0	1	0	0	0	0	0	NA	NA	NA	NA	0	0	1	0	0	6	5	0	0	0	0	0	0	0	1	1	2
ADD1	136	185	477	248	263	546	669	569	622	619	725	697	448	516	160	91	208	108	196	483	454	465	376	229	244	277	313	280	639	586	783	537	630	656	121	91	88	165	187	289
AGBE	2065	4485	1125	722	784	3315	5965	2687	3841	2428	2235	2987	3810	2472	3698	2665	4946	2096	3646	3997	3735	3545	3223	3125	3906	3362	2874	3348	4148	4767	2631	1805	1636	1780	2773	1710	2121	1048	1789	2253
AGO1	47	250	2801	424	388	431	231	600	2246	945	3078	327	321	205	540	96	25	35	36	2220	1214	2192	1838	140	52	275	72	66	591	392	3262	4522	3094	2644	9	31	13	16	37	33
AGO2	1732	2604	4794	2864	3434	7459	8826	8610	5327	2978	4377	5701	4829	3686	1207	955	2147	1141	1846	1638	1833	1530	1206	0	0	0	554	536	9682	7956	7572	5256	5794	4375	846	1222	882	244	313	458
AGO3	0	0	NA	NA	NA	NA	NA	NA	18	9	21	7	9	8	NA	NA	NA	NA	NA	NA	NA	NA	NA	NA	NA	NA	NA	NA	NA	NA	11	22	9	13	NA	NA	NA	NA	NA	NA
AIF	321	390	567	313	413	435	432	339	498	431	614	485	310	430	302	308	529	245	504	333	358	375	314	1278	1676	891	567	546	321	399	624	386	429	417	363	167	190	248	334	498
ALiX	806	1058	2595	1972	2052	3972	3733	2508	2694	1746	2454	1403	1151	1157	1592	1226	2761	1471	2518	3003	2933	3288	2948	1339	1394	1220	3202	2130	3385	2882	2154	1560	1624	2094	1954	1106	1242	1338	1706	2383
AMPKalpha	495	645	1299	960	973	3120	2323	2018	3192	1587	2230	1764	1309	1050	1538	683	1760	857	1350	976	866	974	1070	1167	1196	1259	745	647	2662	2341	2724	2013	2017	2297	966	676	681	350	531	684
AMPdeam	1051	1629	4107	2522	2693	4099	3616	2895	4379	2653	3283	2665	1995	1605	3569	1822	NA	NA	NA	5163	5289	5131	3567	1255	1110	1287	3437	2635	4618	3341	4122	3057	2550	2798	NA	NA	NA	1718	2232	3453
AOX1	1664	2609	784	461	543	1121	1468	825	2774	2123	2473	1923	1907	1956	1474	1178	2814	1131	1577	2492	2102	2297	2289	1994	2562	1578	1663	2236	955	1081	3631	1817	2215	2353	1437	553	892	396	646	793
AOX2	13	3	5	1	1	3	0	3	3	11	4	10	10	3	23	9	13	5	12	30	16	32	18	12	6	11	2	2	2	1	5	0	3	8	11	7	9	0	0	1
AOX3	10	13	NA	NA	NA	937	990	678	2607	1972	1855	216	129	203	0	0	7	0	1	1	1	2	2	1121	1006	1079	15	1	867	829	2190	1503	1890	1390	1	1	0	1	1	3
AOX4	10	13	NA	NA	NA	937	990	678	0	2	3	216	129	203	0	0	7	0	1	1	1	2	2	1121	1006	1079	15	1	867	829	0	0	7	0	1	1	0	1	1	3
AP-1-2beta	591	828	2771	2153	2184	2428	1956	1827	1816	966	1553	1789	1491	1201	333	254	NA	NA	NA	1870	1841	2003	1812	829	558	549	1360	1075	2053	1820	1644	994	1255	1377	NA	NA	NA	735	937	1376
AP-1gamma	392	589	1500	540	529	1194	815	974	1676	1194	1637	891	611	607	696	283	603	309	443	1178	1122	1214	1049	886	466	1069	269	195	1027	992	2094	1508	1768	1164	237	247	209	126	158	218
AP-1mu	669	832	431	245	327	780	813	647	1088	804	1273	962	903	704	592	470	899	738	1026	461	476	467	373	625	642	650	853	632	767	643	1099	934	829	1133	749	411	450	448	604	860
AP-1sigma	79	103	738	322	383	360	234	311	1222	614	999	291	243	120	253	151	264	155	301	295	316	334	210	166	133	100	153	107	351	334	863	1675	803	826	170	231	229	142	100	164
AP-2alpha	238	659	1841	600	656	1606	772	1568	2030	908	2161	1000	678	624	1084	366	726	504	712	2288	1783	2347	1907	487	279	1312	215	187	1575	1185	2550	2346	1992	1758	222	519	391	145	163	232
AP-2mu	858	1154	1702	1032	1022	1495	1208	1394	1185	747	1027	1546	1258	846	863	507	1090	581	1059	1710	2013	1883	1364	918	749	1188	521	472	1421	1167	1292	924	852	1040	586	494	497	347	480	692
AP-2sigma	763	1002	456	571	538	530	604	502	981	644	1212	391	371	229	597	477	594	417	929	398	568	493	404	783	988	233	468	443	538	465	726	915	572	915	472	391	376	451	446	677
APC10	30	76	160	148	131	126	61	104	141	78	134	111	112	64	78	75	68	39	73	201	191	178	157	79	120	92	89	114	138	87	114	127	93	82	68	69	60	102	94	112
APC4	234	243	217	130	109	180	152	121	187	170	156	144	129	91	95	128	258	127	259	150	137	117	137	103	103	79	346	239	158	175	175	121	113	147	190	136	139	183	189	268
APC7	27	31	118	105	113	11	9	4	4	1	2	23	35	14	0	0	1	0	0	205	173	218	236	202	208	236	0	1	10	7	1	2	6	3	1	1	0	1	3	2
APP-BP1	450	660	314	304	309	236	250	173	416	261	468	300	349	248	210	214	705	560	919	272	280	298	197	206	252	191	235	222	210	166	319	279	228	315	591	373	401	103	143	193
AQP	78	106	180	151	170	218	249	120	420	193	241	245	243	175	184	160	160	79	143	643	592	661	695	271	512	321	147	108	129	143	199	146	142	253	156	77	84	114	140	220
ARY	NA	NA	27	17	5	0	0	0	0	0	0	0	1	0	NA	NA	NA	NA	NA	127	168	147	128	NA	NA	NA	0	0	0	0	0	0	0	0	NA	NA	NA	0	1	0
ASPP	151	253	534	363	323	1209	1117	861	799	383	684	437	242	271	397	238	251	128	193	467	437	416	504	289	142	565	392	478	1073	958	1064	743	847	733	70	77	60	182	281	329
ATP7	131	223	847	431	493	785	688	687	834	481	634	708	485	582	261	120	352	159	286	1006	714	947	1052	312	217	729	43	52	930	711	788	665	605	501	122	141	121	29	47	52
ATP8B	113	280	1287	375	466	727	574	694	1396	633	1332	528	310	371	428	183	256	140	200	935	631	1000	844	312	145	534	172	159	675	648	1444	958	1152	981	83	141	111	82	104	176
ATPCL	4123	8086	6444	3150	3053	7134	8971	5393	9028	6662	5668	5044	6628	4932	4743	3358	5715	2339	3797	6705	5793	6171	5614	2787	2081	3650	2870	2487	12427	10688	11102	6729	7345	6257	2283	1741	2098	919	1412	1737
ATPsyn-Cf6	7028	6646	1798	1729	1865	3216	4504	2226	5579	3742	7594	4281	3947	2699	4092	3982	5312	4713	7829	2528	3252	3024	2130	4231	7188	2240	5957	9710	2708	3143	4479	13569	3042	8121	5273	3268	3442	5167	5152	8206
ATPsyn-b	6000	7716	3237	4343	3896	7137	6212	5266	10347	7794	15281	4692	4668	3036	5819	6291	11483	8425	13485	4986	6262	5603	5104	8921	16336	3454	13748	15897	5250	5784	7490	8778	4964	13076	11978	6264	7076	10155	12587	16256
ATPsyn-beta	45451	50508	28252	25799	25687	33874	25077	30960	33650	23239	42697	32033	26274	22059	NA	NA	37370	24352	37713	28159	30021	28824	22765	31753	46851	19314	23865	25399	28126	23503	20773	27206	19044	35250	20797	20442	21748	26312	25038	39659
ATPsyn-d	4724	6791	5399	6206	6156	5146	4778	3022	5314	3174	6678	5571	6140	4159	3153	2888	6334	4423	6676	2839	4377	3733	2385	4830	8143	4277	11225	12142	3503	3477	4114	5625	2897	6920	6943	4137	4337	8886	9316	13867
ATPsyn-gamma	4061	6138	4597	4537	4359	7387	5630	5469	7519	5091	10172	7056	7332	3799	4957	4095	7554	6016	8697	4775	5225	5272	4974	6666	10781	3883	9305	12038	6188	5589	5029	5389	3642	9018	7570	4858	5468	9239	10465	14579
ATbp	NA	NA	82	39	60	81	67	87	111	86	118	41	30	35	54	27	NA	NA	NA	58	63	65	61	NA	NA	NA	NA	NA	83	74	133	111	127	97	NA	NA	NA	NA	NA	NA
Aac11	509	948	3565	1672	2229	2307	2042	2406	2210	814	2658	1977	1610	1151	1643	934	1102	1211	1505	2228	2415	2333	1908	1028	772	2121	728	670	2569	2224	2807	2922	2477	3031	405	691	496	405	474	894
Aatf	256	340	106	114	131	369	492	471	228	294	409	525	427	386	174	317	341	257	488	180	267	200	162	272	321	154	364	449	446	488	287	259	240	279	311	166	147	210	230	332
Aats-ala	874	1302	1431	1164	1196	978	961	833	763	724	1092	1051	1025	733	666	476	1021	665	816	1583	1583	1615	1378	905	995	1186	882	1001	1083	872	1253	684	813	1147	559	487	470	454	607	784
Aats-ala-m	260	316	744	391	508	564	400	387	422	330	400	559	535	406	234	247	357	182	380	493	476	534	413	478	510	447	791	584	431	380	416	296	271	356	327	185	199	403	488	681
Aats-arg	594	733	929	523	601	567	503	492	378	365	640	396	280	253	393	327	2	3	2	809	1038	1007	632	1453	1801	1207	490	394	598	464	575	461	339	548	2	1	5	324	322	462
Aats-asn	6766	7568	3726	2919	3584	2238	1600	1746	1653	1294	2023	2360	1912	1699	1530	1364	2194	1227	2240	3907	4526	3681	4583	1287	1894	1090	1940	1808	2046	1960	1880	1402	1363	1852	1794	1002	1105	1374	1744	2256
Aats-asp	832	1088	1156	800	907	1462	1178	962	1221	873	1551	1052	1224	939	1049	622	1187	705	985	1696	1506	1655	1571	536	585	475	1046	706	1528	1272	1257	1093	746	1407	678	565	596	504	759	895
Aats-cys	628	759	568	405	569	642	559	497	484	424	563	483	429	327	218	232	568	244	499	533	681	585	456	499	491	346	426	402	634	652	531	474	395	525	390	310	312	328	364	473
Aats-gln	882	1017	1080	735	812	916	742	659	792	580	1066	819	882	616	547	633	1088	794	1072	1032	1018	1079	814	563	653	416	708	757	970	886	857	561	582	990	818	444	494	328	452	623
Aats-glupro	2171	3038	2270	1962	1852	2971	2535	2646	1504	1249	1920	2288	1730	1592	594	544	1483	799	1114	974	962	959	1057	1002	717	1073	2137	2301	3222	2587	2294	1199	1350	1602	785	556	556	1045	1229	1675
Aats-gly	626	859	693	641	632	873	575	527	598	461	662	518	538	349	439	389	931	465	724	991	890	1006	1025	470	586	782	630	543	789	751	685	515	503	657	593	356	396	331	395	485
Aats-his	1549	1287	792	821	821	1087	1078	802	455	373	534	1136	934	844	695	744	1654	1013	2071	568	605	532	539	1593	2094	1194	1517	1341	940	994	556	216	339	455	2077	766	859	715	1144	1398
Aats-ile	2160	3229	1352	1006	1295	6586	5424	6019	1962	1581	2518	4792	3520	2902	1172	1086	1874	1181	1550	1859	2012	1856	1374	4116	4144	3895	2126	2208	5978	4969	2517	2002	1843	2314	1026	1026	1054	1578	1703	2524
Aats-leu	217	276	251	157	146	337	273	246	400	377	440	437	369	324	143	140	359	188	320	183	161	184	187	376	448	269	439	396	299	283	435	261	310	406	176	97	111	225	264	385
Aats-lys	2073	2371	411	357	388	1902	1341	1253	3901	2573	4413	1470	1230	881	1857	1506	4041	2807	3467	671	766	723	615	417	560	534	1446	1650	1681	1838	3864	2283	2918	5286	3912	2163	2304	1326	1799	2224
Aats-met	89	132	84	81	116	34	28	30	195	86	158	138	119	89	45	65	178	88	156	103	101	96	80	164	240	150	110	81	52	39	211	111	107	135	128	70	78	43	70	105
Aats-phe	348	363	508	575	561	848	828	506	872	605	847	301	277	267	376	350	1014	520	1088	359	353	300	282	467	716	489	701	460	636	635	697	773	426	769	906	506	590	417	474	655
Aats-pro	99	134	110	103	108	134	146	112	112	77	121	140	167	145	137	145	155	99	182	130	134	142	112	139	211	137	403	342	141	152	79	83	75	106	138	86	74	253	255	383
Aats-ser	0	1	0	0	0	0	1	0	0	0	0	1	0	0	0	1	0	1	0	0	0	0	0	0	0	2	0	0	0	0	1	0	0	0	0	0	0	1	0	1
Aats-thr	1307	1630	2207	1904	2087	3063	2720	2486	1627	1154	1796	8400	6496	4594	1311	889	2328	1459	2393	4064	4549	4254	3668	1969	2239	2787	1991	1785	2766	2550	1965	1409	1413	2104	1751	1210	1204	1311	1537	2200
Aats-trp	369	370	310	235	301	368	332	265	434	342	448	369	385	387	154	164	315	166	304	495	570	559	425	321	445	272	407	333	330	324	449	295	323	362	186	137	126	182	228	345
Aats-tyr	1573	2054	1026	928	1031	1469	1519	1022	1325	1085	1966	1390	1180	832	812	854	985	788	1038	779	787	832	755	568	856	892	800	516	1629	1388	1266	844	1018	2083	1007	535	576	596	669	1016
Aats-tyr-m	213	240	106	59	117	230	146	157	270	220	337	296	279	212	175	158	326	212	383	131	128	111	97	145	162	171	343	368	171	191	262	146	174	252	368	178	186	194	233	328
Aats-val	836	1176	1526	1091	1143	1206	910	929	1079	863	1373	954	793	712	767	616	1352	710	993	1307	1383	1353	1225	719	832	701	1714	1509	1190	908	1453	727	865	1334	991	555	628	800	1126	1436
Abd-B	1	0	5	3	3	0	0	1	0	3	0	0	0	1	0	0	0	0	0	2	3	2	4	0	0	1	0	0	1	0	2	0	2	0	0	0	0	0	0	0
Abi	118	190	452	190	251	316	176	261	587	237	442	214	187	181	317	148	175	118	169	372	251	412	396	106	85	112	46	43	324	247	707	610	506	483	70	109	76	48	45	61
Abl	168	361	2932	982	883	1305	1013	1122	1501	609	1212	1083	675	775	773	288	604	339	440	1698	1252	1647	1843	772	485	1638	307	331	1317	1155	1774	1187	1656	1109	180	248	158	103	149	210
Abp1	178	283	460	287	331	586	569	486	626	313	545	339	306	306	303	167	299	154	265	318	388	359	249	380	335	720	320	192	567	554	664	459	528	587	207	113	122	160	209	304
Ac13E	74	171	1126	508	514	954	615	725	951	681	930	281	136	195	170	112	NA	NA	NA	990	827	941	827	449	355	732	191	237	1211	1068	1817	1183	1630	1080	NA	NA	NA	64	124	131
Ac3	215	398	857	366	418	2048	1251	2276	1238	596	1440	602	391	340	1162	655	235	188	197	872	614	916	838	184	87	372	620	515	2045	1466	1248	1074	1261	1103	43	164	97	440	476	716
Ac76E	73	170	1065	385	438	700	344	569	835	396	741	309	241	201	483	165	237	98	111	771	565	754	685	208	117	338	62	52	713	477	1032	898	987	667	98	118	80	27	42	62
Ac78C	41	45	262	92	117	265	220	185	315	155	287	152	96	121	63	43	139	61	113	216	172	243	198	44	23	59	43	8	225	235	362	142	277	232	53	47	66	20	20	46
AcCoAS	4583	7841	4337	2328	2539	15742	13052	13728	17046	13132	11367	4948	5309	3778	7671	5895	11061	4079	6583	10242	6932	9376	8317	2590	2208	3320	754	819	22740	17092	22194	25696	20008	15745	5194	3377	3888	261	338	522
Ace	122	275	1284	424	270	432	364	498	2871	1696	3994	359	258	258	409	137	189	122	193	756	463	716	616	270	160	270	174	103	462	400	3709	4675	3840	3330	99	96	73	70	88	129
Acer	676	1347	5756	3126	3651	3131	5255	2452	5232	4505	6097	24	37	30	1141	1094	2539	1721	3222	3678	3169	3398	2911	1312	1961	2020	1068	1897	3040	3171	6569	4795	4088	5506	1770	1239	1176	553	830	1072
Acf1	777	766	506	224	314	945	1213	875	656	516	695	749	525	687	403	361	105	81	97	618	757	702	532	410	312	776	647	843	864	819	768	536	656	517	58	57	59	263	354	534
Ack	329	351	37	32	51	1256	1047	823	1563	750	910	573	443	495	652	405	799	366	700	784	665	836	912	633	400	914	767	580	997	946	1582	935	1080	871	623	335	404	360	540	723
Ack-like	82	171	1222	396	364	634	498	533	659	272	540	366	300	263	384	113	160	80	165	1196	1016	1262	1135	274	173	396	128	131	733	472	808	584	744	562	123	94	73	56	85	101
Acn	2159	2187	3596	2503	2446	3455	3772	3206	3705	2133	5380	2148	1735	1919	2475	1820	2390	2765	2973	2106	2790	2302	1920	2077	1489	4983	1982	1988	4069	4163	4485	2426	3741	5443	1449	926	933	1045	1256	1912
Acon	4939	6945	9385	6494	6771	14614	10241	9856	16751	7718	16202	12232	12129	8883	9301	5405	17668	9339	11739	17817	14383	17021	17328	7574	6694	6016	5830	5652	10480	9730	12954	8809	9104	15098	8289	6162	5936	3918	4680	7655
Acox57D-d	128	221	701	463	454	52	56	25	767	615	649	311	351	291	628	592	1040	552	1334	1745	1431	1946	1921	181	193	176	113	150	54	53	948	753	509	660	961	570	604	37	75	123
Acox57D-p	131	223	52	14	28	298	247	200	1138	522	621	499	506	367	735	532	393	202	516	302	282	320	357	164	207	222	204	143	260	218	867	534	570	556	220	185	206	98	112	170
Acp1	1157	2084	393	539	501	27	13	13	354	56	135	233	175	40	101	93	166	44	153	706	518	863	1238	1100	1438	1073	16	111	7	16	72	499	49	169	77	55	53	16	27	29
Acp24A4	NA	NA	NA	NA	NA	0	0	0	5	1	3	NA	NA	NA	9	3	0	0	0	236	320	357	194	NA	NA	NA	NA	NA	1	0	7	5	1	7	1	0	0	NA	NA	NA
Acp26Aa	NA	NA	NA	NA	NA	0	0	0	0	0	0	NA	NA	NA	0	0	1	0	0	NA	NA	NA	NA	NA	NA	NA	0	0	0	0	0	0	0	0	0	0	0	0	0	0
Acp26Ab	0	0	NA	NA	NA	0	0	0	0	0	0	NA	NA	NA	0	0	0	0	0	NA	NA	NA	NA	NA	NA	NA	0	0	0	0	0	0	0	0	0	2	0	0	0	0
Acp29AB	NA	NA	NA	NA	NA	NA	NA	NA	0	0	0	NA	NA	NA	0	0	0	0	0	NA	NA	NA	NA	NA	NA	NA	NA	NA	NA	NA	0	0	0	0	0	0	0	NA	NA	NA
Acp32CD	0	0	0	0	0	0	0	0	0	0	0	NA	NA	NA	1	1	2	1	3	NA	NA	NA	NA	0	0	0	0	0	0	0	0	0	0	0	2	2	1	0	0	0
Acp33A	NA	NA	NA	NA	NA	0	0	0	0	0	0	NA	NA	NA	0	0	0	0	0	NA	NA	NA	NA	NA	NA	NA	0	1	0	0	0	0	0	0	0	0	0	0	0	0
Acp36DE	NA	NA	NA	NA	NA	0	0	0	0	0	0	NA	NA	NA	0	0	0	0	0	NA	NA	NA	NA	NA	NA	NA	0	0	0	0	0	0	0	0	0	0	0	0	0	0
Acp53C14a	0	0	NA	NA	NA	0	0	0	0	0	0	1	0	0	0	0	0	0	0	NA	NA	NA	NA	NA	NA	NA	2	0	0	0	0	0	0	0	0	0	0	0	0	0
Acp53C14b	2	0	NA	NA	NA	0	0	0	2	1	7	0	0	0	0	0	0	2	0	NA	NA	NA	NA	NA	NA	NA	4	5	1	0	1	1	0	0	0	0	0	3	4	11
Acp53C14c	NA	NA	0	0	0	119	101	72	0	0	0	0	0	0	0	0	0	1	1	NA	NA	NA	NA	0	0	0	13	3	76	80	2	2	0	3	1	0	1	9	4	20
Acp53Ea	0	0	NA	NA	NA	2	5	2	1	2	0	0	0	0	0	0	2	0	2	NA	NA	NA	NA	NA	NA	NA	0	0	3	0	0	1	2	0	1	1	0	1	2	1
Acp54A1	NA	NA	NA	NA	NA	NA	NA	NA	1	1	0	NA	NA	NA	NA	NA	NA	NA	NA	NA	NA	NA	NA	NA	NA	NA	NA	NA	NA	NA	0	5	0	0	NA	NA	NA	NA	NA	NA
Acp62F	0	0	NA	NA	NA	0	0	0	0	0	0	0	0	0	0	0	1	0	0	0	0	0	0	0	0	0	0	0	0	0	0	0	0	0	1	1	1	0	0	0
Acp63F	NA	NA	NA	NA	NA	NA	NA	NA	0	3	0	NA	NA	NA	12	1	0	1	4	NA	NA	NA	NA	NA	NA	NA	0	0	NA	NA	0	6	0	1	2	2	3	0	0	0
Acp65Aa	0	2	7	17	6	3	2	1	5	6	13	0	1	0	130	112	22	10	58	4	8	10	5	0	0	0	530	845	2	0	5	13	0	10	23	8	6	756	677	1032
Acp76A	NA	NA	NA	NA	NA	NA	NA	NA	0	0	0	NA	NA	NA	0	0	0	0	0	NA	NA	NA	NA	NA	NA	NA	0	0	NA	NA	0	0	0	0	0	0	0	0	0	0
Acp95EF	NA	NA	NA	NA	NA	NA	NA	NA	0	0	0	NA	NA	NA	34	49	8	14	15	NA	NA	NA	NA	NA	NA	NA	NA	NA	NA	NA	0	0	0	0	16	12	5	NA	NA	NA
Acp98AB	NA	NA	NA	NA	NA	NA	NA	NA	0	0	0	NA	NA	NA	NA	NA	NA	NA	NA	NA	NA	NA	NA	NA	NA	NA	NA	NA	NA	NA	0	0	0	0	NA	NA	NA	NA	NA	NA
Acph-1	198	157	295	217	152	224	191	165	289	185	271	261	237	168	90	78	174	82	175	421	352	497	418	110	125	111	156	132	219	147	224	191	166	178	133	94	99	106	117	209
Acsl	2006	3962	7185	4355	4792	11357	12363	10892	15046	10631	11807	11600	12894	9764	4890	4072	9778	4997	6791	12271	12429	12055	9246	2674	2133	4110	2739	4049	11861	10477	15888	14037	14607	12052	4202	3193	3418	1033	1433	2016
Act42A	373	512	128	73	54	981	569	665	455	249	409	1231	1327	701	233	141	5900	3297	5740	10096	8853	9890	8484	257	273	441	264	217	818	447	485	304	300	327	2883	2809	2324	157	167	294
Act57B	1796	2111	1	33	37	473	715	372	19152	6050	16078	1778	1405	1136	1168	823	14	10	33	11	12	10	10	5426	5539	7358	394	472	463	604	13232	12158	8293	14787	7	12	6	263	324	514
Act5C	373	512	128	73	54	981	569	665	11241	4788	9942	1231	1327	701	233	141	5900	3297	5740	10096	8853	9890	8484	257	273	441	264	217	818	447	12127	12114	8426	9392	2883	2809	2324	157	167	294
Act79B	135	274	2345	1474	1729	14	9	5	2805	616	1177	3559	3586	2182	3	2	NA	NA	NA	4475	3109	4475	4529	7	5	29	NA	NA	16	10	716	482	453	1153	NA	NA	NA	NA	NA	NA
Act87E	1796	2111	1	33	37	473	715	372	2969	1084	2773	1778	1405	1136	1168	823	14	10	33	11	12	10	10	5426	5539	7358	394	472	463	604	1679	1720	1332	2827	7	12	6	263	324	514
Act88F	1796	2111	1	33	37	473	715	372	79	28	61	1778	1405	1136	1168	823	14	10	33	11	12	10	10	5426	5539	7358	394	472	463	604	59	120	29	50	7	12	6	263	324	514
Actbeta	1296	1322	1107	545	534	1409	1067	1760	1332	775	1707	1514	1017	832	931	535	127	100	119	551	557	615	511	353	250	449	1011	817	1712	1135	1727	1642	1412	1271	42	68	57	788	661	1198
Actn	508	865	5306	2383	1974	2693	1684	2232	2713	1164	2342	1958	1559	1391	337	124	NA	NA	NA	5649	4274	5500	5246	2324	1971	2805	581	514	2405	2005	2619	2040	2098	2108	NA	NA	NA	470	656	857
Actn3	0	0	0	0	0	0	0	0	0	0	0	0	0	0	0	0	0	0	0	0	0	0	0	NA	NA	NA	0	0	0	0	0	0	0	0	0	0	0	0	0	0
Acyp	0	0	0	0	0	0	0	0	0	0	0	2	1	2	0	0	0	0	0	0	0	0	1	NA	NA	NA	0	0	0	0	0	0	0	0	0	0	0	0	0	0
Acyp2	140	120	136	186	180	326	478	268	481	299	787	100	135	65	204	229	NA	NA	NA	126	257	200	122	0	0	0	214	248	317	298	361	735	179	497	NA	NA	NA	173	114	220
AdSL	333	487	981	977	912	484	510	318	267	42	51	1051	1459	1442	526	216	894	555	708	1386	1589	1603	1301	965	1512	1768	878	1246	696	643	347	394	180	238	686	404	479	350	699	719
AdSS	414	592	2046	1386	1602	2234	1716	1771	2158	1487	1938	1819	1806	1554	1169	526	1304	611	1076	2203	2364	2328	1904	734	769	1169	776	398	1797	1732	1662	1977	1511	1751	892	606	628	385	558	703
Ada	28	47	41	62	44	29	15	19	51	42	50	67	52	50	98	110	14	11	16	110	104	130	113	58	56	29	28	37	24	5	47	56	24	65	12	6	13	23	20	15
Ada1-1	103	86	166	141	200	129	72	59	74	40	62	156	140	97	69	65	123	66	118	98	112	81	97	141	212	109	82	71	76	55	42	79	24	46	114	72	78	93	87	122
Ada1-2	103	86	166	141	200	129	72	59	160	75	173	156	140	97	69	65	123	66	118	98	112	81	97	141	212	109	82	71	76	55	137	136	76	136	114	72	78	93	87	122
Ada2a	158	227	85	53	73	64	50	47	129	102	303	3	2	3	20	38	184	129	252	55	70	55	58	84	84	113	124	85	44	50	106	106	108	112	175	97	101	62	80	115
Ada2b	107	136	473	241	282	297	223	231	503	272	425	343	315	352	286	274	320	134	183	521	448	531	488	336	309	439	256	167	283	251	445	481	387	392	127	70	91	111	149	222
Adam	1540	1889	6	3	5	1329	1736	912	1812	1521	2649	1560	1401	1714	577	705	1227	844	1492	1034	1601	1219	797	1019	1294	1103	1933	1782	1502	1639	2153	2193	1614	2310	1047	578	567	1000	1214	1604
AdamTS-A	29	85	16	22	6	316	228	221	338	279	264	80	56	62	103	81	123	57	91	912	629	809	686	77	35	92	59	73	381	371	655	266	354	238	63	46	51	23	43	46
Adar	57	310	2563	576	798	473	389	627	339	131	631	272	258	170	923	362	NA	NA	NA	1497	1719	1809	1026	111	134	81	124	98	560	471	508	403	555	478	NA	NA	NA	69	91	151
AdenoK	644	744	944	700	792	1594	1297	933	3029	1867	2973	865	938	1085	1554	1416	1921	997	1891	1098	868	1113	853	368	381	291	851	983	1443	1391	2495	2577	1815	2508	1783	964	1083	396	639	806
Adf1	321	295	406	238	250	460	329	315	704	460	574	496	504	357	247	172	339	147	378	368	381	439	364	316	336	799	175	116	359	284	627	577	495	427	246	209	184	135	158	247
Adgf-A	937	896	70	59	57	243	66	122	501	194	367	168	104	123	567	417	1037	434	622	72	69	89	71	496	511	581	340	283	134	110	424	263	337	391	253	179	169	148	196	276
Adgf-B	0	0	0	0	0	3	2	1	0	2	0	3	0	3	0	0	1	1	1	1	1	0	3	1	0	1	1	0	2	0	0	0	2	0	0	1	0	0	0	0
Adgf-C	62	53	50	27	65	160	113	112	306	224	470	111	85	47	302	385	249	128	241	144	122	144	128	218	203	194	240	141	112	83	308	238	192	309	222	122	119	144	152	215
Adgf-D	545	946	1084	780	973	2970	2961	2041	2046	1369	1876	1583	1843	925	2986	2113	2623	1529	2072	678	670	693	537	484	613	839	1700	2007	2979	2744	1233	1195	789	1602	1748	1153	1393	1102	1142	1457
Adgf-E	0	0	NA	NA	NA	0	0	0	0	0	0	0	0	1	0	0	0	0	0	1	0	1	0	0	0	0	0	0	0	0	0	0	0	0	0	0	0	0	0	0
AdipoR	1220	1846	3150	1866	1919	5353	4155	4218	10559	3916	5900	1385	1363	1385	3708	2129	3828	1693	3303	4325	3839	4568	3859	622	533	1989	559	376	5163	4049	8030	10454	6907	6465	1872	2653	2287	356	413	583
Adk1	1554	1408	1290	1087	1122	1302	1337	943	1759	942	1846	758	688	482	1074	1071	920	681	1139	1805	1462	2137	1993	642	956	393	931	812	953	1067	1140	891	766	1532	938	533	573	632	740	1105
Adk2	488	703	798	1028	851	952	871	694	1611	803	1616	1097	1276	793	37	39	737	606	799	662	1129	831	436	561	705	526	295	276	1159	924	1361	1377	751	1410	673	515	482	262	314	454
Adk3	1	4	0	0	4	3	2	2	38	39	52	1	1	0	2	3	1	2	2	1	2	0	1	0	1	2	3	3	0	4	16	5	10	12	3	1	0	1	1	5
AdoR	70	70	121	72	91	139	88	66	162	86	163	223	179	232	115	85	113	50	64	146	78	128	138	172	146	206	126	104	86	71	167	114	109	119	94	44	41	69	87	126
Ady43A	158	159	91	53	81	507	434	292	855	368	586	396	467	326	173	159	189	93	174	98	67	135	142	429	621	341	391	314	341	427	678	782	499	499	199	69	96	161	253	349
Aef1	94	140	825	211	233	269	176	207	1224	822	1344	171	112	98	0	0	9	7	10	481	271	413	438	104	70	161	45	40	249	194	1511	1531	1332	1315	3	10	4	32	37	54
Afti	195	328	914	350	514	586	254	467	636	292	563	551	347	442	297	145	295	162	180	1013	817	1030	893	246	146	766	116	147	538	415	853	645	630	605	73	118	122	45	65	114
Ag5r	1	2	2	0	3	0	0	0	9	2	6	1	5	19	7	0	NA	NA	NA	2	0	7	0	0	0	0	0	28	0	0	7	4	3	4	NA	NA	NA	0	1	1
Ag5r2	0	0	NA	NA	NA	1	0	0	1	1	1	0	0	0	0	0	0	0	0	NA	NA	NA	NA	0	0	0	0	0	0	0	0	0	1	0	0	0	0	0	0	0
Ahcy13	346	675	1637	1602	1577	958	733	640	1466	899	1770	1068	1039	774	425	398	2165	1484	1917	2599	2060	2776	2513	417	444	539	1256	1368	1001	746	1988	1250	1180	2472	2508	1189	1490	486	927	790
Ahcy89E	123	129	303	283	300	263	385	196	231	202	230	45	51	28	296	210	203	103	249	756	834	751	643	116	118	208	113	98	264	331	204	168	171	221	135	115	118	62	63	79
Ak6	139	153	237	293	382	78	74	70	71	53	112	97	114	94	37	41	80	63	127	154	189	129	90	301	425	555	203	174	67	59	100	86	45	130	73	80	101	141	106	160
Akap200	1096	1660	7660	5749	6395	1294	1532	1304	2109	1837	2523	1369	1120	788	870	626	362	380	774	7611	7339	6642	6559	1140	875	4737	341	475	1823	1370	3548	4151	2304	2560	179	168	102	135	214	312
Akh	6	5	3	0	3	1	0	1	6	1	6	7	10	6	6	1	3	4	7	3	2	5	6	5	3	2	2	1	1	0	10	5	1	5	3	11	3	9	1	6
AkhR	259	504	1711	905	1163	850	671	594	1772	1540	1759	424	461	284	808	761	1095	405	1138	1092	935	1050	917	348	442	665	481	479	567	428	1891	1954	1294	1468	1052	663	594	211	262	418
Akt1	81	270	1179	582	590	503	460	516	1114	725	1406	182	141	151	342	141	212	183	232	947	910	1062	739	196	143	476	114	108	534	453	1499	1487	1297	1206	66	106	100	42	61	93
Alas	1796	1797	2559	1961	1990	2770	2256	1748	3381	1742	2976	3206	2678	2079	2502	2237	1446	988	1454	2058	2834	2227	1539	1519	1915	873	4672	5124	1809	1629	1820	1497	1366	2706	1535	899	963	3528	3879	6037
Ald	1459	3445	16597	8015	9325	14002	9361	8806	25617	13020	19481	7239	9403	4848	11494	4745	12009	5267	8392	13079	9653	14536	12299	5847	6747	3847	2938	2490	12015	10178	23897	30247	18664	17681	6387	4930	4388	1387	2263	3180
Aldh	8561	17287	5069	3825	3351	6536	5920	4778	21256	16623	32847	8511	11403	7891	8184	8258	17907	8790	12362	19149	18018	19412	17172	4705	5988	3375	11401	12907	10475	7652	33077	22444	19543	28731	14100	6651	9015	3838	7303	7554
Aldh-III	1815	2225	2997	1947	2490	3474	3270	2666	4297	2501	3693	2348	1903	1815	3271	2635	3475	1934	4179	1679	1656	1680	1480	1457	1685	1879	2220	1884	2736	2429	3723	2525	2455	3092	3051	1661	1723	972	1244	1662
Alg-2	851	1311	635	531	478	497	469	561	573	414	857	650	663	517	413	380	557	414	930	NA	NA	NA	NA	184	250	218	NA	NA	541	383	448	859	382	595	477	710	752	NA	NA	NA
Alg10	281	239	163	90	79	119	90	51	153	60	120	158	167	177	163	78	225	100	179	146	78	128	110	111	108	67	130	76	65	70	74	99	66	105	163	164	178	77	81	99
Alh	30	82	430	109	106	298	170	288	844	301	521	NA	NA	NA	145	36	26	8	32	567	401	583	379	52	30	193	37	45	335	233	1012	636	736	614	5	15	9	15	17	27
Alk	147	442	1940	442	362	752	348	920	1404	705	1762	541	385	329	471	64	291	147	215	2037	1088	2235	2031	480	214	951	133	154	818	805	1934	1782	2048	1432	96	152	89	47	66	108
AlkB	98	115	479	472	431	60	60	57	82	92	161	344	344	181	37	77	101	53	141	420	471	555	319	108	179	70	70	88	62	33	118	128	69	78	132	96	82	48	35	73
Alr	271	298	453	459	403	339	324	179	384	238	393	123	105	99	205	128	312	151	243	122	151	117	72	108	132	63	860	595	193	239	305	256	146	313	246	130	159	371	361	639
Als2	458	606	1003	701	721	1185	845	939	1252	712	1112	867	663	694	729	420	1092	531	885	876	959	901	727	824	504	1329	638	536	1115	890	1503	1033	1121	946	554	423	430	302	349	641
Ama	1	2	1	2	11	0	0	0	7	2	3	0	0	2	0	0	6	14	5	12	8	22	19	5	3	5	2	1	4	0	5	0	0	5	3	1	3	1	1	3
Amnionless	403	292	47	42	30	40	52	17	0	0	0	342	277	326	3	2	8	16	18	143	119	113	104	10	13	12	8	7	27	33	0	0	0	0	8	9	3	5	8	2
Amph	723	1393	6048	2380	2487	3032	2536	3297	3415	2135	3939	1761	1689	1440	1157	764	1201	746	1083	4595	4520	4462	3466	1204	1134	2482	430	454	3127	2381	3478	3601	3010	3173	429	444	428	283	325	472
Amun	1084	988	2206	1027	853	767	465	549	1430	866	1338	996	881	760	540	304	391	313	403	1534	1458	1548	1517	423	353	1453	173	194	788	773	2328	2541	2032	1726	189	187	147	62	73	108
Amy-d	0	0	240	177	191	951	472	484	1084	554	712	901	1028	889	0	0	180	86	62	863	664	822	839	116	357	421	38	45	534	467	697	532	359	668	106	39	45	30	29	72
Amy-p	0	0	240	177	191	951	472	484	557	260	398	901	1028	889	0	0	180	86	62	863	664	822	839	116	357	421	38	45	534	467	448	419	217	392	106	39	45	30	29	72
Amyrel	1	1	3	3	1	5	1	1	2	1	2	57	40	21	0	0	12	5	3	0	1	2	0	0	0	12	0	0	1	0	0	17	5	6	7	11	4	0	0	0
Ance	679	898	1469	964	1171	2720	1765	1737	655	387	662	2785	3411	1896	958	652	805	449	672	1211	1624	1445	995	425	468	398	1171	773	2089	1669	590	359	370	475	569	403	492	577	607	820
Ance-2	12	32	NA	NA	NA	24	4	19	2	6	3	0	0	0	0	0	1	0	0	2	1	0	1	9	2	2	5	1	11	10	2	0	0	0	0	0	0	2	5	4
Ance-3	71	135	2900	1716	2036	283	228	204	525	240	505	418	369	374	592	315	268	137	265	922	1021	1005	750	921	892	1032	814	671	163	165	360	298	288	383	99	112	113	384	415	561
Ance-4	163	406	740	482	580	1451	1313	1020	2557	1538	1806	312	346	169	2	5	1078	505	742	2147	2205	2037	2179	NA	NA	NA	1181	1431	1924	1656	1962	2033	1368	2145	849	725	751	692	901	1203
Ance-5	892	1099	962	623	746	1271	790	674	1783	1231	2532	551	608	437	556	508	674	471	311	1604	1335	1634	1443	144	201	312	180	176	1022	630	1604	1671	1165	2359	321	173	313	22	18	45
Andorra	1	0	0	0	0	0	0	0	0	0	0	NA	NA	NA	0	0	0	0	0	0	0	1	0	1	1	1	0	0	0	0	0	0	0	0	0	0	0	0	2	0
Ank	1397	2291	NA	NA	NA	4806	3881	6518	5934	3703	8331	6922	4275	4285	3539	2197	NA	NA	NA	6241	6771	6303	5343	5004	4270	6053	980	899	6113	4038	7274	5871	5428	5632	NA	NA	NA	835	685	1345
Ank2	NA	NA	NA	NA	NA	NA	NA	NA	2231	715	1152	NA	NA	NA	17657	6607	NA	NA	NA	NA	NA	NA	NA	NA	NA	NA	NA	NA	NA	NA	3152	668	2477	1317	NA	NA	NA	NA	NA	NA
Anp	NA	NA	NA	NA	NA	0	0	0	0	0	0	NA	NA	NA	0	0	NA	NA	NA	NA	NA	NA	NA	NA	NA	NA	0	0	0	0	0	0	0	0	NA	NA	NA	1	0	0
Ant2	NA	NA	8	4	15	36	34	22	144	76	75	69	47	61	4	15	NA	NA	NA	NA	NA	NA	NA	0	0	1	39	30	21	33	73	91	44	73	NA	NA	NA	26	35	41
Antp	2	5	18	5	6	17	5	5	48	22	49	4	2	5	11	3	6	4	4	19	23	32	32	6	2	15	5	2	5	5	46	44	39	45	0	2	2	2	3	4
AnxB10	1450	1424	1448	1671	1467	3200	3780	2157	4320	2698	5115	2092	2081	1663	2378	2637	3704	2162	4336	74	121	100	84	1742	2712	1510	5221	4266	2154	3006	3378	2371	2415	4149	4037	2009	2847	2129	2877	3719
AnxB11	439	572	1053	850	855	691	601	532	1228	738	1169	285	270	154	420	230	376	177	365	1244	1452	1446	935	394	380	725	215	151	577	531	1120	1215	855	1009	242	205	177	111	147	216
AnxB9	861	1309	2440	1858	1976	3530	3612	2711	4077	2079	3891	2139	2036	1400	2370	1351	2448	1468	2503	2898	2624	3256	2988	2839	3285	3168	NA	NA	2723	2743	2836	2540	2148	2896	1862	1200	1116	NA	NA	NA
Aos1	220	235	82	82	131	198	236	159	429	314	542	247	232	243	170	189	289	163	354	103	121	105	80	216	269	94	500	400	170	168	377	421	245	432	225	182	179	263	248	360
Apc	256	527	2191	1139	1072	2061	1339	1843	1438	514	816	1073	716	851	1294	507	783	301	426	2311	1855	2277	2289	1040	449	1942	506	536	1947	1620	1717	984	1481	877	170	297	212	275	398	490
Apc2	27	29	94	88	65	140	70	72	78	33	86	150	152	105	37	60	101	49	79	115	105	122	128	65	72	49	68	42	93	62	80	57	41	41	85	60	52	31	42	66
ApepP	104	212	1598	1389	1217	370	213	351	2	3	10	938	824	564	17	40	299	137	232	831	974	872	751	448	448	358	120	87	388	347	18	16	7	2	141	152	97	140	98	198
Apf	406	427	238	360	310	229	325	165	208	81	274	327	279	310	220	141	152	128	203	134	158	175	121	283	488	253	326	434	238	272	136	375	103	239	222	229	262	288	261	365
Aph-4	1005	1068	1303	1079	1071	1788	1753	1509	749	522	954	1827	2079	1687	367	314	641	395	695	516	421	523	512	1962	2099	1419	390	313	1628	1497	604	492	503	851	568	273	300	239	232	342
Aplip1	257	447	951	548	495	1451	938	862	2237	1034	1816	1069	753	737	854	379	NA	NA	NA	691	474	795	760	458	315	687	602	384	898	780	1628	1568	1175	1481	NA	NA	NA	392	502	726
Apoltp	3193	5973	14994	5325	5760	17625	11518	12986	6077	3347	6608	7658	6562	5740	3003	2244	11664	4906	6879	24520	20618	21888	17091	2247	2162	3556	5187	6525	25721	15288	12672	8325	10467	7745	7157	5173	5181	2673	4128	4535
Appl	1276	2357	4415	1337	1049	2112	1277	2752	6993	5107	12521	1251	1072	769	1743	423	341	281	370	4000	2614	4570	3365	1407	665	1720	439	440	2638	1801	9515	10645	9730	9004	84	201	88	54	116	136
Aprt	121	245	67	57	87	192	227	158	195	134	219	109	136	144	78	155	284	137	265	119	120	109	123	83	88	41	486	667	274	305	148	237	137	242	215	166	206	207	270	370
Aps	49	107	911	396	422	356	289	338	2380	1382	3619	328	358	267	294	132	218	257	242	663	653	737	606	214	150	469	52	47	403	402	2761	3614	2289	2934	120	119	81	30	42	63
Arc1	NA	NA	NA	NA	NA	NA	NA	NA	2098	1184	2755	3762	3952	3569	NA	NA	NA	NA	NA	NA	NA	NA	NA	NA	NA	NA	NA	NA	NA	NA	2456	1321	1457	2581	NA	NA	NA	NA	NA	NA
Arc2	NA	NA	NA	NA	NA	NA	NA	NA	98	87	161	133	134	120	NA	NA	NA	NA	NA	NA	NA	NA	NA	NA	NA	NA	NA	NA	NA	NA	82	59	41	74	NA	NA	NA	NA	NA	NA
Arc42	253	361	858	756	805	739	712	601	1203	958	992	1502	1702	1213	2284	1996	1470	660	1208	531	571	562	566	262	374	134	1809	1805	629	649	947	887	724	816	1345	813	1021	647	1009	1238
Arf102F	1840	2379	1038	1175	1210	1267	1316	1325	1302	919	2376	1267	1068	970	1402	1461	1617	1146	2367	1144	2312	1421	1009	1257	1925	717	2131	2181	1352	963	1407	2283	918	1594	1495	1717	1701	1943	1373	2295
Arf51F	340	449	367	257	351	789	1333	846	1770	1309	2795	298	330	354	585	598	527	554	871	348	498	380	282	279	271	730	445	540	845	1001	1706	2153	1788	2178	277	220	218	267	301	517
Arf79F	3681	3917	2668	1902	1858	2210	2429	1871	4949	2699	6468	1163	1058	862	1319	1085	1734	1261	1769	1853	1934	1959	1425	1100	966	1282	807	796	2575	2800	7012	8910	5694	6523	924	928	901	631	640	1023
ArfGAP1	631	671	907	837	960	466	487	346	1067	779	1103	595	462	440	264	274	538	275	543	479	584	514	479	682	720	542	668	576	485	458	1030	795	776	1072	466	204	258	309	507	654
ArfGAP3	720	880	1015	771	883	970	845	610	962	685	950	482	393	382	410	350	953	452	727	824	897	810	801	289	271	443	457	431	930	922	1202	1231	1010	937	551	346	308	227	296	452
Arfip	75	106	408	210	215	271	180	205	448	227	406	267	213	225	221	72	193	101	190	219	216	222	172	114	122	206	120	71	243	170	440	434	369	376	98	131	115	90	130	170
Arfrp1	114	160	114	92	125	125	113	92	196	166	246	88	107	67	39	59	116	74	148	192	229	210	156	139	198	103	106	75	103	134	184	279	145	181	113	50	53	43	81	98
Argk	4735	6958	12875	9188	9592	20912	10337	13243	23827	10341	24083	11776	9067	5157	15525	7873	NA	NA	NA	19189	16726	21242	18678	20327	22149	28693	12423	9768	13483	10917	18747	16465	11118	20593	NA	NA	NA	9609	11805	19172
Arl1	328	409	243	264	190	240	193	158	421	263	430	306	336	260	187	139	273	165	231	257	290	227	202	291	509	314	362	266	202	228	468	531	287	461	322	163	186	176	232	287
Arl2	388	355	122	150	133	87	134	83	122	105	161	269	256	248	111	109	171	99	204	50	104	55	49	179	312	79	119	86	84	72	126	178	88	130	138	117	163	130	94	154
Arl4	337	388	903	676	793	941	814	1163	1379	925	2721	569	512	429	1013	1168	359	403	573	671	914	948	559	552	591	441	950	925	959	735	1551	2268	993	1785	241	380	319	1079	619	1256
Arl6	21	34	19	11	24	11	20	12	20	14	21	16	17	15	25	19	NA	NA	NA	37	60	33	27	33	53	42	34	31	12	28	12	17	6	28	NA	NA	NA	29	21	47
Arp1	1067	1533	862	661	788	1400	1404	921	1603	1160	1897	1389	1249	1001	1017	787	1556	839	1695	869	990	959	805	1118	1411	890	2881	2098	1025	963	1500	1414	885	1505	1470	761	880	1244	1622	2226
Arp10	198	228	331	309	270	506	515	334	510	358	404	283	285	208	226	239	894	476	962	151	166	185	166	323	492	209	872	502	332	422	301	333	272	344	1147	543	601	500	538	758
Arp2	609	667	680	356	355	635	749	532	1214	952	1288	0	4	0	366	263	347	217	387	635	625	681	526	660	489	811	363	341	651	669	1242	855	1102	1041	257	148	154	155	240	380
Arp3	193	242	382	249	248	416	364	380	606	479	748	291	269	196	251	177	134	78	123	465	407	506	345	325	275	433	388	274	332	297	686	581	486	578	83	34	40	144	198	277
Arp5	155	200	218	176	180	288	323	251	367	301	437	167	158	131	130	155	284	135	319	182	246	173	185	96	83	64	210	211	288	204	316	283	246	326	242	144	136	98	145	189
Arp53D	0	0	2	0	0	0	0	1	0	1	0	0	0	0	0	0	0	0	0	2	4	4	1	1	1	0	0	0	0	0	0	0	0	0	0	0	0	0	0	0
Arp6	170	180	265	226	199	102	74	88	393	315	539	513	503	465	272	309	514	366	503	186	154	235	169	516	604	528	310	293	90	106	413	379	285	424	470	233	267	128	180	214
Arp8	368	212	76	62	84	237	218	185	170	115	96	165	148	122	120	102	367	191	263	175	155	148	198	79	89	58	178	116	202	254	124	93	96	103	308	182	177	89	135	195
Arpc1	1008	1080	499	507	450	937	1049	672	1925	1114	1942	715	543	564	594	459	1459	876	1371	488	479	510	487	509	577	739	2878	1294	678	844	1421	1267	938	1650	1196	556	662	1037	1426	1846
Arpc2	180	354	580	495	492	757	716	667	740	576	1125	549	515	398	346	263	446	276	542	149	212	220	153	264	234	406	556	556	752	496	922	704	574	772	325	284	281	353	312	624
Arpc3A	329	443	257	285	324	432	271	330	351	201	334	343	262	213	72	38	70	36	103	154	230	222	191	246	313	187	172	98	316	271	189	353	167	222	83	63	77	82	98	176
Arpc3B	5	11	6	12	7	123	114	99	28	18	38	NA	NA	NA	NA	NA	13	12	10	19	38	48	21	2	4	3	2	8	144	97	26	57	19	19	9	7	12	0	1	3
Arpc4	288	407	152	233	222	383	412	268	579	409	762	527	516	298	345	343	454	351	637	232	254	297	191	201	262	179	1010	866	373	384	462	731	303	643	466	396	421	584	588	724
Arpc5	361	405	250	319	250	134	204	144	436	325	626	242	282	162	294	218	211	197	337	424	585	447	383	467	619	87	257	276	144	144	389	370	321	543	222	102	108	126	156	215
Arr1	65250	70453	87780	75835	79944	64402	65056	48993	89786	51755	70871	41801	33745	31138	82878	52980	69214	41841	71659	47598	50226	51410	43346	90081	101071	26630	68564	58186	62244	57973	73656	43200	46255	63028	70775	46794	47094	59593	70442	103200
Arr2	134026	154467	58499	57335	61349	120216	136242	79685	120889	84347	120021	112676	97857	100038	88744	96538	138380	84144	149370	53008	53926	57230	45229	84277	83200	66974	148784	78170	112714	108885	79888	54431	57547	100631	135144	67822	78422	73063	92077	130736
Ars2	1042	1250	1768	1220	1496	2112	2147	1881	2222	1644	2696	2252	1695	1934	940	987	1722	1278	2007	1219	1438	1271	1090	1172	1028	1723	1757	1561	2254	1853	2393	1530	1867	2318	1184	702	772	801	1024	1539
Art1	484	655	306	317	398	321	272	317	388	272	546	446	433	254	213	158	376	191	438	353	578	425	270	320	483	225	355	434	350	251	389	464	297	375	265	205	194	185	206	327
Art2	23	10	NA	NA	NA	29	41	19	14	8	19	7	11	5	6	0	14	10	12	NA	NA	NA	NA	4	1	1	15	15	30	44	11	10	15	12	8	3	1	4	15	30
Art3	176	220	187	131	199	214	188	192	155	148	197	179	142	149	87	102	161	80	208	249	323	295	185	170	238	136	167	186	189	155	218	183	129	162	156	119	125	125	115	186
Art4	6	17	38	24	16	7	13	7	21	1	13	27	31	17	12	3	8	9	9	22	27	25	16	54	36	80	5	4	12	14	36	6	22	18	0	4	3	0	1	3
Art6	0	3	NA	NA	NA	0	0	0	0	0	0	0	0	2	0	0	1	0	0	NA	NA	NA	NA	0	0	0	0	0	0	0	3	0	0	0	0	0	0	0	0	0
Art7	184	240	211	161	160	263	211	164	253	221	324	313	255	215	249	316	356	194	378	407	307	406	401	142	153	66	299	291	196	212	278	206	153	307	340	147	173	161	216	256
Art8	72	134	108	125	95	54	11	62	0	8	6	NA	NA	NA	25	23	61	52	87	108	136	138	73	119	177	59	53	59	43	22	7	17	4	17	66	62	47	53	47	57
Art9	0	0	0	0	0	0	0	0	0	0	0	0	0	0	0	0	0	0	0	0	0	0	0	0	1	0	0	1	0	0	0	0	0	0	0	0	0	0	0	0
Asap	331	548	1792	716	769	1375	1393	1284	1549	799	1196	756	527	569	386	188	NA	NA	NA	1556	1334	1663	1248	927	718	1233	334	324	1445	1397	1683	1146	1501	1026	NA	NA	NA	149	186	273
Asator	163	465	3261	1295	1422	1118	729	1710	4263	2596	4483	1233	841	783	1232	442	700	593	640	1959	1931	2070	1578	1209	670	1590	162	155	1612	1111	4781	4322	4357	3538	149	385	263	87	113	187
Asciz	96	106	156	134	165	63	54	43	119	61	97	147	101	92	50	40	19	7	19	31	54	39	33	76	106	133	53	35	52	43	94	83	79	69	21	20	24	59	40	66
Asph	1068	1369	1862	1286	1219	1515	1832	1506	1822	1597	2646	1361	1015	818	567	810	740	535	861	2174	2642	2215	1950	884	612	729	785	714	1583	1621	1847	1233	1467	2048	625	296	331	402	557	724
AstA	288	220	465	364	453	392	380	216	895	696	827	250	184	264	281	132	300	156	280	174	249	221	140	276	256	282	213	94	299	422	1087	1103	687	801	210	198	197	158	188	402
AstA-R1	13	21	178	19	28	71	45	56	175	128	224	47	36	47	86	27	55	30	43	113	65	100	88	20	7	22	14	5	54	44	145	254	186	151	18	30	13	2	5	15
AstA-R2	7	19	32	15	30	41	28	30	43	17	40	28	33	19	7	2	23	1	5	8	4	3	5	17	21	25	21	12	12	22	21	43	15	10	9	1	1	16	6	9
AstC	405	328	174	165	165	473	310	268	1225	494	930	186	191	225	172	134	357	176	288	185	129	196	185	91	98	280	331	167	241	238	817	1400	767	810	251	252	200	178	179	398
AstC-R1	41	30	47	31	36	58	50	58	212	107	180	33	26	22	40	32	72	61	64	122	91	96	70	21	22	52	38	23	53	57	187	157	135	185	49	32	45	21	18	35
AstC-R2	0	0	108	52	63	75	70	84	136	91	153	66	28	19	51	24	63	39	43	90	90	127	88	16	8	28	8	6	87	95	129	161	102	128	21	25	25	4	11	15
AstCC	35	21	3	2	11	10	6	10	25	6	11	34	16	21	0	3	17	3	16	6	3	9	10	14	16	18	15	13	8	7	5	10	7	18	12	6	5	3	7	11
Asx	50	178	2259	810	892	814	485	903	897	401	678	430	278	262	561	150	516	267	322	1769	1420	1629	1482	281	93	653	107	152	1008	740	1265	799	1073	640	147	168	134	66	80	138
Atac1	36	73	90	92	82	138	179	122	123	115	147	57	61	32	25	40	NA	NA	NA	122	119	128	148	62	62	32	102	54	132	129	129	116	67	110	NA	NA	NA	50	49	82
Atac2	72	99	157	169	160	233	202	179	157	122	147	193	168	152	145	99	149	107	164	56	57	61	62	163	170	180	201	177	182	191	187	158	122	141	94	76	109	154	140	202
Atac3	207	215	243	159	164	237	199	162	213	122	201	327	284	300	146	105	233	117	219	231	205	249	180	203	229	144	651	366	219	219	199	156	142	151	204	121	127	309	401	585
Ate1	624	525	803	584	660	837	855	628	1044	522	1001	702	589	401	497	362	732	446	668	1337	1492	1361	1101	651	715	498	1031	660	564	553	916	727	735	972	578	406	421	612	609	1054
Atet	220	272	NA	NA	NA	994	706	746	1487	898	1359	367	276	175	463	242	402	174	299	1693	1271	1786	1340	248	189	482	191	140	888	885	1445	971	1224	1116	144	174	140	98	143	171
Atf-2	206	184	112	75	64	181	150	120	228	168	263	229	243	240	140	131	164	118	211	60	59	73	69	47	56	71	195	188	165	122	223	188	213	286	159	104	104	134	117	205
Atf3	31	86	452	192	123	155	94	177	817	451	748	86	80	60	133	76	27	19	37	505	301	411	547	168	95	344	37	33	169	169	1041	1027	900	694	3	17	8	3	8	9
Atf6	NA	NA	3376	2271	2655	203	171	291	1215	828	1635	1374	1135	805	251	228	339	221	352	802	1199	924	453	1879	1458	3450	317	302	316	258	1365	1612	1238	1276	130	251	228	354	164	466
Atg1	223	419	2236	1164	1037	1176	674	963	1516	995	1486	677	443	420	587	292	354	193	221	1866	1452	1708	1869	453	234	524	265	196	1240	919	2277	1645	1862	1454	191	147	157	159	210	330
Atg10	86	72	12	4	13	50	48	46	348	255	464	17	9	7	38	21	10	10	17	56	52	67	30	5	3	6	59	46	52	51	170	248	114	178	11	9	9	39	34	76
Atg101	NA	NA	463	324	400	NA	NA	NA	2	1	2	0	0	0	NA	NA	NA	NA	NA	453	584	585	385	NA	NA	NA	NA	NA	NA	NA	2	0	1	2	NA	NA	NA	NA	NA	NA
Atg12	139	136	101	96	92	29	31	23	231	114	332	77	65	58	86	103	148	119	202	86	73	107	86	108	128	102	45	33	19	13	200	388	74	213	166	196	238	92	46	56
Atg13	256	285	522	260	280	346	307	353	938	519	641	601	484	737	344	126	219	102	180	680	667	593	598	128	83	363	85	74	364	290	905	898	651	516	76	84	81	38	45	78
Atg14	534	594	369	297	328	701	581	467	707	491	538	427	357	225	374	304	492	265	478	355	371	347	369	332	292	542	506	389	709	498	748	704	421	518	418	255	267	296	352	485
Atg16	223	265	681	459	495	310	304	229	335	237	329	364	241	289	179	193	220	125	229	449	418	427	328	148	136	223	164	147	371	267	377	392	265	314	159	109	137	97	113	155
Atg17	110	401	3216	1055	1209	1072	590	1146	884	490	871	598	422	332	436	218	394	256	255	1974	1479	1887	1699	492	232	1550	81	101	1461	974	1821	1499	1741	980	90	249	137	52	76	101
Atg18a	298	340	792	523	553	811	550	609	1231	663	880	401	363	241	463	282	722	374	610	666	575	750	667	598	551	677	414	319	673	595	1020	913	842	850	463	278	346	192	317	393
Atg18b	58	109	619	341	336	571	356	406	692	290	428	268	175	191	162	140	33	15	19	328	303	320	338	218	182	260	268	162	468	344	535	711	516	471	33	13	20	189	212	327
Atg2	728	768	1720	921	1246	2390	2041	1791	1765	1183	1216	1216	901	767	1064	787	1434	495	1012	518	912	600	406	812	683	1402	1614	1934	2646	1854	2222	1223	1797	1198	721	444	546	716	986	1192
Atg3	977	885	585	461	578	822	1517	595	1076	899	1501	579	646	519	892	922	862	576	1353	493	606	543	432	536	581	555	1059	1119	938	1135	1285	1017	1105	1526	800	419	467	519	705	826
Atg4a	702	822	22	26	8	758	678	432	2107	1974	2278	253	264	227	176	206	1195	564	1106	282	176	321	309	258	359	264	1059	1181	881	896	1654	1516	1479	2004	1210	531	687	374	709	827
Atg4b	87	134	284	126	126	369	239	314	511	259	321	240	201	160	322	163	273	174	238	288	253	285	237	135	126	158	78	35	312	241	451	350	299	414	151	154	130	60	87	119
Atg5	208	244	241	150	171	213	141	129	225	140	184	137	76	75	148	83	111	86	100	247	272	247	208	153	171	240	81	52	138	140	253	251	135	137	73	60	58	38	66	73
Atg6	165	161	604	556	606	472	455	442	449	305	580	390	344	275	233	192	284	168	328	467	568	545	385	478	563	439	469	351	487	488	477	332	321	462	202	184	176	337	385	459
Atg7	471	546	408	244	339	474	456	331	251	182	269	390	294	245	159	201	253	139	227	524	437	595	488	317	373	197	466	431	348	339	182	229	165	191	160	122	132	252	319	440
Atg8a	1543	1676	4866	3200	4491	2948	2403	2479	7187	2479	4939	3024	3004	1956	2126	1224	1663	1064	1865	1677	2644	1956	1521	1264	1382	1184	836	679	2730	1993	5743	7585	4957	5473	933	1207	958	716	668	1305
Atg8b	0	0	0	0	0	1	2	1	4	0	1	4	11	6	4	0	5	9	0	1	0	0	0	0	0	0	0	0	1	0	1	0	0	0	1	2	2	0	0	1
Atg9	757	655	1494	871	854	843	702	528	781	456	483	368	375	288	525	352	888	307	711	1414	1256	1458	1330	201	195	501	655	440	662	455	552	477	361	398	591	379	399	343	418	575
Atox1	42	77	149	160	143	428	529	489	1035	671	1434	214	183	136	284	295	300	303	442	67	89	79	61	322	313	230	173	190	545	674	1113	1300	1025	1418	230	136	143	124	171	192
Atpalpha	4230	10201	43141	12577	12748	23759	15906	22347	34592	20031	42984	15177	10710	10955	15478	5244	8648	5194	8066	32899	22793	34579	23905	9277	5265	8409	5864	6402	21769	17203	45874	44800	42426	38960	3217	4765	3147	3239	3904	5797
AttA	171	324	1280	1676	623	29	127	30	48	161	31	39	1693	163	1277	770	29	11	12	38	17	32	24	415	777	76	455	162	38	65	25	1008	17	43	1	1	9	47	42	650
AttB	171	324	1280	1676	623	29	127	30	44	80	44	39	1693	163	1277	770	29	11	12	38	17	32	24	415	777	76	455	162	38	65	12	339	8	17	1	1	9	47	42	650
AttC	3	47	NA	NA	NA	96	88	50	73	344	30	NA	NA	NA	2832	1244	281	461	206	1	1	1	3	615	679	61	183	68	44	60	71	1564	35	91	82	43	123	20	23	806
AttD	22	5	0	2	0	1	0	4	3	2	17	6	7	14	0	0	1	1	6	0	0	1	1	169	13	0	4	5	0	0	1	3	1	2	2	3	0	20	24	52
Atu	825	873	370	297	310	366	410	291	443	321	435	447	442	385	209	212	355	181	390	329	371	352	397	423	534	465	311	275	354	403	452	224	323	335	306	138	153	121	150	240
Atx-1	17	20	0	0	2	6	12	3	5	3	4	5	0	4	3	3	10	1	10	100	116	110	121	NA	NA	NA	10	11	4	5	0	4	1	5	13	6	3	7	13	12
Atx2	42	136	3963	1169	1240	1179	825	908	1414	685	1477	1294	993	1344	471	137	218	107	127	4656	2788	3877	4398	503	333	1753	154	187	1259	958	1908	1413	1588	1397	45	74	52	39	45	93
Atxn7	240	207	808	530	603	459	371	363	432	258	375	276	236	247	313	259	278	142	261	721	753	727	707	289	231	455	137	156	435	399	568	265	444	391	181	95	85	98	86	164
Aven	121	142	100	84	70	191	153	134	107	83	117	128	124	104	28	31	181	113	174	75	73	85	120	139	191	83	142	73	136	124	93	93	77	75	178	99	111	97	101	154
Awh	4	13	57	31	46	32	19	21	73	26	56	16	6	13	28	8	24	7	17	28	20	31	21	13	10	27	7	2	25	32	47	66	34	50	6	6	4	6	8	14
Axn	212	294	633	282	260	469	333	357	941	454	705	420	274	330	237	174	225	154	197	628	564	635	597	230	139	429	222	169	447	401	932	621	825	632	111	49	55	90	137	196
Axs	208	281	170	132	103	286	263	183	452	217	409	228	242	231	202	220	416	204	384	145	165	169	168	327	300	236	397	215	149	139	263	287	162	303	331	187	204	231	270	377
Axud1	126	212	485	239	265	476	305	391	764	342	393	291	225	266	250	139	251	98	183	813	525	797	865	485	309	540	100	92	421	373	792	556	593	385	73	85	53	35	50	76
B-H1	53	51	58	55	58	96	69	61	124	92	101	39	25	45	21	28	6	3	1	66	83	61	72	65	56	143	54	31	73	62	100	103	85	46	8	3	1	17	22	40
B-H2	NA	NA	58	69	102	67	57	72	67	32	39	102	65	72	29	26	54	14	44	75	86	67	77	117	121	117	42	39	72	62	69	95	47	38	27	10	20	18	21	44
B4	78	271	1966	1167	1449	999	544	1185	1754	1171	1950	333	245	253	736	148	265	124	240	1081	692	1104	1083	152	72	292	81	67	1175	835	2395	1919	2000	1233	43	142	89	33	50	54
B52	886	891	2596	1582	1461	395	291	265	5973	2618	5652	2081	1828	2535	351	191	238	207	289	1976	1676	2204	2271	1047	834	2707	233	249	336	329	5030	3366	4599	6361	111	158	115	120	164	249
BBS1	0	1	1	1	5	10	10	6	9	3	1	4	1	2	0	0	0	2	2	9	2	7	4	10	3	5	0	0	3	6	3	3	7	3	2	0	2	0	2	5
BBS4	9	15	25	21	12	14	14	5	20	22	29	87	51	47	26	16	24	15	25	17	20	13	17	12	18	34	23	12	14	16	37	14	38	57	18	14	17	19	23	23
BBS8	7	7	2	7	7	15	7	8	21	10	26	14	4	7	17	19	11	8	21	21	18	24	26	10	12	11	23	15	14	2	6	0	16	7	10	4	14	17	18	32
BCAS2	322	275	130	179	186	184	212	117	182	157	229	217	221	199	50	67	206	105	251	123	160	140	135	319	438	267	423	431	150	149	132	94	86	182	220	134	137	166	208	328
BCL7-like	26	31	95	60	73	45	51	39	148	111	115	22	26	25	45	35	22	21	21	80	73	81	83	28	14	32	25	13	43	60	132	235	160	103	17	5	13	8	19	23
BEAF-32	667	870	376	337	330	468	359	364	475	304	519	637	608	406	309	210	157	75	120	611	685	705	522	194	202	401	303	262	400	333	434	452	330	521	62	70	62	205	252	346
BG642163	NA	NA	NA	NA	NA	NA	NA	NA	0	4	0	NA	NA	NA	NA	NA	NA	NA	NA	NA	NA	NA	NA	NA	NA	NA	NA	NA	NA	NA	0	0	0	0	NA	NA	NA	NA	NA	NA
BG642167	NA	NA	NA	NA	NA	NA	NA	NA	0	0	0	NA	NA	NA	NA	NA	NA	NA	NA	NA	NA	NA	NA	NA	NA	NA	NA	NA	NA	NA	0	0	0	0	NA	NA	NA	NA	NA	NA
BG642312	2	1	3	0	1	0	0	1	1	1	0	NA	NA	NA	0	1	1	0	0	NA	NA	NA	NA	NA	NA	NA	2	2	1	2	3	0	3	0	0	0	0	4	3	4
BHD	104	132	257	260	214	165	185	137	169	153	199	244	194	180	54	101	127	51	174	212	234	207	179	221	200	200	230	207	157	134	183	249	109	174	119	78	80	133	164	230
BI-1	1547	1740	1954	1517	1528	2571	2233	1685	3133	2063	3492	939	940	780	489	299	2201	1286	2050	1639	1578	1795	1327	1210	1168	1921	1261	916	1753	1465	2768	3961	1886	3039	1577	1664	1623	1166	950	1641
BM-40-SPARC	1744	2821	4112	3463	3180	4171	3239	2493	6056	3483	6452	2169	2824	1707	2087	1908	5493	3393	4972	NA	NA	NA	NA	1142	1684	1320	2220	2091	3888	3198	4428	3311	3231	6496	4378	2512	2721	1184	1473	1682
BRWD3	292	383	2056	842	886	1234	973	975	1020	466	572	1346	946	1395	523	310	466	185	306	1773	1621	1862	1645	681	414	1439	666	605	1137	988	1296	547	883	645	244	159	142	259	427	489
BTBD9	355	365	597	302	303	799	809	525	372	162	258	593	475	440	100	52	268	146	202	624	566	564	602	398	317	799	320	231	681	689	411	319	355	315	189	133	122	127	211	288
Bacc	NA	NA	NA	NA	NA	NA	NA	NA	8089	4674	10097	NA	NA	NA	NA	NA	1966	2253	3141	NA	NA	NA	NA	NA	NA	NA	1629	1805	NA	NA	8202	11827	6866	9621	1734	1373	1366	817	959	1323
Bace	0	0	0	1	3	0	0	0	0	0	0	0	0	0	0	0	NA	NA	NA	1	0	1	3	0	0	0	0	0	0	0	0	0	0	0	NA	NA	NA	0	0	0
Baldspot	133	270	1866	717	919	2865	1298	1898	2994	4138	7180	467	377	281	453	220	820	333	450	1436	1164	1238	1165	225	121	396	528	413	3513	2290	5356	4308	4266	5419	536	366	433	228	345	403
Bap170	331	371	279	194	190	512	354	376	513	280	392	222	183	209	243	158	462	190	335	455	385	393	449	206	125	380	453	284	434	381	501	304	298	334	278	170	174	159	226	333
Bap55	368	469	233	175	238	381	405	249	467	245	345	208	281	267	273	216	442	259	450	235	237	221	230	189	230	172	514	373	300	264	284	361	179	259	379	207	245	295	284	430
Bap60	331	371	507	520	559	550	575	442	670	457	780	496	438	382	678	436	621	369	584	1058	1050	1027	1116	481	411	504	605	418	549	487	701	453	457	711	362	254	284	272	364	470
Bdbt	173	185	528	526	491	192	225	165	294	235	326	266	273	257	139	111	NA	NA	NA	264	327	299	205	176	252	216	222	198	155	186	225	215	146	311	NA	NA	NA	144	162	233
Bem46	583	591	413	349	373	211	225	141	310	154	263	296	268	266	99	102	147	78	151	224	213	231	170	198	183	147	122	106	162	175	223	257	178	273	93	86	69	92	89	150
Best1	416	416	331	223	263	823	681	683	822	579	682	383	248	322	391	254	448	188	375	401	359	403	398	530	592	468	402	249	738	653	769	506	621	495	355	148	186	163	191	320
Best2	252	486	1180	607	639	1067	549	997	779	416	721	750	634	652	531	360	507	194	427	1408	1213	1155	895	763	466	1226	348	302	1139	745	700	812	605	542	219	179	182	123	161	262
Best3	0	0	0	0	0	2	6	2	0	2	1	7	1	0	0	1	0	0	0	0	0	0	0	0	1	0	3	2	2	0	2	3	0	2	1	1	0	2	2	3
Best4	0	0	0	0	0	2	0	1	0	1	2	0	0	0	0	7	0	0	0	2	0	1	1	0	0	0	0	0	1	3	0	0	0	0	0	0	0	1	2	0
Bet1	191	185	98	102	101	307	338	180	243	214	364	67	82	66	172	172	205	117	195	120	118	155	148	255	354	232	159	124	267	349	373	301	232	366	171	157	155	115	56	131
Bet3	328	303	148	159	154	232	178	171	419	253	596	208	200	183	164	161	303	201	284	113	172	177	117	182	258	194	189	158	176	177	405	301	262	431	265	115	106	110	121	172
Bet5	151	126	198	124	256	203	217	153	310	143	314	233	291	220	274	254	52	28	61	73	96	97	47	145	214	89	495	539	184	136	257	358	163	214	48	29	23	457	344	579
Bgb	497	389	251	244	233	349	440	272	779	514	781	270	219	162	304	316	444	294	733	191	269	224	244	71	97	67	589	612	305	304	588	548	424	605	501	215	269	328	426	562
BicD	355	644	1610	866	919	1221	977	1386	1320	883	1657	722	500	468	358	190	703	453	679	1160	936	1114	899	469	277	807	327	274	1442	1065	1642	1490	1406	1196	284	286	271	172	219	329
BigH1	108	79	73	61	93	32	54	31	0	7	2	6	8	1	0	7	0	0	0	NA	NA	NA	NA	0	1	0	7	2	51	45	0	0	1	0	0	0	0	1	1	8
Bili	171	311	1635	980	1297	532	271	510	731	344	749	1839	1303	1009	392	193	309	204	267	803	1153	1021	534	263	153	389	111	97	487	389	915	774	761	590	120	139	126	71	80	152
Bin1	160	224	208	235	256	88	99	102	157	84	204	115	148	75	123	105	143	87	150	219	321	237	241	165	228	148	115	110	89	59	156	436	111	152	111	116	98	76	79	133
Bka	107	121	117	157	165	146	183	119	144	151	192	139	145	108	87	89	113	73	257	123	150	147	108	122	186	52	262	314	107	164	177	221	154	116	148	104	134	149	169	251
Blimp-1	105	221	NA	NA	NA	792	583	667	1216	634	1156	368	280	275	492	163	NA	NA	NA	1689	977	1626	1821	285	153	996	222	225	937	649	1525	1295	1329	926	NA	NA	NA	66	116	149
Blm	126	143	159	107	146	126	120	114	102	97	139	222	173	155	30	74	137	73	123	113	107	124	101	157	132	116	61	89	133	128	204	99	115	99	125	86	72	43	43	79
Blos1	117	145	110	121	147	187	201	128	300	187	341	154	149	160	198	118	114	96	173	105	196	156	91	659	1046	270	162	145	158	98	251	319	148	311	120	116	102	163	128	189
Blos2	186	289	99	110	96	99	142	85	162	72	155	136	116	80	73	78	104	64	174	84	78	98	57	193	246	139	126	106	100	93	127	194	71	161	116	128	126	102	85	138
Blos3	98	92	160	164	211	108	158	120	126	62	234	131	213	136	76	92	14	15	53	72	101	86	68	94	127	144	76	112	89	120	105	269	58	190	29	37	47	79	53	97
Blos4	225	237	124	120	135	54	72	54	115	90	126	195	140	176	26	30	33	36	55	93	140	96	91	380	509	285	118	167	77	53	60	149	60	71	43	32	40	93	66	107
Bmcp	223	148	598	228	396	251	206	164	471	441	639	103	93	77	435	227	334	149	355	417	350	512	385	60	78	125	229	142	228	209	600	774	419	467	278	190	204	192	187	286
BoYb	15	7	23	12	15	0	0	1	0	4	1	5	1	12	0	2	3	3	1	0	0	0	0	0	2	3	8	7	0	0	11	1	2	4	2	0	2	1	3	4
BobA	0	0	NA	NA	NA	0	0	0	0	0	0	NA	NA	NA	0	0	0	0	0	NA	NA	NA	NA	NA	NA	NA	0	0	0	0	0	0	0	0	0	0	0	0	0	0
Br140	105	137	290	155	182	423	287	326	438	249	253	186	113	138	192	119	162	74	101	385	324	332	372	149	89	336	118	120	389	240	507	223	427	272	70	63	48	62	67	89
Brca2	46	75	34	13	13	110	113	106	194	165	259	305	154	214	98	109	138	90	178	142	213	154	114	NA	NA	NA	172	207	109	90	324	260	203	194	116	98	94	116	90	176
Brd	0	0	NA	NA	NA	0	0	0	0	0	0	0	0	0	0	0	0	0	0	NA	NA	NA	NA	NA	NA	NA	0	0	0	0	0	0	0	0	0	0	0	0	0	0
Brd8	54	67	225	105	92	249	218	151	194	90	177	144	171	154	139	139	226	133	181	394	392	394	398	178	138	259	172	130	206	187	215	133	125	217	128	86	89	79	106	157
Bre1	1098	1146	1898	1190	1358	838	936	910	909	761	904	1285	983	967	469	413	770	495	777	1176	1509	1261	966	1016	924	1354	511	590	947	969	1228	467	867	755	442	228	233	231	303	438
Brf	434	404	555	334	423	298	293	305	399	270	356	275	281	318	94	58	260	130	239	371	453	432	328	457	506	702	111	135	380	284	453	281	378	337	146	92	68	47	91	119
Brms1	480	377	280	203	192	281	377	233	649	379	572	260	350	218	17	38	394	269	570	441	459	395	458	322	350	215	535	536	288	306	547	295	359	463	433	141	165	225	380	421
Bro	0	0	1	0	0	1	2	0	0	0	0	5	4	2	0	0	0	1	0	3	3	3	4	1	4	1	9	3	0	0	0	0	0	0	0	0	0	5	5	6
Bruce	674	1272	414	51	48	3687	2565	3373	2881	1731	2053	1866	993	1225	1	2	2067	870	1338	1783	964	1905	1075	1430	778	1955	1604	1311	3657	2710	3228	2221	3073	2054	824	804	705	525	816	1094
Bsg	120	390	2014	641	667	726	500	983	2896	1735	4248	456	343	247	689	275	318	302	259	2	5	1	3	192	159	291	212	223	926	651	4716	5724	4491	4168	109	169	121	95	100	169
Bsg25A	0	0	0	0	0	0	0	0	0	0	0	2	2	2	0	0	0	0	0	0	0	0	1	0	0	0	0	0	0	0	0	0	0	0	0	0	0	0	0	0
Bsg25D	112	219	1934	1026	1278	778	630	818	892	558	688	716	503	462	404	247	482	239	394	1245	1325	1360	911	488	247	1197	133	138	958	837	1133	777	863	625	237	180	166	71	100	136
BtbVII	213	213	819	413	383	637	413	325	2349	1162	1732	255	180	202	207	102	501	182	309	582	421	578	646	NA	NA	NA	340	219	374	309	2436	1674	1748	1506	370	180	183	128	206	331
Btd	0	0	0	3	0	12	6	3	2	3	4	0	0	0	0	0	0	0	0	0	0	0	0	1	0	2	0	1	15	1	1	2	0	0	0	1	0	0	0	0
Bteb2	0	0	NA	NA	NA	0	0	0	0	0	2	0	0	0	0	0	0	0	0	1	0	0	0	0	0	0	1	0	0	0	0	0	0	0	0	1	0	0	0	0
BthD	1	5	12	4	15	0	4	2	4	5	19	NA	NA	NA	NA	NA	4	2	5	2	2	2	1	15	21	7	1	2	0	0	11	9	9	7	2	1	1	2	1	0
Btk29A	70	106	383	133	202	527	520	435	629	548	832	193	116	190	408	250	205	110	151	424	411	481	423	193	126	237	113	106	745	522	925	623	636	575	82	74	61	68	75	102
Bub1	47	106	602	200	217	398	306	321	368	170	251	179	151	204	223	116	244	121	175	491	341	505	439	159	73	323	179	122	373	338	385	401	319	247	104	107	99	67	100	171
Bub3	362	427	136	106	113	NA	NA	NA	291	158	243	154	209	138	211	145	231	130	167	154	140	162	122	160	186	200	138	113	NA	NA	237	220	154	152	149	84	111	108	104	160
BubR1	21	11	18	9	8	67	47	86	74	63	54	23	17	9	43	22	15	8	19	8	2	5	4	23	12	29	139	129	74	47	81	46	45	41	6	13	9	97	70	146
Buffy	122	141	214	173	199	364	426	224	304	196	289	175	173	185	256	230	142	67	169	94	104	110	77	67	113	30	513	276	251	357	151	142	160	215	129	82	78	286	321	424
Bug22	179	186	96	65	89	198	203	149	215	108	254	NA	NA	NA	244	164	193	137	254	113	221	176	100	111	151	104	172	140	147	170	181	265	116	245	176	152	175	136	100	224
Burs	0	0	2	0	0	3	2	2	0	0	0	0	0	0	0	0	1	1	0	0	0	0	0	0	0	0	132	115	1	8	0	0	0	0	0	1	0	86	144	175
Bx	80	122	452	159	177	223	154	171	1377	1081	1520	306	231	276	142	82	115	93	106	NA	NA	NA	NA	146	72	145	62	56	185	161	1486	1307	1325	1281	52	73	49	20	36	64
Bx42	465	506	1054	921	1038	917	1033	691	913	764	1000	1054	966	863	653	606	853	517	1045	881	973	932	940	798	860	922	802	866	880	1034	887	527	735	895	664	320	327	384	531	730
Bzd	268	264	371	361	428	296	191	202	220	141	238	292	264	170	211	179	NA	NA	NA	188	145	195	179	328	333	138	301	209	211	246	165	160	133	224	NA	NA	NA	184	222	309
C15	11	10	NA	NA	NA	20	14	11	37	15	49	16	5	10	10	9	18	14	22	40	30	29	40	10	8	14	6	7	18	18	20	9	24	30	19	5	5	0	7	2
C1GalTA	106	113	469	272	401	600	599	461	814	505	712	383	354	364	266	207	361	181	369	240	238	278	232	368	418	447	355	307	470	393	720	613	547	571	248	174	181	190	261	403
C3G	75	354	1575	406	280	1114	690	1009	1360	702	1240	507	312	345	313	118	137	72	101	1836	1013	1948	1670	219	111	583	237	244	1156	941	1658	1164	1533	987	43	44	34	87	162	178
C901	10	2	80	27	79	20	22	18	15	12	15	23	23	22	0	1	3	1	3	16	20	21	22	18	43	24	81	74	14	8	24	9	14	14	0	0	0	55	63	77
CAH1	1377	1882	1556	1654	1927	2305	2038	1397	4528	2615	4145	2004	1641	1282	2142	1831	3059	1211	3037	1182	1261	1253	1222	2122	2802	1780	5193	3433	1642	1484	3577	3526	2276	2961	3092	1557	1551	2248	3069	4031
CAH2	24	33	701	411	477	1663	1354	1306	2036	968	1302	413	430	283	2267	894	487	189	389	3536	4255	2929	2049	1336	1536	1729	545	393	1237	1132	1732	1152	1324	1277	202	158	164	198	242	394
CAHbeta	187	216	272	223	213	279	306	224	506	350	567	177	190	133	187	129	239	104	232	199	208	211	191	163	215	179	163	121	303	281	497	446	338	442	177	159	133	90	119	146
CAP	NA	NA	2304	1467	1104	NA	NA	NA	4467	2490	3864	816	646	778	1489	1329	615	278	370	2493	2313	2229	2402	1678	1120	3487	2677	2691	NA	NA	5616	3768	4405	4006	204	159	184	935	1455	1996
CASK	623	1264	2842	730	564	881	670	912	7231	5947	12619	1764	1082	1133	759	264	526	429	387	2050	1516	2309	1848	391	136	365	362	350	1014	645	9065	7811	8154	8809	168	208	162	92	113	181
CBP	27	35	5	9	8	18	15	12	3	2	0	41	19	12	29	1	NA	NA	NA	10	11	10	10	92	85	168	1	1	8	21	0	4	2	3	NA	NA	NA	1	2	2
CCAP	88	91	14	24	16	19	30	28	15	11	29	16	8	9	21	32	26	25	60	5	5	4	1	23	25	9	47	39	21	14	7	7	11	18	25	16	21	20	24	30
CCAP-R	19	24	56	14	30	27	4	30	35	27	41	19	21	11	5	10	8	0	10	27	16	22	25	14	10	32	9	9	25	20	43	27	22	31	6	3	6	4	8	13
CCDC151	3	1	5	7	1	1	5	0	0	0	0	2	3	6	0	4	4	3	2	1	5	1	0	0	1	1	1	2	0	0	0	0	0	0	4	1	2	4	4	0
CCHa1	184	113	23	19	22	71	101	52	82	42	41	61	54	62	64	39	61	47	80	12	14	18	9	67	64	115	78	58	37	34	59	42	36	70	41	41	24	53	48	71
CCHa1-R	14	24	32	21	12	52	55	34	138	53	115	23	12	21	12	17	46	15	40	29	21	24	33	17	4	16	26	17	49	30	86	75	96	63	24	16	15	14	20	49
CCHa2	598	737	551	373	413	1090	1511	660	2065	1545	1292	223	397	344	766	579	393	141	401	145	141	203	100	121	237	230	266	337	873	790	2193	2654	1206	1700	336	174	344	85	147	219
CCHa2-R	45	21	25	11	10	31	37	37	51	31	38	43	29	41	7	16	19	16	32	18	19	18	18	34	23	19	37	16	25	34	57	33	31	68	35	15	9	20	29	40
CCKLR-17D1	33	23	19	12	9	86	67	71	141	93	140	19	9	11	38	20	NA	NA	NA	34	33	42	40	29	22	51	9	11	62	49	128	86	85	124	NA	NA	NA	6	8	7
CCKLR-17D3	141	120	82	71	75	238	158	126	241	102	137	94	81	66	93	79	147	60	137	NA	NA	NA	NA	NA	NA	NA	185	90	121	130	102	66	119	100	171	84	98	120	166	202
CD98hc	2044	2311	3818	2803	3212	4742	3979	3396	6329	3848	6088	3150	2780	1749	2409	1501	3419	1754	3072	4192	4168	4354	3997	2022	2253	2714	3990	4015	3597	3305	5539	4720	3779	5941	2420	2147	2024	3574	3966	5746
CDC45L	111	89	34	32	42	101	79	95	5	3	4	66	35	42	231	208	283	152	250	47	27	33	25	29	36	41	101	93	73	94	4	8	4	9	216	163	167	64	95	110
CDase	566	711	531	485	540	953	746	574	1273	854	1114	518	443	296	518	445	976	430	876	936	923	887	866	659	733	1253	1292	1134	664	721	920	908	621	757	671	372	378	603	848	1079
CG10000	0	0	86	43	69	0	2	0	0	1	0	0	2	0	0	0	0	0	1	40	36	26	18	1	0	0	0	0	0	2	0	0	0	0	0	1	0	0	0	0
CG10005	3	0	46	35	32	2	2	1	3	1	2	3	1	3	15	7	6	5	0	61	83	53	48	8	4	6	6	7	1	0	2	4	3	6	0	1	1	0	3	6
CG10011	74	271	2454	649	575	1065	498	1181	1148	334	737	728	520	463	741	185	477	238	363	1521	1041	1781	1486	557	184	1110	96	129	1267	810	1493	1120	1343	790	122	220	164	36	61	62
CG10013	NA	NA	0	0	0	0	0	0	0	0	0	0	0	0	0	0	1	1	0	0	0	1	0	0	0	0	0	0	0	0	0	0	0	0	0	1	0	1	1	0
CG10014	0	1	1	0	5	0	0	0	6	5	9	8	3	5	0	2	2	0	1	1	2	2	0	56	60	34	35	27	0	0	5	4	0	2	1	1	0	17	32	26
CG10019	18	46	153	58	43	99	105	92	81	54	117	18	13	15	44	8	11	9	11	157	83	194	183	29	13	63	6	2	81	94	115	108	113	92	4	6	1	2	3	4
CG10026	228	369	118	144	111	1611	1830	1066	633	325	568	421	481	357	1542	1494	289	139	391	508	606	591	326	746	1201	1140	198	176	768	685	485	578	435	404	287	243	246	84	109	134
CG10029	0	0	NA	NA	NA	0	0	0	0	0	0	0	0	0	0	0	1	0	0	NA	NA	NA	NA	NA	NA	NA	0	0	1	0	1	0	0	0	1	0	0	0	0	0
CG10031	305	438	676	970	812	610	557	394	1199	575	1020	224	245	166	871	923	1165	503	1085	1720	1598	1741	2046	290	458	202	278	219	461	408	694	1341	493	756	1200	1470	1587	287	170	268
CG10032	402	757	0	0	0	13	12	9	1	0	1	177	243	197	0	1	110	75	80	7	7	17	6	NA	NA	NA	NA	NA	20	16	0	0	0	0	96	51	75	NA	NA	NA
CG10035	9	9	7	8	8	4	1	3	6	3	6	9	13	10	0	5	12	8	10	12	8	11	11	75	121	64	63	26	2	5	2	4	0	9	12	6	8	44	54	43
CG10038	160	194	193	86	114	199	196	136	215	149	215	138	180	103	129	101	212	120	260	198	235	242	133	117	156	67	297	213	150	169	176	272	145	230	220	137	170	198	155	270
CG10041	4	0	0	0	0	1	1	0	5	0	1	0	0	0	0	0	5	3	5	0	0	0	0	4	2	1	2	1	0	0	0	0	1	1	4	2	6	3	3	6
CG10050	31	37	17	23	9	21	22	21	31	23	53	21	24	16	18	11	24	12	19	62	61	65	49	46	79	24	15	17	18	8	39	49	20	12	18	13	18	10	13	15
CG10051	0	0	0	0	0	0	0	2	4	5	7	2	2	1	7	5	11	2	3	39	21	51	26	0	0	0	0	0	1	0	4	7	4	4	2	3	4	0	0	0
CG10053	87	90	128	131	143	214	294	199	65	49	100	149	168	95	43	66	104	56	123	80	124	98	97	70	142	55	126	138	279	291	58	92	40	93	87	76	63	104	101	159
CG10055	374	413	342	202	236	458	591	466	352	382	550	400	371	394	233	232	353	307	491	474	539	560	491	152	135	218	2	0	480	524	539	335	484	523	204	136	136	0	2	2
CG10062	12	53	1369	767	871	618	384	441	183	70	162	148	153	106	209	71	176	76	113	2793	2455	2380	1562	46	67	256	97	55	477	438	119	252	67	110	70	98	69	60	44	62
CG10063	8	13	15	20	31	1	2	1	6	4	2	11	5	9	0	1	7	4	13	4	3	6	0	5	3	6	6	6	0	1	7	0	3	9	17	5	8	5	7	11
CG10064	1	4	0	1	4	29	19	19	2	3	3	13	13	13	0	2	8	9	10	0	0	0	1	1	1	0	0	3	26	18	6	6	2	0	10	4	7	1	1	4
CG10068	214	201	140	112	106	232	199	171	520	301	545	434	416	297	133	86	186	97	173	301	245	311	313	163	196	153	66	20	182	167	449	558	300	370	135	111	103	60	40	91
CG10073	10	53	0	0	1	0	0	0	180	110	137	4	2	9	0	1	0	0	1	2	0	1	3	29	39	74	0	0	0	0	160	124	56	98	1	0	1	0	0	0
CG10075	660	750	420	410	397	531	511	275	391	223	366	336	406	315	314	379	607	342	820	378	371	399	322	325	415	403	544	362	290	339	282	204	181	299	615	366	405	371	394	597
CG10077	1222	2037	14394	5897	5098	6770	3755	5635	16002	5827	14762	3227	2634	2157	3968	1615	4105	2530	2891	10108	8161	9887	9194	1104	687	2298	1544	1161	6409	4380	17234	15563	12320	13589	1564	1770	1370	772	1107	1587
CG10081	10	53	0	0	1	0	0	0	0	0	0	4	2	9	0	1	0	0	1	2	0	1	3	29	39	74	0	0	0	0	0	0	0	0	1	0	1	0	0	0
CG10082	854	1228	4812	2588	2686	3379	2159	2717	5188	3006	5707	2146	1328	1416	1789	1143	2396	1277	1621	4187	3574	4149	4178	1761	1200	2274	1986	1516	2672	2075	5533	3501	4274	4835	1137	1009	967	1475	1896	2768
CG10086	4	1	0	0	0	1	2	0	1	2	0	6	6	6	0	0	2	0	0	0	0	1	1	58	81	117	1	4	1	0	2	0	0	0	0	1	0	1	1	2
CG10089	138	199	138	67	52	450	343	353	806	427	781	337	224	237	400	239	410	173	259	454	339	531	501	551	472	610	88	69	309	398	609	539	604	640	196	117	147	56	69	81
CG10092	90	140	167	177	155	157	107	138	118	73	137	228	210	184	27	15	108	63	91	168	134	223	165	236	322	196	135	129	150	119	110	93	99	154	78	40	68	121	117	167
CG10098	245	272	371	289	309	507	383	342	721	361	595	225	200	188	271	178	356	183	364	267	196	336	336	252	294	165	238	136	294	358	457	466	434	543	265	165	176	141	192	261
CG10103	959	825	1314	1065	1192	876	1164	689	1088	599	981	797	674	655	764	681	332	269	355	630	764	762	648	439	558	812	1144	680	763	855	919	770	735	1111	196	145	106	505	490	806
CG10104	0	0	1	0	0	1	0	1	0	0	0	0	2	0	0	0	0	0	1	2	0	4	4	0	0	0	0	0	1	0	0	0	0	0	0	0	0	0	0	0
CG10116	22	8	1	0	0	2	1	0	0	0	1	0	2	1	0	0	0	0	0	5	1	0	2	3	4	2	4	2	6	8	1	0	0	1	0	0	0	3	5	6
CG10126	450	533	657	533	611	366	584	426	814	639	1639	808	828	622	382	512	421	317	686	698	873	792	618	342	387	292	944	683	329	359	645	788	525	733	264	212	220	336	246	450
CG10131	89	186	100	139	97	448	451	277	162	212	290	69	93	40	25	96	154	69	260	244	218	236	272	98	160	133	508	603	379	341	169	307	143	232	68	27	27	145	153	180
CG10132	776	841	1376	911	960	1704	1356	1215	1443	799	1112	972	708	625	1275	823	1042	592	1014	979	881	1100	959	1578	969	2124	1132	785	1219	1135	1204	537	1025	1105	716	435	517	681	792	1202
CG10133	63	82	66	58	52	126	104	62	74	65	90	144	152	126	43	38	71	29	71	79	66	66	61	65	78	36	116	57	77	90	60	44	46	72	97	73	75	57	65	102
CG10137	292	303	654	496	481	991	742	765	929	474	833	559	409	448	476	301	334	215	290	639	718	683	678	563	319	578	524	384	815	835	807	592	583	791	216	154	170	321	432	619
CG10139	20	32	220	255	290	209	267	199	315	217	379	189	176	190	382	209	234	200	321	124	247	147	87	311	319	175	526	418	200	189	283	325	220	361	208	171	143	401	394	618
CG10140	0	1	26	23	19	26	32	21	1	0	0	44	27	26	0	2	1	0	1	7	5	10	5	1	2	6	0	0	28	41	0	0	0	0	0	1	0	0	0	0
CG10144	201	251	229	134	180	390	292	301	273	187	238	582	506	575	169	174	318	102	286	251	221	253	235	236	261	273	340	274	351	252	246	194	212	214	198	139	180	161	234	297
CG10147	54	65	52	41	34	83	30	72	156	90	176	59	79	41	71	26	46	28	40	62	51	54	59	94	66	99	14	10	62	68	246	216	149	194	19	40	19	8	16	22
CG10151	149	157	243	206	200	203	157	162	309	155	320	256	222	217	99	71	239	148	173	408	434	391	443	865	759	958	204	155	157	186	282	117	163	277	153	81	114	138	170	209
CG10154	0	0	4	8	3	1	1	1	1	0	0	2	0	0	0	0	0	0	0	6	1	8	4	1	2	1	0	0	0	0	0	0	0	0	0	0	0	0	1	0
CG10163	0	0	5	4	14	0	0	0	0	0	1	0	0	0	0	0	0	0	1	0	0	0	0	0	0	0	1	0	0	0	1	0	0	0	2	1	1	0	0	0
CG10164	0	0	NA	NA	NA	0	1	0	0	2	0	0	0	0	0	1	1	2	0	NA	NA	NA	NA	0	0	0	0	0	2	0	0	0	2	0	0	0	0	0	1	0
CG10165	51	52	37	55	67	31	32	24	48	34	53	11	27	28	3	7	24	10	13	62	41	65	51	15	36	11	71	96	33	42	42	43	32	50	34	24	29	39	44	55
CG10166	674	628	318	338	401	482	690	427	399	344	662	378	466	314	337	384	531	371	677	444	577	526	394	592	1002	281	723	830	559	439	489	638	252	523	437	314	294	564	541	807
CG10168	0	0	NA	NA	NA	3	4	1	0	0	0	0	0	0	0	0	0	0	0	NA	NA	NA	NA	0	0	0	19	12	2	2	0	0	0	0	0	0	0	20	17	23
CG10170	0	0	NA	NA	NA	3	4	1	0	1	0	0	0	0	0	0	0	0	0	NA	NA	NA	NA	0	0	0	19	12	2	2	0	0	0	0	0	0	0	20	17	23
CG10171	317	233	52	28	18	283	273	185	283	221	274	136	160	202	145	78	NA	NA	NA	145	108	121	121	69	81	20	88	52	261	346	168	242	245	263	NA	NA	NA	48	82	96
CG10175	431	719	397	181	175	743	454	711	415	170	310	629	589	513	472	212	92	46	74	375	379	380	328	815	713	405	141	89	814	590	387	379	396	353	33	45	34	91	83	171
CG10176	47	45	85	96	96	228	202	122	431	216	447	157	170	118	93	45	80	44	60	133	147	139	157	153	191	429	68	51	125	114	320	393	257	274	46	40	40	32	47	78
CG10177	1	1	11	6	6	52	55	36	14	7	4	8	7	6	NA	NA	3	3	5	2	8	4	3	0	0	0	NA	NA	35	15	13	0	5	11	5	8	7	NA	NA	NA
CG10178	240	331	114	126	175	72	60	47	1083	827	1111	589	659	317	129	190	NA	NA	NA	750	768	927	668	57	69	177	361	482	45	66	895	1030	503	1053	NA	NA	NA	111	159	175
CG10182	0	0	NA	NA	NA	0	2	0	1	1	4	1	1	2	0	0	21	11	22	NA	NA	NA	NA	NA	NA	NA	1	1	1	0	1	0	4	0	5	14	9	0	1	2
CG10183	0	1	NA	NA	NA	NA	NA	NA	0	0	0	NA	NA	NA	NA	NA	0	0	0	NA	NA	NA	NA	NA	NA	NA	0	0	NA	NA	1	0	0	0	0	0	0	0	0	0
CG10184	134	184	248	271	320	676	701	359	282	225	333	127	222	167	279	244	961	498	876	241	266	238	221	66	124	106	110	157	665	796	434	392	321	397	1014	476	769	42	108	88
CG10185	43	73	51	31	85	102	111	54	85	63	71	225	134	146	207	106	55	77	52	53	58	31	7	117	110	180	161	54	253	270	163	52	143	52	39	47	49	47	90	129
CG10186	4952	5005	4505	3223	3435	12632	9069	8686	13954	6826	10916	5344	4504	4022	7445	4615	11182	6398	9739	4867	4184	5041	5342	4675	4468	5510	5234	4358	9695	8747	10409	5534	8715	10858	8238	4531	4813	3045	4101	5638
CG10188	88	180	667	218	275	1077	567	1005	976	293	596	542	356	385	559	242	180	89	164	845	566	887	719	266	113	609	94	73	1121	810	1023	817	907	592	54	121	75	44	69	128
CG10189	137	166	90	76	84	100	83	89	149	96	157	197	186	136	108	78	120	74	139	112	95	119	102	98	111	135	151	99	84	70	97	157	82	130	133	116	110	123	90	145
CG10194	225	267	61	47	58	69	40	39	198	134	249	149	116	99	74	85	258	106	219	240	230	279	235	84	98	79	194	127	59	36	190	213	106	154	192	146	150	142	114	202
CG10195	69	86	26	37	37	140	134	102	161	139	203	80	75	68	70	53	145	100	169	152	136	166	128	58	69	54	163	115	123	161	139	179	100	158	142	134	133	89	88	118
CG10202	3	3	0	0	0	7	19	4	1	1	4	0	0	0	0	0	1	0	0	0	0	0	1	0	0	0	6	9	7	0	0	0	0	0	0	0	0	4	10	13
CG10205	187	264	626	585	532	615	380	434	763	424	831	458	420	446	608	662	324	228	414	137	185	176	220	319	352	335	491	515	330	480	797	816	680	1005	480	268	271	476	567	862
CG10208	346	371	120	181	169	289	323	209	230	174	250	664	802	477	114	71	1813	1348	1041	525	559	548	591	716	1407	1195	372	477	263	216	211	200	127	268	1099	696	715	148	182	263
CG10209	264	218	329	329	335	327	394	304	290	177	316	217	242	201	169	152	230	143	217	289	399	292	303	286	347	366	276	230	403	351	377	309	273	280	168	103	96	132	189	265
CG10211	75	112	388	245	179	41	24	21	737	336	440	402	212	210	412	184	385	177	270	520	347	470	513	102	103	210	533	675	22	22	892	411	584	386	204	193	172	312	413	597
CG10214	18	23	100	83	85	101	77	83	335	246	356	426	402	508	125	67	137	57	177	153	217	157	87	62	88	29	111	81	72	91	151	804	179	234	135	151	137	118	66	131
CG10217	354	485	1140	905	1012	1075	881	771	789	536	838	583	495	399	274	316	751	352	700	661	643	685	460	792	813	455	893	665	830	742	554	478	457	592	434	254	290	430	496	737
CG10219	2116	1612	941	772	888	1839	1269	836	2670	1288	2333	1703	1806	1576	1175	889	2205	1068	1844	900	903	1181	1079	1294	1988	714	1665	930	871	981	1123	2515	936	2204	2217	1727	1797	1920	1649	2642
CG10222	117	117	45	33	63	58	72	39	78	61	117	89	97	82	155	115	177	125	212	120	130	126	104	98	94	104	204	171	43	56	84	138	75	133	174	101	143	115	108	224
CG10226	1475	1418	889	714	666	2181	1770	1999	1919	1271	2149	4828	4416	4005	1642	1277	3444	2307	2973	1888	1980	1946	1553	1459	1231	1384	2299	2047	1711	1747	1678	1229	1493	1717	1909	1599	1760	1389	1334	1848
CG10232	NA	NA	NA	NA	NA	6	4	3	8	6	9	NA	NA	NA	1	1	263	107	221	NA	NA	NA	NA	NA	NA	NA	15	12	7	5	3	4	3	12	200	136	146	1	3	4
CG10237	638	1189	2330	1648	1611	4904	3058	3550	2792	1304	2309	1715	1799	1344	1474	1109	1910	968	1563	5024	5297	4750	4635	1558	1641	1831	1492	1318	3380	3172	2520	2412	1711	1833	1520	1113	1028	690	714	997
CG1024	182	206	195	185	271	147	180	106	191	126	199	288	241	227	89	51	136	89	200	150	226	149	89	132	159	258	174	185	131	180	226	158	135	202	131	92	75	109	102	168
CG10249	223	367	938	572	579	1252	818	802	1242	482	903	695	561	614	777	463	1033	594	799	1301	1044	1254	1297	466	283	495	652	494	998	901	1215	809	807	993	596	419	454	306	494	709
CG10252	36	20	2	0	1	0	0	0	1	0	0	0	1	1	0	3	25	20	42	2	1	5	3	0	0	0	1	0	0	0	1	0	0	4	41	18	20	1	0	1
CG10253	1069	904	245	206	263	576	544	383	656	425	658	1317	989	1281	399	313	720	341	710	245	241	287	306	375	447	338	1010	741	441	496	567	576	438	603	541	252	254	497	543	870
CG10254	500	607	1493	662	788	1155	942	1109	820	584	1018	1370	1009	932	471	203	561	346	450	1409	1732	1505	1009	826	489	709	582	555	1115	973	1054	582	784	954	258	228	223	283	464	598
CG10257	245	287	331	167	167	150	143	83	295	204	365	92	88	121	82	52	186	129	252	125	114	158	123	267	382	212	413	332	81	81	225	83	195	318	174	108	75	273	336	424
CG10262	107	96	297	284	319	197	186	138	93	84	94	198	175	86	126	69	82	55	76	176	177	175	148	95	97	54	152	83	168	162	86	75	57	58	64	53	55	83	99	176
CG10264	1	0	3	1	5	3	2	0	0	0	0	0	0	0	0	3	3	7	3	2	5	4	4	0	1	0	0	0	4	2	0	0	0	0	9	11	10	0	0	0
CG10265	100	113	184	218	195	48	40	25	164	103	254	58	56	34	NA	NA	41	18	55	202	201	185	185	105	115	255	88	64	29	32	162	151	101	196	50	38	49	58	55	98
CG10268	125	82	94	151	142	51	54	37	141	142	187	115	85	100	2	6	45	25	69	165	163	146	155	43	46	16	101	76	45	54	151	168	63	119	63	18	15	52	69	141
CG10274	244	225	300	251	242	337	334	326	331	277	262	459	464	381	223	243	422	207	441	306	330	295	269	332	322	295	460	476	371	275	389	211	253	178	349	162	204	214	276	362
CG10280	2	1	2	5	0	1	1	0	0	1	0	9	9	1	0	0	0	0	0	1	0	1	2	10	8	4	0	1	1	0	1	0	0	0	2	0	0	0	0	0
CG10283	621	525	643	510	550	576	584	467	611	315	593	324	271	222	332	316	614	543	674	402	389	386	381	511	458	1138	822	554	604	447	604	380	552	587	463	240	306	370	441	751
CG10286	325	371	NA	NA	NA	663	480	455	232	245	304	260	240	156	0	0	432	237	426	NA	NA	NA	NA	411	586	419	522	604	525	452	329	232	222	338	423	217	252	302	429	495
CG10289	51	179	1523	404	373	421	246	646	1009	580	1290	182	155	116	473	137	175	145	177	882	560	828	681	103	54	308	38	33	626	453	1370	1494	1135	917	61	116	49	23	23	19
CG10298	0	1	0	0	0	0	1	0	8	8	8	0	0	0	0	3	0	0	0	0	1	0	0	0	0	11	1	0	0	0	7	0	9	6	0	0	0	0	0	0
CG10300	0	0	2	2	4	0	0	0	2	2	0	4	1	3	0	4	13	1	6	0	0	0	0	0	0	0	2	2	0	0	0	2	2	0	14	8	9	0	1	1
CG10301	0	0	2	5	3	1	0	0	4	2	8	20	18	9	16	9	20	7	15	0	0	0	0	0	2	1	7	5	1	0	3	0	0	2	22	9	23	1	4	1
CG10306	3881	4010	1139	1043	1204	1543	1686	907	2206	1499	2681	2814	3197	2087	1149	1059	1901	1166	2119	821	940	871	668	440	755	204	4202	3405	1201	1281	1484	3172	1049	2963	2392	1531	1897	2928	3008	4004
CG10307	91	111	139	137	179	154	144	140	429	297	496	273	211	128	120	186	399	272	553	219	319	227	215	32	56	51	101	99	118	126	325	359	235	318	454	312	331	96	123	157
CG10311	637	669	432	335	393	621	605	371	1093	574	859	363	392	456	322	252	309	155	475	1051	1275	1102	935	341	413	119	480	310	393	373	664	882	489	729	357	346	315	397	400	695
CG10317	0	1	0	0	0	0	0	0	0	0	0	0	2	0	0	0	0	0	0	0	0	0	0	0	0	0	0	0	0	0	0	0	0	0	0	0	0	0	0	0
CG10320	2018	2259	642	951	883	1379	1209	870	2905	1238	3228	1054	1270	651	2149	1807	NA	NA	NA	693	749	878	789	1521	2979	235	4417	4455	1059	947	1786	3074	988	2854	NA	NA	NA	3684	2954	4498
CG10321	273	318	1074	654	640	848	900	738	1052	789	829	354	312	263	627	508	1046	466	837	892	791	784	857	339	283	825	634	614	876	862	1228	734	846	824	642	249	281	249	426	583
CG10324	193	222	249	228	189	159	205	162	153	145	200	291	297	309	125	139	83	77	154	181	229	180	126	104	145	125	114	142	187	137	222	135	125	153	81	44	50	70	58	116
CG10326	645	601	433	465	406	537	382	353	1315	659	1338	1166	1207	859	295	221	NA	NA	NA	438	525	550	359	822	838	751	336	168	320	289	865	1202	821	959	NA	NA	NA	269	273	419
CG10333	812	1017	568	491	516	983	1119	873	849	888	876	638	594	592	434	613	637	338	752	662	746	666	679	972	1183	880	1436	1586	1017	950	983	666	871	934	488	239	247	539	736	1010
CG10336	6	30	44	58	62	69	89	47	56	60	83	98	82	91	47	34	29	17	56	21	33	19	41	76	75	55	32	48	51	59	55	107	35	37	22	14	10	33	30	60
CG10337	18	14	49	30	32	28	15	14	28	7	30	48	33	50	44	5	18	11	17	18	16	29	19	27	36	50	16	18	20	25	27	41	20	30	8	20	16	17	16	29
CG10338	123	161	254	194	223	240	192	216	266	253	292	206	165	137	125	120	163	99	174	172	162	151	109	255	230	273	77	71	268	205	312	303	243	268	125	67	71	50	100	99
CG10339	17	28	63	49	62	171	132	106	123	56	92	90	69	63	58	36	NA	NA	NA	157	239	178	112	74	78	68	157	100	136	112	76	74	53	55	NA	NA	NA	71	123	138
CG10340	2115	2556	839	701	920	633	533	467	631	379	835	1763	1632	1105	388	363	776	532	829	1089	1280	1224	827	889	1516	729	1170	1116	596	537	618	733	343	792	672	551	551	852	922	1327
CG10341	78	102	63	41	80	169	122	160	287	215	360	205	179	156	68	47	167	98	135	162	190	201	179	75	103	112	137	160	137	100	447	408	329	339	143	112	80	83	97	122
CG10343	336	372	196	294	252	135	184	139	256	195	398	313	364	320	165	126	205	174	356	278	403	293	252	194	298	307	227	314	158	155	269	340	189	280	193	103	111	151	154	245
CG10344	22	26	10	13	12	19	14	11	26	37	59	32	31	22	19	38	20	19	32	1	0	1	1	38	35	44	36	29	18	22	25	33	35	37	27	20	25	27	22	40
CG10345	926	1018	475	305	427	1023	958	638	1573	1191	1358	2508	2272	1863	334	482	891	360	1160	1789	1531	1681	1253	831	1257	758	918	942	556	624	1315	1183	824	907	853	508	580	427	551	725
CG10347	181	197	68	56	54	286	297	166	293	155	198	221	190	160	344	156	432	259	367	212	173	249	262	142	169	110	175	150	204	207	209	166	137	211	337	282	289	99	110	181
CG10348	56	62	37	25	29	58	38	23	132	64	94	41	19	22	27	25	16	10	15	62	62	58	79	29	24	70	39	35	46	50	108	110	69	137	17	16	17	14	20	21
CG10352	706	761	43	36	51	365	471	301	247	180	313	230	231	145	41	35	157	62	151	152	154	174	187	169	289	149	1055	924	265	265	236	173	171	209	68	61	57	514	717	887
CG10353	409	600	11	8	23	936	569	671	1553	805	1419	375	225	331	126	65	408	147	262	853	799	879	712	289	145	648	192	176	743	768	1629	1217	1300	1190	198	154	163	136	173	197
CG10357	24	37	0	0	1	7	25	5	2	0	6	6	0	11	0	0	20	9	13	3	12	0	0	32	36	18	27	5	0	0	0	3	3	7	5	4	7	0	0	0
CG10359	108	157	108	184	115	632	469	404	125	83	156	36	22	18	106	87	106	58	114	268	269	309	316	116	233	115	543	608	494	384	124	115	88	81	69	38	56	170	259	377
CG10361	51	122	546	504	474	564	616	384	914	660	1092	301	493	460	176	157	NA	NA	NA	457	358	515	427	287	360	163	238	298	1156	844	1092	1388	663	971	NA	NA	NA	84	195	185
CG10362	505	693	1423	881	961	1504	1313	1076	1131	569	802	1420	984	951	626	372	955	458	639	790	952	894	565	792	631	960	840	640	1200	1103	959	519	704	826	575	348	396	381	559	878
CG10365	481	468	467	381	364	424	429	295	861	634	798	711	784	721	248	217	NA	NA	NA	918	1009	872	849	299	365	215	557	424	489	421	852	829	692	854	NA	NA	NA	326	464	578
CG10366	174	184	169	120	131	489	443	332	349	194	332	246	234	212	112	86	278	133	278	160	187	165	159	208	189	289	283	249	419	357	263	234	224	324	209	118	106	154	162	273
CG10375	246	208	230	270	227	482	676	360	450	300	451	224	207	229	302	333	487	285	669	184	273	203	169	476	644	420	756	781	373	502	316	577	302	398	481	320	327	404	479	724
CG10376	79	102	251	137	76	262	190	246	445	278	432	100	90	77	73	45	121	73	113	98	93	107	102	114	77	131	68	45	252	237	514	529	411	345	52	67	44	42	38	65
CG10383	259	265	468	328	377	553	593	500	606	267	367	529	347	260	562	355	264	130	250	577	607	604	506	358	315	708	378	349	750	466	496	310	366	349	126	87	72	212	267	423
CG10384	80	104	535	269	266	403	362	305	898	527	1006	178	146	181	255	114	48	65	88	427	292	451	539	147	124	259	230	187	393	358	969	820	874	996	26	12	12	99	157	234
CG10395	504	538	67	81	75	184	194	193	239	203	363	91	93	79	119	109	113	74	219	112	133	112	113	103	115	213	162	159	212	127	226	478	163	227	107	175	178	165	99	232
CG10396	0	1	3	0	3	1	1	0	2	0	1	11	5	9	0	0	1	0	6	1	0	0	0	2	0	0	0	0	0	3	6	0	2	4	3	0	0	0	0	0
CG10399	44	74	39	30	28	104	90	70	93	75	111	144	154	162	71	44	NA	NA	NA	99	102	121	123	96	123	43	191	215	118	100	50	112	67	79	NA	NA	NA	100	142	128
CG10405	13	6	1	0	0	50	42	17	0	0	3	0	0	0	1	0	4	2	6	15	14	19	17	4	17	3	3	4	44	21	3	0	0	0	1	2	1	0	2	1
CG10407	4	12	38	35	21	11	30	11	96	57	109	0	0	0	25	17	11	5	14	1	2	0	0	35	37	35	279	521	32	15	77	50	55	97	26	19	26	389	423	647
CG1041	NA	NA	806	681	742	645	428	544	1184	948	1235	784	746	473	0	0	613	378	501	561	810	545	461	544	601	441	656	760	666	597	1262	1120	756	939	542	319	437	354	414	640
CG10413	112	235	1079	461	491	985	751	900	1101	626	830	382	293	244	597	211	349	164	278	1162	1002	1192	890	315	256	373	91	96	889	652	1095	989	902	652	109	207	146	64	101	132
CG10417	1698	2459	1057	845	877	1429	1657	1926	1157	982	1652	1744	1265	1146	727	764	660	534	765	1261	1503	1289	1004	264	234	473	906	880	1920	1304	1576	1376	1209	1322	358	475	463	786	656	1055
CG10418	65	88	84	112	106	66	99	55	103	51	138	130	114	154	88	108	150	122	221	93	110	93	65	75	142	79	149	159	63	88	67	224	63	138	176	124	119	73	84	132
CG10420	245	347	115	74	110	133	129	111	230	283	268	254	239	163	115	80	192	83	190	233	228	226	213	454	489	363	157	149	161	173	287	210	177	219	155	70	83	100	131	166
CG10424	162	222	206	149	144	151	141	88	407	259	449	177	194	158	164	140	122	75	82	554	688	640	459	367	344	409	416	319	139	80	275	302	201	339	90	80	62	120	162	291
CG10425	266	285	157	133	167	149	135	106	304	240	353	275	266	229	118	124	208	110	246	199	161	186	166	127	102	153	133	128	137	152	362	292	269	339	156	95	109	98	114	172
CG10426	NA	NA	NA	NA	NA	NA	NA	NA	373	144	241	153	149	135	NA	NA	NA	NA	NA	NA	NA	NA	NA	NA	NA	NA	NA	NA	NA	NA	278	257	207	175	NA	NA	NA	NA	NA	NA
CG10428	277	301	208	245	224	150	144	179	397	361	627	121	111	90	270	221	69	56	93	347	261	362	355	3391	4402	4243	263	292	139	117	385	262	258	549	57	31	36	264	259	419
CG10431	48	60	110	77	82	48	60	41	62	51	46	46	27	25	67	29	68	29	49	88	80	94	91	67	48	70	35	28	59	50	66	74	45	70	41	29	33	32	38	47
CG10433	222	309	1835	1984	1421	1141	1236	985	5355	2532	4459	2121	2207	1543	1129	578	1212	688	974	4210	5630	5854	4089	692	1077	1172	329	352	1224	1188	5798	8517	4878	5757	540	573	440	183	231	320
CG10435	382	366	539	450	482	427	460	338	606	377	647	428	408	318	483	407	601	402	677	342	470	378	295	320	351	476	573	541	437	354	595	468	410	575	539	314	352	260	329	479
CG10440	24	48	183	92	117	138	90	112	423	233	372	81	48	48	95	41	122	66	73	119	98	122	144	107	95	141	74	74	100	86	380	379	320	271	75	54	39	36	81	111
CG10444	197	219	260	172	165	460	253	328	1168	654	807	394	356	376	0	3	642	249	542	636	562	737	515	242	182	251	353	264	396	308	1073	812	805	618	405	298	333	206	230	299
CG10445	10	8	NA	NA	NA	261	235	301	22	15	6	370	263	307	0	4	3	0	3	NA	NA	NA	NA	50	63	39	59	21	305	212	22	9	8	16	0	2	1	19	4	15
CG10459	NA	NA	0	0	0	0	0	0	16	10	8	1	0	1	0	2	68	21	37	1	0	0	0	0	0	1	NA	NA	0	0	16	1	11	10	40	24	17	NA	NA	NA
CG10462	130	130	439	398	362	213	147	167	423	291	394	223	198	126	206	141	221	101	186	300	290	317	254	108	131	152	129	77	178	148	430	338	257	354	115	113	110	79	57	103
CG10463	175	218	224	206	231	136	106	106	141	159	163	348	333	298	30	49	141	78	147	140	160	147	153	133	150	104	369	313	111	106	152	135	114	128	121	65	98	191	214	313
CG10465	927	1200	437	366	428	929	1021	971	806	602	1241	848	793	526	595	335	553	419	744	370	506	412	323	437	360	470	1008	916	923	668	814	1384	601	742	382	531	546	917	678	1192
CG10466	85	99	22	17	21	87	70	72	47	27	84	75	93	66	74	67	102	83	162	81	102	92	80	104	132	109	158	154	78	79	53	65	51	87	86	100	91	147	113	169
CG10467	433	677	360	232	250	374	244	245	503	247	461	303	475	257	250	215	395	181	255	741	556	703	651	227	298	194	79	76	382	188	482	371	261	354	231	120	151	38	51	92
CG10469	45	43	59	39	44	67	67	61	117	81	89	87	117	104	140	164	241	76	197	15	10	12	12	0	0	1	142	81	55	74	124	131	97	64	155	128	144	66	70	111
CG10470	710	697	405	570	613	421	641	440	374	257	598	661	781	593	525	432	445	437	759	481	677	504	341	647	907	248	554	774	450	357	481	547	328	599	353	427	383	512	348	621
CG10472	1	1	2	8	4	57	58	40	36	42	24	64	48	40	31	22	64	42	61	0	0	0	0	0	0	0	205	102	52	25	24	17	18	26	61	45	26	108	162	224
CG10474	NA	NA	NA	NA	NA	NA	NA	NA	1	1	0	NA	NA	NA	NA	NA	0	0	0	NA	NA	NA	NA	NA	NA	NA	0	0	NA	NA	0	0	0	0	0	0	0	0	0	0
CG10476	0	0	NA	NA	NA	NA	NA	NA	0	0	0	NA	NA	NA	0	0	0	0	0	NA	NA	NA	NA	NA	NA	NA	0	0	NA	NA	0	0	0	0	0	0	0	0	0	0
CG10477	NA	NA	NA	NA	NA	1	0	1	1	0	0	NA	NA	NA	0	2	0	0	0	NA	NA	NA	NA	NA	NA	NA	NA	NA	2	0	0	0	0	0	0	0	0	NA	NA	NA
CG10479	222	189	113	59	106	352	533	213	555	373	553	179	144	129	188	143	235	124	331	341	441	339	356	60	48	122	329	311	357	359	482	244	268	408	224	120	119	132	194	288
CG10481	0	0	NA	NA	NA	0	0	0	0	0	0	0	0	0	0	0	0	0	1	NA	NA	NA	NA	0	0	0	0	0	0	0	0	0	0	0	0	0	0	0	0	0
CG10483	118	148	250	197	218	475	417	386	632	327	621	367	319	312	393	404	479	337	547	418	445	461	379	238	327	264	575	447	331	325	472	364	387	607	354	221	248	393	432	606
CG10486	0	0	0	0	0	0	0	0	3	2	2	0	0	0	0	0	0	0	0	5	0	9	3	5	13	4	5	0	0	3	1	0	0	0	0	0	0	3	4	2
CG10492	NA	NA	NA	NA	NA	NA	NA	NA	551	258	393	234	164	176	72	12	70	26	52	NA	NA	NA	NA	NA	NA	NA	NA	NA	NA	NA	768	557	566	386	16	19	18	NA	NA	NA
CG10494	22	29	91	100	95	117	202	122	137	129	238	99	82	81	87	65	92	62	121	92	113	93	108	148	126	248	251	234	122	134	181	144	126	150	74	49	55	181	163	245
CG10495	112	104	42	46	31	82	49	46	81	87	126	94	66	59	37	35	89	43	128	72	53	60	80	67	72	51	217	213	62	47	82	87	53	96	120	77	87	164	131	197
CG10505	9	1	38	26	32	200	173	161	7	6	16	155	111	174	0	0	4	0	0	10	8	4	4	10	5	7	2	2	193	126	14	17	5	4	2	2	3	0	3	1
CG10508	351	370	777	527	578	733	600	618	1642	747	1397	850	697	661	507	377	668	386	688	371	285	419	518	645	515	1044	99	76	628	527	1358	1123	1058	1382	434	393	367	113	98	190
CG10510	1	0	11	5	15	2	1	2	0	1	0	4	0	0	0	0	1	0	1	12	7	6	12	1	2	5	0	1	3	0	0	0	1	3	1	0	0	0	0	0
CG10512	282	429	189	175	159	722	595	476	952	772	870	416	410	412	408	337	320	152	193	640	488	644	790	377	463	340	280	290	915	761	829	898	722	704	295	127	190	102	265	258
CG10513	234	325	87	46	75	318	262	228	559	205	375	338	327	355	1427	1186	659	353	291	576	849	741	642	363	452	398	215	120	225	183	236	385	281	445	217	195	157	73	44	109
CG10514	28	29	308	174	189	82	85	66	144	80	160	633	639	442	110	58	55	23	49	471	539	522	320	8	3	25	28	14	63	42	101	219	96	123	23	50	25	20	2	7
CG10516	207	458	341	259	261	388	802	233	375	208	175	596	836	656	245	211	52	12	67	385	412	415	300	232	435	517	111	107	799	692	325	259	142	162	44	18	37	41	76	86
CG10527	1528	1873	1931	1472	1511	2138	2755	1341	2869	1623	3078	1756	1676	1341	1715	1166	577	278	358	4306	3587	3831	4622	1751	2167	2183	4244	2795	1486	1860	2282	4550	1412	2739	426	334	343	1665	2201	3120
CG10543	160	406	1680	640	482	987	763	928	956	463	751	1010	639	765	396	150	428	268	323	1711	1140	1606	1589	510	215	1253	107	125	1262	828	1408	1242	1361	761	139	201	142	42	51	79
CG10550	1567	2156	3575	2683	3160	4150	4751	3395	3465	2254	3862	19	23	23	1628	1493	1397	742	1856	1609	2096	1684	1298	1745	2049	1226	1180	947	3503	3267	3064	2893	2220	3084	1322	909	976	846	825	1163
CG10553	0	0	NA	NA	NA	823	657	707	421	313	695	2	0	0	1679	1916	1304	728	1415	NA	NA	NA	NA	323	571	346	4525	4062	615	480	311	801	396	491	546	885	613	2051	1135	2147
CG10555	58	114	565	272	355	179	115	134	535	545	543	143	94	116	NA	NA	51	27	31	740	430	612	912	131	75	362	111	69	133	169	875	386	759	455	16	14	4	40	46	68
CG10559	651	869	NA	NA	NA	102	104	74	27	22	30	NA	NA	NA	NA	NA	669	268	613	NA	NA	NA	NA	85	74	60	76	56	73	48	36	28	14	24	519	506	529	33	23	58
CG10560	0	0	NA	NA	NA	823	657	707	511	337	898	2	0	0	1679	1916	1304	728	1415	NA	NA	NA	NA	323	571	346	4525	4062	615	480	549	1075	462	491	546	885	613	2051	1135	2147
CG10561	144	132	313	238	325	320	287	246	876	569	919	496	382	344	255	184	531	368	480	439	447	454	445	481	510	427	536	424	326	312	664	523	440	868	425	219	260	330	450	572
CG10562	547	781	161	105	156	1475	1657	1082	232	170	322	485	469	300	347	404	938	554	1077	851	1126	1041	719	NA	NA	NA	1374	1340	1210	1345	171	206	153	208	733	597	582	688	618	1051
CG10565	774	968	1849	1545	1504	1398	1605	1351	1691	1523	2351	1294	1221	1005	741	789	1420	1045	1777	2751	3246	3059	2513	1611	1729	1527	995	1158	1444	1332	1970	1191	1387	2218	1300	591	655	564	781	1020
CG10566	308	345	318	286	334	615	693	492	476	245	455	442	414	293	381	317	491	328	512	230	252	241	253	526	663	497	366	258	436	496	399	306	252	433	378	231	216	352	279	560
CG10576	664	1113	1557	1317	1459	1669	1380	1472	1577	1171	2190	1836	1671	1200	819	724	1505	1143	1575	2907	3536	3328	2497	913	1059	1166	648	940	2205	1634	2612	2090	2110	2817	1110	651	720	334	511	555
CG10581	31	33	18	14	22	2	3	5	92	94	207	62	81	43	0	1	23	19	37	41	78	57	52	29	36	22	78	94	1	1	145	160	56	130	24	21	23	85	55	87
CG10584	41	39	59	101	83	124	124	98	226	161	275	81	100	72	66	98	135	78	169	115	122	117	113	177	251	239	69	93	110	107	160	147	156	241	113	84	82	59	81	85
CG10585	575	535	308	230	251	460	370	276	471	298	371	218	194	118	240	162	490	233	564	319	242	287	330	158	214	81	182	150	335	336	343	202	208	309	371	196	212	113	165	212
CG10587	0	0	0	3	0	8	21	9	0	0	0	1	1	2	0	0	0	0	0	0	1	1	0	0	0	0	0	0	8	5	0	0	0	0	0	0	0	0	0	0
CG10588	NA	NA	3	0	0	0	1	0	0	0	0	12	7	9	0	0	0	0	0	0	4	0	0	0	0	0	0	0	1	0	4	0	0	0	0	0	0	0	0	0
CG10589	0	0	0	0	0	0	0	0	0	0	0	0	0	0	0	0	0	0	0	0	0	0	0	0	0	0	0	0	0	0	0	0	0	0	0	0	0	0	0	0
CG10590	120	235	664	399	468	512	317	450	432	206	363	252	231	179	285	119	306	165	218	751	670	743	448	624	460	581	64	47	463	304	425	471	400	413	133	204	172	59	57	98
CG10591	5	1	1	0	5	3	2	2	0	1	0	1	1	0	4	0	0	0	1	5	1	3	2	0	0	0	0	0	2	4	0	0	0	0	0	0	0	1	0	1
CG10592	108	177	276	177	46	16	13	22	3	0	0	0	0	1	37	40	1	2	1	2	4	5	0	1	0	4	168	28	10	15	0	0	1	0	1	1	1	14	30	37
CG10597	NA	NA	NA	NA	NA	NA	NA	NA	0	1	0	NA	NA	NA	NA	NA	NA	NA	NA	NA	NA	NA	NA	NA	NA	NA	NA	NA	NA	NA	0	0	1	0	NA	NA	NA	NA	NA	NA
CG10598	NA	NA	NA	NA	NA	NA	NA	NA	0	1	0	NA	NA	NA	NA	NA	NA	NA	NA	NA	NA	NA	NA	NA	NA	NA	NA	NA	NA	NA	1	0	0	0	NA	NA	NA	NA	NA	NA
CG10600	439	597	1288	664	546	1151	863	1125	934	341	596	587	409	559	554	308	449	245	320	1049	863	906	932	372	193	745	307	400	1435	1104	1205	938	1090	633	106	204	151	141	168	269
CG10602	480	668	740	579	557	1586	1208	1105	1238	714	1537	627	637	498	658	658	2052	919	1779	1476	1493	1547	1216	674	857	576	4064	3475	1251	1134	1052	1005	631	1008	1393	969	1028	1625	1945	2669
CG10616	245	357	390	294	328	504	465	401	504	367	677	320	332	226	289	261	450	300	459	481	490	503	500	327	338	433	253	248	655	424	704	352	390	507	347	251	253	190	192	265
CG10621	546	1077	1117	1034	1374	1523	1580	972	2172	1243	516	446	798	1151	2989	4302	2948	1103	1802	3128	2491	3137	2292	145	266	344	1849	2121	3448	2226	2554	1462	3177	1797	4087	917	3194	1434	4029	4423
CG10623	96	64	73	48	65	276	231	239	354	259	502	155	183	133	212	199	107	73	139	49	34	34	37	75	73	48	260	172	304	189	328	336	268	368	92	58	74	127	186	240
CG10625	4	7	33	45	20	5	3	8	29	19	7	2	2	10	9	13	5	9	10	82	47	83	84	0	2	4	18	9	4	4	26	21	26	6	5	10	2	4	10	21
CG10628	199	191	133	92	122	257	307	169	304	246	348	327	254	266	67	75	135	74	150	168	184	189	209	176	168	134	407	322	236	236	254	240	167	290	140	81	67	219	239	347
CG10631	372	531	1086	273	214	1513	1132	1327	1252	620	711	1433	951	1139	557	379	168	49	85	1727	1196	1594	1432	1124	568	1691	979	876	1546	1292	1561	738	1483	647	45	75	68	433	698	854
CG10635	612	906	331	326	309	205	376	255	461	383	1102	354	368	285	474	369	373	487	883	204	341	216	145	614	1013	229	442	608	281	323	641	680	368	745	404	367	353	248	243	335
CG10638	1388	2220	1086	1070	1396	46	31	52	801	498	949	1074	980	929	839	768	798	518	963	876	1066	939	832	332	470	233	1339	1196	47	55	625	871	406	595	609	553	554	568	610	835
CG10639	538	660	372	353	401	776	1059	626	1267	1102	1354	1109	1740	846	692	663	1073	585	1116	843	704	835	1013	187	226	226	1257	1206	914	821	1001	745	823	1316	816	486	605	522	815	1082
CG10646	131	182	463	422	493	179	184	147	152	108	168	274	246	147	73	71	77	31	78	130	100	106	81	281	370	222	264	185	146	107	163	98	85	104	62	47	34	190	194	303
CG10650	21	22	11	10	20	NA	NA	NA	40	19	19	72	114	44	0	1	1	1	1	39	34	34	43	26	27	21	24	20	NA	NA	28	23	26	35	5	1	0	19	18	21
CG10651	0	0	NA	NA	NA	0	2	1	0	0	0	4	2	1	0	0	3	3	2	NA	NA	NA	NA	0	0	0	1	2	0	0	0	0	0	0	3	0	1	3	0	3
CG10654	188	186	179	152	157	310	189	255	388	264	558	244	165	171	496	332	346	211	442	123	119	132	100	211	175	186	260	315	199	271	386	289	297	384	304	218	206	172	204	283
CG10657	620	617	162	54	97	855	694	593	706	462	648	305	237	251	526	499	178	104	225	327	282	329	329	315	300	157	953	689	566	613	691	461	505	462	164	103	111	539	574	965
CG10659	0	0	0	0	0	0	0	0	0	2	0	0	0	0	NA	NA	2	1	0	8	6	12	11	0	0	0	1	0	0	0	0	0	0	0	1	0	1	0	0	0
CG10660	175	186	383	286	337	144	181	103	290	181	273	169	201	218	120	122	231	97	192	890	981	962	940	146	195	214	172	129	172	191	322	167	193	239	174	86	111	69	95	146
CG10663	48	44	140	108	99	59	65	39	71	50	44	134	96	99	15	27	11	4	9	217	204	243	233	52	23	106	27	24	49	38	56	64	37	34	1	4	1	5	6	18
CG10669	91	138	287	229	221	138	135	157	235	149	225	0	1	1	266	132	281	154	278	441	470	507	375	154	148	175	103	91	189	150	272	167	179	170	197	121	148	58	82	97
CG10671	296	398	417	317	349	791	791	493	666	558	834	378	371	237	207	208	108	43	101	720	700	725	661	360	448	299	474	393	603	479	819	704	453	799	95	44	49	194	326	415
CG10672	578	859	801	966	961	1210	1357	822	1429	1224	1902	739	778	554	828	1166	NA	NA	NA	1540	1709	1797	1498	343	555	374	1623	1779	957	1059	1064	1637	699	1452	NA	NA	NA	882	996	1258
CG10674	1007	752	249	310	262	249	393	200	264	178	361	507	559	374	466	371	519	286	506	267	303	259	196	133	264	29	675	619	229	286	185	334	184	385	432	356	254	492	477	759
CG10680	165	367	179	92	166	3082	4022	1905	4676	2811	4633	1364	1849	1749	2	1	3824	1942	3435	2379	2490	2799	1881	76	130	73	1395	1446	3099	2553	3603	5632	2777	4938	3157	3435	3144	1191	966	1475
CG10681	176	187	149	157	163	202	208	185	109	97	148	185	212	81	81	80	107	74	177	92	152	130	85	418	651	390	151	155	207	179	98	213	86	92	95	73	87	128	110	165
CG10688	512	645	227	231	353	366	300	263	357	278	642	398	462	374	374	323	563	402	581	366	688	516	277	431	561	229	472	553	435	403	452	434	329	493	422	315	393	233	274	381
CG10694	0	0	0	0	1	0	0	0	0	0	0	0	0	0	0	0	0	0	0	0	0	0	0	0	0	0	0	0	0	0	0	0	0	0	0	0	0	0	0	0
CG10700	NA	NA	NA	NA	NA	0	0	0	7	5	7	NA	NA	NA	0	0	0	0	0	NA	NA	NA	NA	NA	NA	NA	1	1	0	0	5	6	4	6	0	0	0	1	0	0
CG10702	382	513	539	393	408	907	780	673	544	453	862	944	642	603	574	492	1089	470	913	1601	1488	1758	1613	1120	1125	935	1147	1216	647	582	484	216	337	484	696	387	432	720	771	1112
CG10710	19	17	41	32	20	49	38	21	57	26	27	11	7	4	36	8	36	14	30	31	31	43	39	42	15	94	31	24	41	33	46	67	38	40	19	14	11	10	20	32
CG10713	72	69	145	90	67	145	85	87	335	114	178	166	163	144	62	31	82	47	65	251	252	226	256	25	40	177	36	23	101	83	199	154	185	174	37	29	37	38	35	45
CG10721	120	115	88	89	64	285	264	184	397	330	437	152	127	151	102	125	225	136	248	166	152	189	197	263	290	290	550	394	211	223	260	202	207	380	183	95	116	257	256	392
CG10725	0	0	3	0	1	2	0	0	1	2	1	0	0	0	0	0	0	0	2	67	33	60	63	4	11	2	0	0	1	0	0	0	0	0	1	1	1	0	0	0
CG10730	0	0	1	0	0	1	0	1	0	0	0	0	1	0	0	0	86	38	30	NA	NA	NA	NA	NA	NA	NA	1	0	0	0	0	0	0	0	16	28	22	0	0	0
CG10731	238	213	111	123	123	101	108	85	221	153	223	1449	1180	851	167	84	174	98	234	190	202	240	175	121	209	145	204	240	63	55	152	214	115	213	178	159	136	282	229	314
CG10732	208	343	1925	1054	1085	1393	1237	944	1166	627	815	748	610	613	736	527	1063	712	810	1747	1840	1659	1535	874	601	2094	1163	1038	1068	857	1079	673	720	859	686	435	540	734	836	1269
CG10734	NA	NA	NA	NA	NA	2	0	0	0	0	0	NA	NA	NA	0	2	1	1	1	NA	NA	NA	NA	NA	NA	NA	3	0	0	0	0	0	0	0	0	1	0	0	0	0
CG10737	885	1021	3624	1967	1976	3601	2406	2402	2807	1030	2609	1403	1146	1207	1221	546	428	292	356	2635	1912	2586	2855	1511	1248	4024	1203	834	2857	2469	2297	1713	2035	2710	203	249	187	668	765	1165
CG10738	139	134	55	27	25	72	76	47	83	25	66	90	51	76	34	49	75	51	64	226	159	186	172	52	23	59	127	88	78	70	68	27	77	51	53	26	43	48	55	93
CG1074	182	140	116	94	110	219	233	204	257	263	307	203	173	130	7	27	255	170	402	143	129	145	105	245	273	130	273	247	199	210	347	248	214	207	280	180	177	175	211	323
CG10747	90	113	140	79	83	241	176	175	491	277	442	149	120	90	194	120	215	91	182	149	126	182	177	103	117	181	195	126	175	176	358	356	259	306	159	138	141	127	124	163
CG10748	0	0	NA	NA	NA	0	0	0	0	1	0	0	0	0	0	0	0	0	0	NA	NA	NA	NA	0	0	0	0	0	0	0	0	0	0	0	0	0	0	0	0	0
CG10749	0	0	NA	NA	NA	0	0	0	0	0	0	NA	NA	NA	0	0	0	0	0	NA	NA	NA	NA	NA	NA	NA	0	0	0	0	0	0	0	0	0	0	0	0	0	0
CG10750	0	0	0	0	0	9	3	8	0	0	0	0	0	0	0	0	1	2	0	80	47	71	47	4	2	1	3	1	5	0	0	0	0	0	0	1	2	0	1	1
CG10752	0	0	8	2	0	0	0	0	0	0	0	0	0	0	0	0	0	0	0	0	0	0	1	NA	NA	NA	0	0	0	0	0	0	0	0	0	0	0	0	0	0
CG10754	329	399	207	168	173	229	215	190	258	117	244	367	363	313	178	112	170	116	159	212	251	233	252	154	183	87	86	81	225	206	225	316	189	247	78	111	83	73	83	94
CG10761	0	0	0	0	0	2	3	0	1	1	0	0	0	0	1	2	0	0	0	58	31	39	34	0	1	0	0	0	5	4	2	0	0	0	3	0	2	0	0	0
CG10764	NA	NA	NA	NA	NA	NA	NA	NA	3	4	3	NA	NA	NA	7	4	22	8	4	NA	NA	NA	NA	NA	NA	NA	16	19	NA	NA	11	0	13	10	6	5	8	35	26	24
CG1077	0	0	16	9	5	2	0	1	0	0	0	4	0	5	0	0	1	1	0	8	6	1	2	0	1	0	0	0	2	0	6	2	2	6	2	0	0	0	0	2
CG10777	21	99	1615	309	208	169	73	255	1087	539	1239	92	117	69	212	31	37	27	38	1694	758	1548	1336	141	65	256	59	53	248	160	2047	2612	1763	1227	20	35	13	10	15	20
CG10778	157	220	137	104	128	417	428	276	303	254	295	179	210	153	259	265	462	288	445	99	104	107	89	386	456	549	570	395	367	358	272	218	161	297	485	333	365	309	375	510
CG10793	0	0	0	0	0	0	0	0	0	0	0	0	0	0	0	0	NA	NA	NA	0	0	0	0	0	0	0	0	0	0	0	0	0	0	0	NA	NA	NA	0	0	0
CG10795	81	70	116	145	135	62	98	41	237	143	128	69	56	36	77	58	91	37	98	36	60	41	30	111	150	75	80	50	35	68	152	186	134	152	99	46	53	45	55	78
CG10799	NA	NA	NA	NA	NA	NA	NA	NA	2030	1820	6119	NA	NA	NA	907	1036	1208	966	2001	NA	NA	NA	NA	NA	NA	NA	1759	2274	NA	NA	2460	2955	1530	3959	726	633	551	892	868	1107
CG10801	3	4	7	4	3	0	2	0	0	0	2	1	2	5	1	1	0	0	0	14	10	16	15	5	1	1	7	6	1	0	0	0	0	0	0	0	1	5	8	3
CG10802	875	794	928	826	893	423	444	311	509	468	634	1205	1113	1050	540	553	986	610	1175	417	431	398	366	2130	2587	1237	885	784	337	439	467	263	353	522	851	431	569	501	591	788
CG10803	7	40	271	57	51	119	71	137	275	132	427	50	31	21	22	0	50	29	46	136	92	150	110	1	0	0	21	16	148	117	441	551	446	482	18	32	16	15	13	32
CG10804	87	206	760	242	305	690	326	499	820	422	749	303	200	184	247	100	249	137	215	284	163	303	243	157	98	331	113	84	456	387	1023	855	897	594	88	127	81	72	99	152
CG10809	68	89	184	177	106	163	103	95	231	73	146	117	120	108	59	38	99	51	84	211	187	198	249	207	242	366	64	30	97	86	184	206	162	133	55	49	34	34	36	82
CG10814	16	69	373	282	370	0	1	1	9	37	0	8	19	113	181	75	16	7	28	8	3	13	13	2	7	2	0	1	1	0	7	8	4	0	272	8	180	3	8	86
CG10822	0	0	0	0	0	0	0	0	0	0	0	0	0	0	0	0	0	0	0	1	0	2	0	0	0	0	0	0	0	0	0	0	0	0	0	0	0	0	0	0
CG10824	418	768	2657	1163	1464	3	2	5	1	0	1	1612	2083	1435	392	259	0	2	1	269	247	306	224	1	0	1	4	1	6	5	2	1	2	2	2	1	4	1	3	5
CG10827	0	0	0	0	0	0	0	0	0	0	0	0	0	0	0	0	0	0	0	0	0	0	0	0	0	0	8	3	0	0	0	1	0	1	0	0	0	2	4	3
CG10830	75	153	583	230	215	343	138	241	2211	1275	2175	184	153	90	290	86	146	137	122	447	405	494	506	185	109	490	39	33	256	249	2056	1977	1627	1364	49	119	77	36	49	72
CG10834	0	0	NA	NA	NA	0	0	0	0	0	0	0	0	0	0	0	0	3	0	NA	NA	NA	NA	0	0	0	0	0	0	0	0	0	0	0	0	0	0	0	0	0
CG10839	0	0	0	0	0	0	0	0	0	2	0	0	0	0	0	0	0	0	0	0	0	0	0	0	0	0	0	0	0	0	0	0	0	0	0	0	0	0	0	0
CG10841	0	1	5	5	2	1	3	2	1	1	1	0	1	0	0	1	2	0	2	1	1	2	1	7	4	6	0	1	1	0	1	4	0	0	1	0	2	2	0	3
CG10845	0	0	0	0	0	0	0	0	0	0	0	0	0	1	0	0	0	0	0	0	0	1	0	1	0	0	0	0	0	0	0	0	0	0	0	0	0	0	0	0
CG10853	NA	NA	NA	NA	NA	0	0	0	0	1	0	0	0	0	0	0	1	0	0	NA	NA	NA	NA	NA	NA	NA	0	0	0	0	0	3	0	0	0	0	0	0	0	0
CG10859	1	0	NA	NA	NA	0	0	0	0	0	0	0	1	2	0	0	0	0	1	NA	NA	NA	NA	0	0	0	0	0	0	0	0	0	0	0	0	0	1	0	0	0
CG10862	1	0	1	1	0	1	1	1	0	0	0	0	0	1	0	3	1	0	0	0	0	0	0	NA	NA	NA	0	0	1	0	0	0	0	0	0	2	0	0	1	0
CG10863	1148	2031	5109	3459	3298	11155	12578	7705	6300	3226	6022	2054	2879	2412	3408	2402	5833	3219	4938	2375	2242	2256	2116	1807	2167	3092	7094	6268	12048	10626	6572	7591	3563	5013	4588	3818	4319	4610	4820	7488
CG10864	2	16	39	19	17	17	3	27	0	0	0	11	3	6	4	3	2	2	1	40	25	59	52	2	1	17	3	3	21	14	0	0	0	0	1	3	2	0	0	1
CG10866	94	141	96	40	58	92	48	38	299	153	224	82	67	66	124	63	49	19	22	61	46	74	52	56	71	83	62	43	52	38	190	246	135	106	57	31	40	71	60	90
CG10869	0	2	0	0	0	1	2	0	1	0	0	491	330	177	6	2	10	2	7	10	5	6	6	0	0	0	4	4	2	2	1	0	0	0	4	1	4	2	6	4
CG10874	168	190	251	213	239	277	386	248	601	366	482	186	201	177	245	167	311	214	395	207	207	198	216	174	115	161	226	222	322	338	613	606	472	566	304	208	185	166	168	261
CG10877	167	161	40	13	21	76	99	73	0	0	0	48	70	51	35	11	85	47	118	62	25	58	73	74	120	67	122	140	74	67	0	0	0	0	86	43	46	77	104	149
CG10880	62	71	51	9	36	46	30	38	112	73	94	205	170	97	58	35	55	35	75	48	28	44	32	88	83	85	40	22	64	52	94	127	62	102	63	48	37	37	40	70
CG10881	0	0	1	0	0	0	1	0	0	0	0	0	0	0	0	0	0	0	0	1	3	3	1	5	6	6	0	0	0	0	0	0	0	0	0	0	0	0	0	0
CG10887	1	2	0	0	0	NA	NA	NA	1	1	0	NA	NA	NA	0	0	0	0	0	1	2	3	0	2	0	1	0	0	NA	NA	0	0	1	0	0	1	0	0	0	1
CG10889	88	95	96	85	70	92	63	67	69	31	37	67	56	52	55	21	66	23	38	194	243	206	245	79	95	153	46	45	71	76	81	84	65	51	28	27	29	40	50	62
CG10898	87	103	131	122	131	190	191	130	262	203	290	696	606	505	68	96	150	105	195	156	177	175	184	193	220	130	336	233	129	138	254	223	186	259	124	80	85	147	215	263
CG10899	0	0	0	0	0	1	0	2	2	3	2	1	1	0	0	0	0	0	0	4	9	8	7	NA	NA	NA	0	0	1	0	0	0	0	0	1	0	0	0	0	0
CG1090	60	279	1188	235	236	851	420	859	1807	933	1920	392	348	251	619	118	158	129	240	1589	720	1537	1101	141	90	325	139	145	776	578	1812	1588	1869	1695	52	139	62	127	135	245
CG10903	218	229	128	134	146	183	161	177	166	175	261	371	300	416	56	82	274	203	411	139	152	162	142	374	581	126	172	162	235	227	192	257	183	292	299	249	207	142	106	183
CG10904	89	70	528	546	640	233	287	217	215	221	287	149	123	72	76	103	114	62	229	473	729	628	358	62	61	64	230	279	279	145	252	307	169	271	160	100	106	172	169	246
CG10907	97	121	214	210	219	131	183	158	258	246	448	325	282	219	117	239	225	187	375	181	257	182	96	295	368	512	358	369	167	127	318	201	171	301	204	146	144	232	185	318
CG10909	0	0	NA	NA	NA	0	0	0	0	1	0	0	0	0	0	0	0	0	0	NA	NA	NA	NA	0	0	0	0	0	0	0	0	0	0	0	0	0	0	0	0	0
CG1091	297	319	352	374	312	384	430	273	659	370	651	306	305	266	272	302	356	221	474	269	437	312	207	266	275	308	403	289	349	292	617	442	450	649	344	274	274	216	252	421
CG10910	0	0	0	0	0	1	0	0	0	0	0	0	0	1	0	0	7	4	5	8	0	4	4	1	0	0	7	11	1	0	0	0	0	2	2	0	2	8	8	6
CG10911	5	4	0	1	0	1	0	0	0	0	0	225	146	111	0	0	0	0	0	3	2	5	4	1	0	1	0	0	0	0	0	0	0	0	0	0	0	0	0	0
CG10912	0	0	0	0	0	2	0	0	0	0	0	81	59	49	0	0	0	0	0	2	5	4	3	0	0	0	0	0	0	0	0	0	0	0	0	0	0	0	0	0
CG10914	64	45	89	77	82	229	206	134	180	177	194	171	136	125	100	131	99	63	117	183	206	230	160	134	156	111	117	92	178	206	159	167	107	158	114	48	62	61	76	108
CG10915	185	331	828	415	488	976	607	803	1158	672	893	640	499	469	451	310	550	371	494	579	669	606	635	207	124	445	203	198	961	742	1197	956	1057	862	260	175	211	70	117	164
CG10916	144	122	374	328	311	285	282	170	315	269	426	319	332	258	457	399	200	130	353	328	297	326	320	767	1197	632	598	398	269	284	218	472	184	240	169	149	172	204	209	369
CG10918	NA	NA	NA	NA	NA	NA	NA	NA	0	0	0	NA	NA	NA	NA	NA	NA	NA	NA	NA	NA	NA	NA	NA	NA	NA	NA	NA	NA	NA	0	0	0	0	NA	NA	NA	NA	NA	NA
CG10919	0	0	NA	NA	NA	2	5	0	1	1	1	1	0	0	6	1	3	0	2	NA	NA	NA	NA	1	1	3	1	1	4	2	1	1	0	0	0	1	1	1	1	1
CG1092	144	223	545	324	382	262	129	148	389	244	522	164	217	122	18	37	157	67	73	457	405	547	315	NA	NA	NA	9	13	198	117	648	623	385	417	56	51	65	0	0	1
CG10920	0	0	1	2	0	0	0	0	0	0	0	NA	NA	NA	0	0	0	0	0	2	0	0	0	0	0	0	0	0	0	0	0	0	0	0	0	0	0	0	0	0
CG10924	17	9	179	118	142	19	17	10	1693	719	1744	29	25	14	69	87	13	14	26	206	207	343	426	30	33	33	149	88	30	15	1318	1215	832	975	12	9	9	37	65	67
CG10927	96	109	62	116	48	42	66	49	38	24	44	118	104	44	43	37	55	34	80	108	107	99	122	93	76	67	93	115	56	50	35	32	19	17	64	47	48	101	97	155
CG10931	0	0	1	0	0	0	0	1	1	1	0	1	2	0	0	1	1	0	0	2	1	0	1	1	1	2	0	0	1	0	0	0	1	0	0	0	0	0	0	0
CG10932	611	1065	890	715	626	1600	1568	1122	872	1038	1208	797	1057	586	1768	1827	2195	1425	1890	1184	1009	1192	1439	580	794	543	1121	1165	2017	1934	938	769	767	1249	1596	971	1175	463	708	774
CG10933	55	56	48	29	26	89	92	83	61	51	66	39	44	43	88	80	16	6	17	15	8	11	20	27	21	23	51	45	69	78	53	60	38	42	10	5	5	45	43	58
CG10934	4	3	0	0	0	1	1	0	5	2	0	NA	NA	NA	0	0	0	0	0	NA	NA	NA	NA	7	0	5	2	1	1	0	1	0	1	0	0	0	0	0	0	2
CG10936	85	160	793	353	423	84	27	62	737	370	768	130	134	98	225	131	40	15	38	296	264	276	238	132	62	233	12	21	82	87	963	587	784	809	26	19	19	6	13	6
CG10943	NA	NA	NA	NA	NA	0	0	0	0	0	0	NA	NA	NA	NA	NA	0	0	0	NA	NA	NA	NA	NA	NA	NA	1	0	0	0	0	0	0	2	0	0	0	0	0	0
CG10947	66	200	492	333	312	314	177	277	855	598	1296	272	176	120	246	214	404	237	357	237	340	236	180	264	152	381	188	202	214	224	880	862	585	769	257	127	134	102	148	206
CG10948	249	408	665	384	427	741	659	752	1107	691	1769	656	559	506	753	616	743	659	766	781	858	904	732	429	297	733	686	844	785	622	1418	716	903	1296	403	336	309	400	418	802
CG10949	61	69	86	73	83	104	141	97	201	167	248	363	305	233	67	98	93	56	148	69	88	67	55	51	60	66	149	144	82	121	155	107	120	201	101	41	60	103	88	141
CG10950	0	0	NA	NA	NA	1	0	0	1	0	0	NA	NA	NA	0	1	2	0	0	NA	NA	NA	NA	NA	NA	NA	0	2	0	0	2	0	0	3	2	0	0	0	0	0
CG10953	NA	NA	NA	NA	NA	NA	NA	NA	2	3	0	NA	NA	NA	NA	NA	NA	NA	NA	NA	NA	NA	NA	NA	NA	NA	NA	NA	NA	NA	0	1	0	0	NA	NA	NA	NA	NA	NA
CG10958	642	657	218	194	228	190	198	160	15	5	9	178	151	95	147	130	226	106	210	461	564	515	361	57	46	73	157	120	188	202	6	5	3	5	129	73	85	91	90	167
CG10959	42	75	191	113	126	71	57	73	64	36	70	136	175	112	12	21	37	9	32	111	87	102	87	155	155	88	42	37	77	44	53	46	36	49	25	20	27	36	46	73
CG10960	701	990	1691	922	1200	1834	1231	1377	3003	2411	3076	1005	828	760	722	621	1463	518	815	1353	1210	1384	999	1001	894	1280	490	406	2143	1578	3659	3042	2742	2420	564	418	373	234	395	597
CG10962	13	32	754	706	863	216	169	124	24	21	8	157	370	420	15	10	268	150	312	36	15	48	33	47	56	59	19	18	277	243	37	38	36	47	593	162	386	5	28	20
CG10969	0	1	NA	NA	NA	0	0	0	0	0	0	0	0	3	0	0	0	0	0	NA	NA	NA	NA	0	0	0	2	0	0	0	0	0	1	0	0	0	1	0	0	0
CG10970	0	0	0	0	0	4	2	2	6	13	15	0	0	0	14	8	11	2	6	0	0	0	0	1	4	8	31	33	0	0	5	11	9	8	8	4	5	14	19	26
CG10973	295	391	349	338	400	225	264	200	348	192	403	336	321	177	321	214	368	199	437	257	383	319	200	392	554	272	321	240	224	186	218	499	152	279	294	310	344	276	180	298
CG10979	195	317	743	373	512	362	322	403	590	400	533	130	112	74	335	150	340	142	276	628	601	631	572	246	167	357	117	187	448	381	892	498	497	403	172	117	121	110	129	176
CG10984	831	888	889	769	921	653	784	555	1090	801	1169	709	630	593	383	555	750	421	870	660	1198	825	460	683	675	727	735	759	668	560	1064	828	731	900	587	387	414	441	466	786
CG10993	NA	NA	NA	NA	NA	NA	NA	NA	0	0	0	NA	NA	NA	9	9	2	1	4	NA	NA	NA	NA	NA	NA	NA	NA	NA	NA	NA	0	0	0	0	3	0	2	NA	NA	NA
CG10996	1	1	2	1	0	1	4	3	0	0	0	1	0	1	216	59	78	40	50	2	1	2	6	0	1	0	0	0	3	0	0	0	0	0	19	28	18	0	0	0
CG11000	13	72	977	254	199	162	105	187	1929	892	1997	145	108	90	171	27	55	30	58	354	253	351	328	53	24	49	14	15	118	93	2060	2085	1772	1168	11	25	17	6	11	17
CG11007	241	239	138	134	154	204	212	103	260	174	231	208	285	224	154	124	146	98	189	114	125	136	93	0	0	0	222	185	166	144	176	230	128	201	157	117	121	143	163	225
CG11018	0	0	0	2	0	0	0	0	0	0	0	2	0	0	0	0	0	0	0	0	0	0	0	5	1	5	0	0	0	0	0	0	0	0	0	0	0	0	0	0
CG11023	111	167	782	508	524	865	517	921	0	1	3	933	640	602	79	57	114	53	147	532	492	585	425	346	239	466	290	311	881	738	0	6	2	0	83	87	97	166	196	325
CG11029	0	1	4	0	2	19	18	9	0	0	0	90	29	37	31	7	67	12	49	1	1	2	1	10	17	2	22	28	18	41	0	0	0	0	20	35	29	8	13	12
CG1103	43	48	100	76	61	80	29	52	124	46	118	6	15	22	39	25	47	26	54	102	102	108	103	97	132	83	12	7	80	83	115	83	76	87	35	19	38	26	15	29
CG11030	302	349	258	148	155	182	111	200	416	305	744	319	254	337	290	201	227	143	320	282	211	300	295	224	274	177	173	165	170	96	667	655	558	628	140	97	93	77	89	121
CG11034	57	86	154	103	73	407	408	245	11	25	32	111	97	71	14	12	90	53	81	121	138	118	113	108	130	101	128	159	387	353	12	16	15	25	59	28	29	63	64	75
CG11035	277	297	220	282	275	339	379	256	340	219	544	308	371	235	176	171	262	211	372	222	369	226	223	228	401	208	427	572	316	261	395	667	212	331	239	210	192	288	288	438
CG11037	0	0	0	3	0	8	21	9	0	0	0	1	1	2	0	0	0	0	0	0	1	1	0	0	0	0	0	0	8	5	0	0	1	0	0	0	0	0	0	0
CG1104	607	649	753	635	742	829	969	690	844	760	1347	786	671	787	512	587	939	559	999	741	844	745	600	572	740	390	1143	1223	1038	776	1126	736	824	1152	621	372	424	573	716	1104
CG11041	4	8	3	3	0	1	2	1	11	5	13	5	3	4	0	2	0	0	1	1	8	0	0	2	1	1	7	4	1	0	5	4	4	5	0	0	0	5	5	8
CG11043	0	3	7	1	10	19	23	5	2	1	0	0	1	0	15	5	28	9	14	13	8	7	13	2	1	0	20	26	11	25	2	4	2	0	22	8	11	16	16	26
CG11044	149	104	233	213	267	180	273	122	343	235	313	154	131	121	209	187	203	138	282	272	300	320	287	60	65	68	130	89	115	142	167	162	132	224	220	136	137	93	112	187
CG1105	185	204	461	312	348	657	600	560	578	246	493	425	328	329	297	118	180	57	101	658	520	697	446	327	393	490	307	196	594	573	427	315	280	357	96	72	72	120	167	249
CG11050	1813	2148	1882	1063	1017	2708	2820	2209	2688	1784	3333	1356	1098	1027	1519	1224	2314	1541	2665	1574	1545	1559	1451	1477	1465	2140	1353	1687	2379	2228	3643	2623	2377	2537	1505	1062	997	1079	1316	2127
CG11052	0	1	0	0	0	2	5	2	41	22	82	0	1	0	9	14	29	16	31	0	2	1	2	0	6	0	2	0	1	3	52	48	27	70	14	20	25	1	0	1
CG11060	0	0	2	0	0	3	1	1	0	0	0	NA	NA	NA	7	3	4	0	2	0	0	2	0	1	2	0	0	0	1	0	0	0	0	0	3	2	3	0	0	0
CG11068	0	0	NA	NA	NA	0	0	0	0	0	0	24	18	12	0	0	0	1	0	NA	NA	NA	NA	NA	NA	NA	8	5	0	8	1	1	0	0	0	0	0	3	10	12
CG11069	89	77	106	58	82	80	42	62	122	47	113	72	58	90	100	43	90	41	49	147	101	156	121	67	91	131	62	23	46	52	57	74	51	76	42	52	44	35	27	50
CG11070	759	885	790	487	597	926	682	658	624	460	492	903	630	590	486	409	889	320	653	792	731	840	760	395	413	457	645	672	729	675	728	448	530	411	524	325	362	362	434	634
CG11073	1621	1331	4021	2698	2403	5090	4853	2924	3822	1814	2910	1520	1331	1790	2079	1971	1891	1039	2123	7423	5381	6087	6647	1826	1579	4495	4062	3793	3659	4215	3173	2097	2575	2798	1652	1057	979	1676	2009	2944
CG11076	240	226	171	192	160	364	339	233	1081	843	1304	178	216	106	502	322	639	386	705	179	266	201	174	276	413	241	699	797	242	247	982	1211	856	1327	476	494	450	745	682	911
CG11077	269	191	50	67	70	129	191	104	165	78	70	30	22	24	70	40	120	77	109	23	31	35	19	28	43	7	46	52	102	155	158	208	144	35	122	124	127	54	42	82
CG11085	44	52	18	11	4	34	43	29	83	31	60	49	32	33	40	47	15	10	22	30	34	33	48	48	49	32	23	19	28	25	43	32	38	46	8	3	4	31	21	34
CG11089	242	717	2935	2142	2363	1126	987	641	2573	1075	1472	350	446	441	1816	747	1858	966	862	1757	1516	1674	1923	1120	1808	3916	509	580	3655	2708	1977	2043	1813	1168	1414	688	1263	257	783	935
CG1109	462	472	533	365	373	414	371	336	473	308	461	484	433	370	192	238	494	315	487	429	394	505	455	414	395	493	220	232	479	471	451	291	342	423	392	182	244	108	138	198
CG11095	156	155	156	186	161	203	205	84	302	106	165	147	95	102	99	82	171	77	122	140	171	133	150	67	79	105	77	55	118	170	126	178	101	170	133	86	117	58	69	82
CG11099	142	209	513	237	255	1033	682	670	1865	848	1492	199	158	108	838	493	1441	583	1008	116	150	183	138	130	145	178	576	452	631	604	1354	869	1054	1345	921	520	568	416	448	818
CG11103	83	88	246	223	245	60	88	46	175	121	140	84	95	43	138	87	143	61	179	335	362	381	256	135	212	90	219	118	49	56	154	200	103	144	164	121	136	152	139	171
CG11106	NA	NA	NA	NA	NA	0	0	1	0	0	0	NA	NA	NA	0	0	0	0	0	NA	NA	NA	NA	NA	NA	NA	0	0	0	0	0	0	0	0	0	0	0	0	0	0
CG11107	251	376	625	427	464	722	538	460	883	576	889	633	482	403	313	336	812	372	676	494	478	528	360	397	365	347	948	652	514	449	870	583	542	671	673	431	425	547	622	907
CG11109	201	252	70	42	65	303	264	173	246	209	233	21	24	30	94	79	228	84	259	22	27	36	33	77	77	109	511	363	219	328	220	177	120	183	244	119	157	313	290	488
CG11110	101	93	104	146	96	119	78	48	195	108	159	201	260	194	71	65	129	87	138	51	79	94	96	129	267	117	162	112	51	86	127	156	77	154	134	91	107	107	129	156
CG11112	NA	NA	NA	NA	NA	NA	NA	NA	0	0	0	NA	NA	NA	0	0	0	0	0	NA	NA	NA	NA	NA	NA	NA	NA	NA	NA	NA	0	0	0	0	0	0	0	NA	NA	NA
CG11113	NA	NA	NA	NA	NA	NA	NA	NA	0	0	0	NA	NA	NA	0	0	0	1	0	NA	NA	NA	NA	NA	NA	NA	NA	NA	NA	NA	0	0	0	0	0	1	1	NA	NA	NA
CG11122	1055	993	2712	1355	1471	1725	1581	1423	1499	859	647	1496	1038	1356	666	659	865	277	566	2861	2332	2800	2925	1677	974	3489	905	1176	1667	1431	1859	715	1334	737	452	227	261	309	451	598
CG11123	256	241	245	227	240	390	361	304	353	329	356	522	481	351	112	100	256	147	321	2	0	0	1	131	181	114	380	374	301	240	313	268	277	290	253	164	177	272	262	342
CG11125	7	8	19	7	26	28	44	25	27	10	30	59	22	31	13	20	41	21	47	14	11	9	17	53	69	42	17	16	17	22	6	2	13	17	29	13	14	16	12	22
CG11127	126	105	65	69	73	387	291	230	419	298	444	180	203	161	107	140	253	126	203	155	128	178	155	200	210	162	424	299	255	305	269	288	212	455	227	154	129	362	353	552
CG1113	21	16	127	100	138	22	18	14	66	51	72	18	18	24	18	21	68	56	108	246	205	245	275	36	39	24	161	101	27	15	74	22	51	62	84	38	47	144	129	195
CG11131	0	1	0	0	0	3	2	1	0	0	2	0	0	0	0	0	0	1	0	3	5	1	1	1	1	0	1	1	0	0	0	0	3	0	0	0	0	1	0	0
CG11134	58	129	176	110	117	39	39	28	94	130	205	154	175	68	49	47	261	186	219	162	79	125	137	128	264	161	100	96	49	44	94	139	124	222	305	246	288	31	75	62
CG11137	415	478	223	172	185	283	359	231	1154	670	1770	594	499	448	445	340	453	321	546	201	254	226	179	1215	1956	918	944	695	240	255	913	2190	538	1376	592	630	636	1471	911	1527
CG11138	160	189	513	276	230	404	195	356	1078	831	1809	376	205	255	158	38	NA	NA	NA	332	189	275	393	342	190	417	110	61	364	255	2062	2141	1444	1458	NA	NA	NA	31	56	57
CG11141	145	145	116	82	88	313	239	238	383	251	320	198	168	136	NA	NA	340	187	265	152	152	147	125	55	68	194	227	177	235	206	337	161	284	288	195	106	119	123	199	289
CG11145	0	0	0	0	0	0	0	0	0	0	0	0	0	0	0	0	1	0	1	0	0	0	0	0	0	0	0	0	0	0	0	0	0	0	0	0	2	0	0	0
CG11147	465	713	356	116	197	2525	2357	1862	1042	293	629	844	1032	761	2153	1273	1090	487	928	4002	3983	3966	3593	837	728	1725	648	761	2128	1800	771	980	628	539	417	562	462	274	252	425
CG11148	1232	1709	3383	1915	2110	2835	2350	3066	2702	2171	3793	2958	2178	2148	2640	1653	416	411	487	2939	3414	2928	2710	2490	2218	2896	1653	1737	3490	2504	3097	2473	2855	3234	363	308	341	1277	1155	2014
CG11149	0	0	8	0	3	0	0	0	0	4	0	0	1	0	0	0	0	0	0	113	104	111	101	5	5	0	1	0	0	0	0	0	1	0	0	0	0	0	0	1
CG11151	1066	1275	1486	1956	2163	1362	2259	1090	2241	1446	1874	542	888	549	2763	1607	950	773	1442	658	812	645	715	166	282	350	1130	1418	1125	1399	1537	3065	1086	1888	1034	726	681	503	710	1045
CG11155	507	702	4039	2735	3465	10326	10386	13472	4239	2415	6999	1393	952	602	2829	2493	82	93	135	2663	3737	2905	1830	2327	2165	2123	7462	7760	11717	8360	4303	4049	3915	5132	54	58	33	5181	4203	7335
CG11158	167	195	NA	NA	NA	117	108	80	262	294	424	NA	NA	NA	375	338	246	156	291	NA	NA	NA	NA	76	119	89	95	81	116	149	364	400	258	433	202	141	140	51	72	76
CG11159	0	0	13	15	9	4	8	7	0	3	1	31	8	13	5	4	1	1	9	9	11	15	9	1	1	3	11	11	2	0	0	0	0	0	2	0	1	4	5	5
CG1116	225	233	126	130	142	301	283	164	518	203	455	90	86	104	363	214	392	255	329	153	128	185	162	371	490	212	971	660	209	167	328	290	252	408	338	220	244	693	656	1090
CG11160	32	24	76	139	109	29	54	20	144	103	123	160	129	154	47	42	72	31	77	92	121	92	160	57	83	67	93	67	26	44	98	33	82	108	87	41	42	60	70	95
CG11162	1	0	58	37	39	1	1	1	0	0	0	1	2	2	NA	NA	3	0	1	2	0	1	1	3	9	11	3	3	1	0	0	0	0	0	4	0	1	1	3	7
CG11164	29	39	28	44	39	14	24	18	15	20	23	63	63	38	0	0	14	6	9	38	50	33	36	4	4	6	4	11	21	18	25	11	16	22	5	6	8	1	6	6
CG11165	0	0	2	2	1	0	0	0	0	0	0	0	0	0	0	0	0	0	0	0	0	0	0	0	0	0	0	0	0	0	0	0	0	0	0	0	0	0	0	0
CG11168	325	318	360	245	271	315	329	228	335	213	282	307	209	222	206	127	242	119	184	398	384	376	334	351	344	485	218	156	264	278	285	252	260	237	140	141	133	103	122	208
CG11170	35	46	NA	NA	NA	67	73	42	72	64	58	636	484	389	64	50	NA	NA	NA	NA	NA	NA	NA	60	49	33	240	160	61	74	61	74	31	59	NA	NA	NA	181	150	234
CG11178	239	235	414	183	145	297	279	206	327	197	307	229	208	212	29	22	218	90	215	574	486	568	545	146	105	109	53	42	261	246	336	199	281	251	128	91	94	38	35	41
CG11180	334	285	265	192	232	213	260	309	129	168	343	403	332	250	80	105	113	119	219	298	451	309	266	270	278	302	110	283	273	211	210	256	211	241	143	110	110	77	79	87
CG11190	200	209	576	375	391	716	653	401	695	419	657	425	446	313	249	294	378	216	346	616	449	620	541	689	667	689	588	479	603	535	625	532	436	488	310	150	192	279	362	568
CG11191	320	334	178	197	117	674	699	439	737	431	806	431	443	288	124	161	655	430	888	143	147	153	141	247	331	100	1087	932	486	464	621	360	322	596	612	225	269	555	788	932
CG11192	0	0	0	0	0	0	0	0	0	0	0	0	0	0	0	0	0	0	0	57	47	53	48	0	0	0	0	1	0	0	0	0	0	0	0	0	0	0	0	2
CG11200	217	283	1605	1212	1430	1105	1089	736	799	542	684	986	1032	861	261	249	422	171	430	1153	1072	1182	998	214	305	147	284	234	685	756	555	761	407	557	333	250	216	193	178	313
CG11208	386	526	1170	797	766	906	809	613	697	448	598	650	746	574	466	346	878	350	745	783	642	821	669	639	853	561	661	549	710	750	588	409	396	539	682	371	418	297	411	553
CG11210	431	602	889	356	386	732	559	554	825	345	573	594	403	486	420	265	750	259	456	914	825	908	693	591	462	403	245	135	591	474	748	521	579	561	312	278	278	152	150	216
CG11211	2362	3266	2261	2742	2921	2330	2332	2055	9525	6201	17407	2831	2302	1726	2309	1675	2748	2133	3533	1607	1966	1858	1385	1360	2297	863	3370	5175	2900	2306	7681	8936	4399	13536	2554	2272	2760	4541	3463	5892
CG11221	117	130	202	115	148	344	229	244	288	230	294	132	123	87	103	80	225	98	135	157	167	160	199	99	76	116	135	92	223	175	344	216	221	217	132	70	67	65	87	144
CG11226	0	0	NA	NA	NA	0	1	1	13	12	24	NA	NA	NA	0	1	5	1	4	NA	NA	NA	NA	NA	NA	NA	4	12	1	0	24	28	16	18	6	2	0	0	4	9
CG11227	0	0	2	0	0	0	0	1	0	1	0	NA	NA	NA	0	0	0	0	0	0	0	0	0	0	0	0	1	0	0	0	3	0	0	0	0	0	0	0	0	0
CG11231	0	0	NA	NA	NA	0	0	0	1	1	0	10	4	1	NA	NA	0	0	0	NA	NA	NA	NA	NA	NA	NA	0	0	1	0	0	2	1	0	0	0	1	0	0	1
CG11236	645	1312	946	1146	939	449	355	325	821	674	860	7	52	32	221	159	535	371	526	1323	1359	1368	1201	265	474	303	348	374	619	532	947	902	681	947	499	385	355	114	167	202
CG1124	4202	4930	671	582	597	2755	1960	1925	1775	1042	2089	1300	1655	866	1270	1320	1350	659	1761	839	857	834	775	1583	2341	185	778	404	1968	1672	1579	1974	1153	1617	1378	957	982	531	455	717
CG11241	118	185	491	341	431	358	400	275	652	556	538	816	959	447	310	292	163	50	167	3156	2682	2832	2938	5	11	14	121	149	470	448	445	431	412	462	213	104	138	64	106	124
CG11247	218	285	287	208	200	363	304	293	992	670	1106	465	353	400	290	185	364	199	314	398	367	425	299	309	301	305	33	18	330	196	861	744	679	748	180	153	177	42	10	48
CG11248	131	224	385	242	236	403	427	511	568	402	761	344	232	246	355	308	NA	NA	NA	450	549	482	350	244	156	345	243	187	521	358	767	437	490	498	NA	NA	NA	136	133	199
CG11249	26	27	1	0	1	0	0	0	6	3	5	0	0	0	0	0	1	0	0	0	0	0	1	0	0	0	0	0	0	0	8	0	1	2	0	0	0	0	1	3
CG11251	1	2	14	19	37	0	0	0	0	1	0	NA	NA	NA	0	0	0	0	0	0	4	0	0	0	0	0	0	0	0	0	0	0	0	0	0	0	0	0	0	0
CG11257	62	42	52	43	35	120	88	104	90	63	64	102	82	44	92	72	121	66	101	151	137	169	154	302	334	312	86	80	137	104	81	51	57	71	79	56	54	58	58	105
CG1126	25	17	24	7	12	22	32	14	14	16	30	22	13	14	7	6	2	11	9	11	7	6	3	3	14	10	47	36	25	19	15	19	10	10	15	9	12	32	32	53
CG11261	45	92	NA	NA	NA	58	61	67	109	106	158	283	212	196	11	5	90	68	103	NA	NA	NA	NA	NA	NA	NA	71	59	70	55	145	222	112	85	73	74	77	30	40	67
CG11262	0	0	0	0	0	0	0	0	0	1	0	0	1	0	0	0	0	0	0	0	1	1	0	0	0	0	0	0	0	0	0	0	0	0	0	0	1	0	1	0
CG11263	75	119	85	58	87	17	13	16	5	2	5	134	114	71	127	74	36	14	39	3	7	3	1	1	0	4	10	3	12	28	2	3	0	1	30	32	33	4	4	6
CG11267	296	667	140	120	150	413	332	218	942	525	853	710	964	630	492	383	998	516	901	384	514	452	365	1084	1643	788	791	672	345	271	984	1532	406	852	710	526	466	456	528	711
CG11269	0	0	0	0	0	0	0	0	0	0	0	0	0	0	0	0	0	0	0	1	0	0	0	0	1	0	0	0	0	0	0	0	0	0	0	1	0	0	0	0
CG11275	272	268	239	200	233	378	501	254	188	131	116	1	0	0	431	489	841	329	826	481	535	544	508	441	559	611	1902	1182	338	303	117	88	119	119	601	280	373	861	1215	1457
CG11279	247	242	135	126	171	131	105	92	137	88	236	145	187	181	101	101	95	90	144	111	204	159	101	53	98	155	186	256	128	79	124	291	107	161	118	130	108	178	143	189
CG11284	299	373	852	557	725	428	429	325	788	496	818	511	453	316	256	159	258	187	394	507	485	609	445	234	190	241	218	213	426	371	954	810	757	846	201	191	151	135	138	275
CG11286	0	1	NA	NA	NA	3	1	1	0	1	6	0	0	0	3	1	0	0	2	0	0	0	0	NA	NA	NA	0	0	3	7	0	0	1	0	1	0	1	0	0	0
CG11289	0	0	4	5	1	6	1	2	0	0	0	0	0	0	0	0	0	0	0	24	7	24	17	45	46	11	0	0	0	0	1	0	0	0	0	0	0	0	1	0
CG1129	208	309	240	153	205	325	531	301	359	280	434	464	434	325	330	304	222	136	260	331	385	359	303	279	305	231	243	213	353	326	526	285	384	417	104	83	83	122	128	189
CG11291	4	5	NA	NA	NA	4	0	1	1	0	2	NA	NA	NA	NA	NA	5	1	3	NA	NA	NA	NA	NA	NA	NA	3	3	1	0	0	0	0	0	2	1	0	3	3	4
CG11294	70	49	94	91	75	94	104	64	136	88	132	51	45	57	6	10	78	37	52	28	35	36	45	99	127	57	63	63	68	59	102	82	82	94	44	41	34	32	55	84
CG11298	0	0	0	0	0	0	0	0	0	0	0	3	4	1	0	0	0	0	0	3	5	4	3	NA	NA	NA	0	0	0	0	0	0	0	0	1	0	0	0	0	0
CG11300	NA	NA	NA	NA	NA	NA	NA	NA	0	0	0	NA	NA	NA	NA	NA	NA	NA	NA	NA	NA	NA	NA	NA	NA	NA	NA	NA	NA	NA	0	0	0	0	NA	NA	NA	NA	NA	NA
CG11306	618	735	533	422	469	928	795	648	1330	998	1550	428	401	277	399	426	460	229	460	784	906	888	553	705	880	311	106	54	749	591	1206	1230	887	1415	343	199	244	121	68	167
CG11307	NA	NA	NA	NA	NA	81	66	68	157	73	179	NA	NA	NA	127	32	62	24	42	NA	NA	NA	NA	243	291	416	NA	NA	92	78	177	166	125	175	39	30	29	NA	NA	NA
CG11309	342	608	1579	947	1214	760	915	627	2187	1555	1978	391	545	392	901	751	1041	523	1068	818	892	877	825	483	674	345	1197	1101	729	650	1850	1358	1294	1831	756	484	602	467	554	804
CG11313	NA	NA	NA	NA	NA	16	16	9	1	0	5	NA	NA	NA	NA	NA	0	0	0	NA	NA	NA	NA	NA	NA	NA	1	0	27	16	1	0	0	0	0	0	0	1	0	0
CG11317	251	222	437	351	408	266	223	195	883	431	832	258	187	209	252	216	328	202	395	200	201	232	227	310	268	342	237	180	188	193	802	691	604	810	274	151	172	190	202	304
CG11318	1	3	0	0	0	5	7	6	2	1	0	0	0	0	95	55	0	0	0	1	1	3	1	23	23	59	12	4	5	4	5	0	2	3	0	0	0	9	7	10
CG11319	48	193	964	150	152	380	149	478	1787	960	2044	189	135	100	179	22	94	59	100	487	253	455	433	48	19	103	58	47	419	288	2259	1691	2031	1368	27	53	31	20	43	38
CG11320	2	4	1	3	0	0	1	1	9	4	6	3	0	0	41	45	15	5	13	11	14	13	5	3	2	2	17	7	2	1	4	6	5	7	12	8	9	16	53	34
CG11321	316	438	1898	987	826	1657	1286	1580	1336	505	1143	670	457	584	659	384	380	253	348	1495	1405	1404	1168	662	365	1316	440	494	1379	1114	1687	1133	1199	1199	249	219	194	217	309	485
CG11322	67	83	167	145	160	182	106	144	4	3	0	98	111	65	2	3	1	0	4	0	0	1	1	155	163	122	0	0	138	139	2	0	1	2	1	0	0	0	0	0
CG11327	20	12	1	0	0	0	2	1	2	3	4	NA	NA	NA	5	7	5	1	2	3	4	3	3	0	0	0	5	12	2	0	3	9	0	2	3	0	2	2	6	7
CG11333	25	12	0	0	0	1	0	0	0	0	3	0	0	0	0	0	0	0	0	1	5	1	4	NA	NA	NA	0	0	0	0	0	0	0	0	0	0	0	0	0	0
CG11334	449	469	263	205	277	690	557	386	451	383	549	371	459	413	145	123	467	251	424	337	330	393	410	310	466	326	519	688	598	724	565	590	341	622	508	269	267	200	338	470
CG11337	213	267	243	130	221	122	83	117	251	171	269	352	403	308	128	107	261	145	201	252	215	239	187	85	110	51	273	275	144	116	220	212	171	220	184	71	102	126	175	228
CG11340	14	9	3	5	5	2	2	0	0	0	4	0	2	1	8	0	0	1	2	0	0	0	0	0	0	0	0	0	1	5	0	0	0	0	3	1	2	0	0	0
CG11342	87	65	20	17	28	22	25	19	35	32	49	66	81	61	8	36	31	18	32	31	38	46	40	95	107	77	69	59	19	13	32	48	18	42	31	29	33	54	41	67
CG11345	0	1	6	1	0	0	0	0	0	1	0	0	0	0	0	0	0	0	0	0	0	0	0	0	1	16	2	0	0	0	0	0	0	0	0	0	0	0	0	0
CG11349	0	0	0	0	0	0	0	0	0	1	0	0	0	0	0	0	0	0	0	0	0	0	0	NA	NA	NA	5	0	0	0	1	17	0	0	0	0	0	3	3	4
CG11350	0	0	0	0	0	2	0	1	0	1	0	NA	NA	NA	NA	NA	NA	NA	NA	0	1	0	0	NA	NA	NA	0	5	0	0	0	0	0	0	NA	NA	NA	0	0	0
CG11353	0	0	5	1	3	0	0	0	70	22	36	0	0	0	0	1	2	1	2	15	10	19	11	0	0	0	2	8	2	0	60	39	50	19	3	0	1	6	8	16
CG11356	0	1	1	0	0	0	0	0	0	0	0	1	2	2	0	1	0	1	0	0	0	0	0	1	1	2	3	1	0	0	0	0	0	0	1	2	0	0	1	1
CG11357	124	171	274	139	171	413	332	315	701	428	809	213	138	142	234	150	285	157	237	254	145	265	296	181	100	260	80	65	352	297	705	619	514	574	118	132	108	64	64	88
CG1136	25	53	241	185	161	371	303	276	456	172	329	41	38	34	300	136	145	67	82	430	355	449	414	163	128	93	33	46	260	277	344	287	294	294	40	36	23	26	43	41
CG11360	3	8	111	15	25	99	42	134	1128	666	1547	191	132	121	151	32	51	41	71	496	365	522	311	12	9	25	24	5	137	75	1151	2236	1582	1298	12	59	14	4	4	11
CG11362	NA	NA	NA	NA	NA	15	10	17	26	24	27	NA	NA	NA	0	3	7	2	7	NA	NA	NA	NA	NA	NA	NA	53	22	18	11	11	16	24	15	7	4	8	61	31	59
CG11367	73	76	181	197	200	178	151	127	92	44	125	101	77	103	NA	NA	NA	NA	NA	191	164	197	201	63	55	92	191	149	189	139	97	59	59	96	NA	NA	NA	161	142	272
CG11368	NA	NA	NA	NA	NA	NA	NA	NA	4997	2219	8872	NA	NA	NA	NA	NA	NA	NA	NA	NA	NA	NA	NA	NA	NA	NA	NA	NA	NA	NA	3665	19592	1610	5627	NA	NA	NA	NA	NA	NA
CG11369	0	0	0	0	0	0	1	0	0	1	0	0	0	0	0	0	0	0	2	1	1	1	0	1	6	10	0	0	1	0	0	0	0	0	0	0	0	0	0	0
CG1137	32	27	NA	NA	NA	65	22	45	0	0	0	0	0	0	0	0	35	23	27	NA	NA	NA	NA	7	6	5	5	0	57	34	0	0	0	0	6	20	11	1	1	1
CG11370	22	9	12	17	16	8	5	2	7	4	0	1	1	4	3	1	18	12	6	6	3	8	14	1	3	2	7	0	2	0	3	5	2	6	6	4	2	0	3	0
CG11373	NA	NA	NA	NA	NA	0	0	0	0	0	0	NA	NA	NA	0	0	0	0	0	0	0	0	0	NA	NA	NA	0	0	0	0	0	0	0	0	0	0	0	0	0	0
CG11374	1	0	NA	NA	NA	NA	NA	NA	24	23	31	9	3	2	NA	NA	NA	NA	NA	0	0	0	0	7	5	2	NA	NA	NA	NA	18	13	10	15	NA	NA	NA	NA	NA	NA
CG11377	402	355	276	248	250	274	337	267	422	371	652	315	289	278	179	229	308	153	357	195	259	219	191	356	331	358	236	236	249	306	500	546	342	486	194	111	129	107	157	200
CG11378	52	84	296	292	222	832	614	604	604	385	551	176	167	131	495	370	497	203	394	222	248	259	231	314	461	543	724	665	545	576	411	422	318	453	449	287	275	285	319	479
CG11379	0	0	0	0	0	0	0	1	0	0	0	0	0	0	0	0	0	0	0	0	0	0	0	0	0	0	0	0	0	0	0	0	0	0	0	0	0	0	0	0
CG1138	0	0	0	0	0	0	0	0	0	0	0	0	1	2	0	0	0	0	0	0	0	0	0	0	0	0	NA	NA	0	0	0	0	0	0	0	0	0	NA	NA	NA
CG11380	36	65	66	47	56	2	9	5	4	4	1	19	22	33	13	1	5	1	0	249	200	175	152	9	2	52	0	0	3	9	4	0	2	1	0	0	0	0	0	0
CG11381	0	0	2	2	5	2	0	0	2	0	0	0	0	1	0	0	0	0	0	0	0	1	0	2	2	1	1	0	1	0	0	0	1	0	0	0	0	0	0	0
CG11382	3	3	6	1	5	12	10	6	1	1	5	0	0	0	0	0	4	1	5	3	0	3	2	0	0	0	4	4	26	6	0	0	1	5	2	0	2	3	1	4
CG11384	0	0	0	0	0	0	0	1	0	6	0	0	0	0	1	4	NA	NA	NA	0	0	0	0	0	0	0	0	0	0	0	1	0	3	1	NA	NA	NA	0	0	0
CG11388	1869	1543	828	685	751	1736	1544	1035	2097	932	1327	1283	905	735	1112	894	NA	NA	NA	NA	NA	NA	NA	1314	1455	1200	1499	1250	1034	970	1447	1059	915	1145	NA	NA	NA	1127	1046	1748
CG1139	3	2	3	0	0	11	6	10	8	4	4	1	1	0	5	2	10	5	9	12	4	9	6	1	0	1	22	16	9	0	4	3	10	4	6	6	2	7	13	21
CG11391	256	211	53	26	23	36	61	19	8	4	51	53	30	42	951	1153	24	7	3	51	109	44	41	218	190	96	19	5	55	56	1	14	27	9	3	2	5	10	11	22
CG11395	860	1488	4550	2724	3326	3907	3805	2531	6623	3604	6573	67	56	65	2469	2039	4720	3379	3813	24717	19736	25160	21306	1501	2493	2716	4150	4811	3399	2930	5994	6350	3848	7129	2885	2268	2591	2228	2959	3751
CG11396	255	261	320	309	326	392	423	307	409	337	543	292	265	209	155	183	391	222	416	229	321	265	216	201	247	220	641	558	350	309	458	361	271	435	326	227	269	348	328	538
CG11398	44	54	194	147	184	81	65	66	76	76	101	114	91	140	17	16	NA	NA	NA	202	189	240	251	311	313	243	115	78	74	44	98	96	55	54	NA	NA	NA	59	68	96
CG11399	53	149	505	186	236	437	273	328	602	264	484	189	99	133	256	132	343	152	186	543	328	545	536	236	154	370	77	63	409	332	645	508	544	441	93	131	105	42	55	78
CG11400	327	389	159	213	214	315	309	195	2050	1605	2258	1	0	1	1141	1257	2717	2599	2562	NA	NA	NA	NA	NA	NA	NA	387	344	193	229	1644	2290	1461	2220	1835	1730	1717	274	209	345
CG11403	31	28	10	3	14	59	62	67	31	52	30	100	76	59	27	19	9	7	12	4	12	16	12	24	20	16	143	111	54	83	30	38	22	31	4	6	1	67	105	137
CG11404	1	0	1	0	2	2	0	1	3	2	0	25	12	8	366	240	28	16	15	0	0	1	0	NA	NA	NA	1	1	1	0	0	2	0	0	11	19	16	2	2	0
CG11406	20	19	NA	NA	NA	23	24	8	35	10	27	12	8	9	0	6	1	0	2	1	0	1	0	1	1	0	2	2	21	31	25	36	14	12	1	1	1	1	1	3
CG11407	2	9	145	53	77	5	0	1	1689	1481	2034	113	163	151	40	96	2024	1205	1815	663	826	722	440	NA	NA	NA	3341	3852	1	1	1872	1587	1402	1461	1313	739	794	2315	2121	3572
CG11409	12	9	87	19	54	35	11	22	56	27	16	6	13	5	0	0	33	8	17	418	325	364	447	30	24	98	NA	NA	25	25	38	24	28	32	10	7	3	NA	NA	NA
CG11412	163	224	501	247	239	323	343	288	971	682	1235	361	305	346	344	213	60	25	54	359	376	399	341	275	203	435	134	113	362	323	1131	783	835	950	42	25	33	92	91	162
CG11413	NA	NA	NA	NA	NA	6	14	6	2	0	0	NA	NA	NA	23	46	295	156	337	NA	NA	NA	NA	NA	NA	NA	30	21	7	13	1	1	1	0	350	397	301	19	18	34
CG11414	292	369	613	483	506	879	738	590	882	604	733	767	582	632	356	239	564	317	437	232	242	225	208	659	657	697	444	377	781	594	835	784	542	827	368	290	324	279	352	528
CG11417	971	849	195	187	226	279	279	260	234	379	412	347	389	326	86	92	40	32	81	436	550	449	454	232	255	189	932	1245	267	323	440	265	288	387	62	56	41	366	542	587
CG11418	155	165	91	56	77	147	153	105	195	130	128	133	120	110	15	6	NA	NA	NA	169	127	155	151	97	90	56	206	107	118	173	124	76	79	128	NA	NA	NA	84	98	151
CG1142	NA	NA	236	316	346	219	226	173	293	184	423	335	312	259	192	213	247	186	430	178	315	213	162	176	264	145	256	321	207	206	263	376	170	331	308	194	200	242	200	305
CG11423	NA	NA	NA	NA	NA	NA	NA	NA	0	0	0	0	0	0	NA	NA	NA	NA	NA	NA	NA	NA	NA	NA	NA	NA	NA	NA	NA	NA	0	0	0	0	NA	NA	NA	NA	NA	NA
CG11425	355	349	1112	1210	1158	1618	1151	834	214	146	219	535	663	464	1002	812	1128	558	1179	472	379	565	460	282	338	295	584	527	1052	986	398	281	296	234	1639	942	1259	311	667	525
CG11426	27606	23159	1997	1751	2091	12404	6783	5104	40330	23373	26741	50158	32988	52628	2380	2774	32482	14305	29387	5229	3774	5715	5775	12825	12974	22683	5236	6458	7768	9540	28177	15425	23354	36789	38025	19232	21440	9414	9092	14407
CG1143	143	191	NA	NA	NA	256	291	190	324	226	328	222	289	175	333	374	236	138	300	92	101	91	98	149	163	365	432	445	194	216	234	193	132	314	251	119	130	220	237	310
CG11436	273	285	152	88	105	108	134	126	45	26	95	180	173	140	54	81	144	82	146	230	219	275	193	297	250	151	103	68	99	100	82	17	70	39	113	72	78	71	78	109
CG11437	7	5	59	19	30	26	14	14	48	19	30	6	2	14	0	1	6	5	3	26	14	21	25	4	13	3	1	1	10	13	13	27	11	22	6	1	4	1	5	3
CG11438	260	296	216	159	185	505	345	270	285	112	144	179	151	93	75	55	249	111	164	209	187	238	166	240	288	102	625	350	323	307	146	100	142	164	196	130	118	331	429	616
CG11444	1280	1110	645	544	509	543	481	374	635	403	908	618	729	594	334	306	913	636	1081	614	845	739	771	316	479	254	751	797	582	497	873	786	531	878	927	540	551	374	492	649
CG11447	48	41	112	87	129	187	203	124	202	163	232	93	90	87	77	103	195	99	209	100	109	132	92	97	145	115	202	229	88	140	159	224	137	177	211	115	138	169	180	209
CG11448	217	442	1003	378	465	855	421	746	2691	1378	2294	286	219	154	460	195	NA	NA	NA	456	350	501	441	126	107	233	168	130	735	634	2677	2214	2182	1931	NA	NA	NA	52	104	130
CG11449	810	618	49	13	22	12	7	6	22	16	9	90	87	62	6	18	4	3	2	42	63	68	39	22	39	43	169	150	12	32	22	6	11	12	1	0	2	58	111	140
CG11453	253	288	4	0	11	15	18	5	43	32	34	30	38	35	102	147	142	78	133	1	0	1	1	3	4	2	117	90	15	7	38	10	13	32	116	61	69	70	83	122
CG11454	281	279	274	301	356	137	187	120	1	0	0	225	288	185	171	99	204	147	255	187	202	185	150	149	151	145	239	227	142	172	0	0	0	0	195	153	135	106	146	264
CG11455	973	1086	336	571	515	1327	1613	1204	2308	1588	3051	1023	1448	903	1282	1241	1574	1314	2418	560	588	700	688	2819	4241	1146	2423	3523	1156	1110	1612	3565	1212	2906	1792	1369	1356	2551	2036	2970
CG11456	13	26	93	60	77	282	200	251	349	214	423	75	65	49	81	65	77	56	67	33	35	32	32	45	22	34	97	104	227	176	317	368	206	270	42	55	41	69	77	128
CG11458	NA	NA	NA	NA	NA	NA	NA	NA	634	214	287	NA	NA	NA	NA	NA	NA	NA	NA	NA	NA	NA	NA	NA	NA	NA	NA	NA	NA	NA	164	721	687	477	NA	NA	NA	NA	NA	NA
CG11459	NA	NA	NA	NA	NA	1015	837	765	223	169	485	140	233	502	68	79	41	27	24	NA	NA	NA	NA	NA	NA	NA	275	311	1174	1090	340	427	293	663	18	14	17	96	134	186
CG1146	999	796	217	116	122	475	438	278	55	29	58	154	126	116	NA	NA	367	231	250	654	549	759	748	172	183	173	NA	NA	357	358	32	25	33	44	324	147	161	NA	NA	NA
CG11470	0	0	0	0	0	1	4	0	0	2	0	0	0	0	21	0	2	0	0	0	0	0	0	0	0	0	1	0	1	0	1	0	0	0	2	0	1	0	0	2
CG11474	610	692	481	317	263	507	379	325	798	529	771	711	865	568	603	461	1116	497	952	809	971	819	775	424	459	392	473	445	421	463	684	520	471	590	661	420	417	180	253	385
CG11475	2	0	28	11	27	24	33	41	45	27	11	49	25	36	7	0	13	2	4	17	11	10	10	0	0	0	64	71	43	20	28	10	14	20	5	6	2	32	52	81
CG11486	1013	660	2675	1233	1415	1206	687	999	2194	1131	3133	816	510	583	646	219	428	310	265	2298	1798	2268	2256	823	522	2586	167	134	1180	753	2713	2684	2446	2839	136	261	179	52	83	140
CG11498	41	60	50	56	53	301	176	147	124	25	61	45	37	29	77	74	394	199	459	125	104	142	106	16	28	15	364	226	172	172	74	30	56	95	426	303	403	242	315	340
CG11504	251	260	593	519	498	326	304	233	464	243	416	255	216	207	62	44	377	276	372	376	434	425	485	227	250	381	295	281	248	250	476	249	279	406	306	175	151	165	168	308
CG11505	716	704	2367	356	377	412	263	436	810	404	699	254	246	168	269	58	88	52	104	1493	801	1343	1263	405	228	585	128	116	523	299	1158	1932	1128	675	27	65	24	21	29	55
CG11509	NA	NA	NA	NA	NA	NA	NA	NA	1	0	1	NA	NA	NA	NA	NA	NA	NA	NA	NA	NA	NA	NA	NA	NA	NA	NA	NA	NA	NA	3	1	0	0	NA	NA	NA	NA	NA	NA
CG11523	303	288	89	74	97	189	258	135	295	237	337	119	112	82	154	160	254	160	325	87	116	121	91	179	183	227	90	52	151	180	255	487	129	308	300	141	139	72	49	135
CG11529	45	67	18	7	5	20	37	24	28	31	37	50	46	25	35	13	10	4	9	14	11	12	16	23	18	27	12	15	29	36	74	53	45	53	11	3	11	15	11	28
CG11534	260	257	225	166	225	300	245	191	268	256	345	156	131	154	154	224	292	187	326	190	206	217	175	406	490	405	324	216	221	218	211	212	154	236	284	208	272	234	218	349
CG11537	486	630	863	530	441	1005	656	758	2586	1339	2460	1458	982	1083	461	208	599	321	452	514	351	513	494	1198	608	1351	347	249	727	737	2734	1947	2360	2325	262	351	289	230	350	390
CG11539	113	149	29	30	27	26	30	29	72	45	97	58	56	43	62	75	80	53	100	75	68	104	71	134	166	77	78	75	37	26	68	152	35	81	61	43	35	47	53	72
CG11550	927	1152	326	314	377	559	504	401	738	642	1318	38	17	15	563	782	453	239	364	301	530	323	274	176	209	129	851	771	389	393	889	738	596	840	412	283	249	594	532	936
CG11555	224	379	106	79	106	168	191	192	212	202	402	198	309	225	93	138	175	142	232	168	231	164	126	148	201	296	147	198	235	188	303	463	187	307	162	171	172	185	115	248
CG11560	125	125	299	346	329	176	179	132	151	130	185	175	134	124	7	9	113	106	218	88	124	128	65	119	146	209	117	102	154	141	187	156	136	190	151	82	88	91	129	162
CG11562	73	78	32	11	46	163	146	79	229	132	250	65	70	57	52	33	149	96	158	253	305	278	292	87	107	50	145	164	104	110	179	409	107	338	148	115	108	131	107	210
CG11563	162	218	143	177	181	152	175	139	176	190	285	326	240	253	93	118	204	132	317	174	256	184	156	276	463	174	176	205	137	130	195	164	118	209	229	174	160	129	167	171
CG11570	0	0	0	0	0	0	0	0	0	0	0	0	0	0	0	0	0	0	0	0	0	1	0	0	0	0	0	0	0	0	0	0	0	0	0	0	0	0	0	1
CG11576	104	125	214	215	193	221	193	134	681	413	600	296	213	182	NA	NA	413	216	409	420	352	464	358	222	226	155	267	282	140	146	612	448	427	581	313	158	188	170	199	261
CG11577	100	137	69	31	45	186	198	174	526	404	438	150	154	150	146	136	193	128	233	129	162	156	142	159	147	105	91	85	195	145	537	355	252	297	153	115	72	51	92	106
CG11581	0	0	0	0	0	0	0	0	1	1	4	0	0	0	0	0	0	0	0	0	0	0	0	0	0	0	0	0	0	0	0	0	0	3	0	0	0	0	0	0
CG11583	232	262	253	278	247	466	367	376	173	157	300	638	636	439	113	152	242	175	345	389	486	414	354	650	714	677	270	250	457	421	269	231	223	307	243	153	154	191	205	275
CG11584	2	5	NA	NA	NA	2	0	1	3	16	2	0	0	0	0	0	0	1	0	10	5	7	3	0	0	1	2	1	2	4	16	2	11	2	0	0	0	1	1	0
CG11585	NA	NA	NA	NA	NA	8	1	5	4	1	7	0	0	1	0	0	1	0	0	NA	NA	NA	NA	NA	NA	NA	2	1	4	9	0	0	0	1	0	0	0	0	1	1
CG11586	679	659	232	211	238	188	278	170	499	358	692	253	224	197	169	315	219	230	360	145	256	177	191	408	569	295	527	751	199	172	481	373	294	542	274	119	108	327	465	550
CG11588	0	1	NA	NA	NA	0	0	0	0	0	0	NA	NA	NA	0	0	0	0	0	NA	NA	NA	NA	0	0	0	1	0	0	0	0	0	0	0	0	0	0	0	0	0
CG11590	237	230	323	462	352	141	84	60	231	182	305	124	174	89	489	527	NA	NA	NA	95	122	124	86	48	81	22	398	256	71	73	189	306	111	321	NA	NA	NA	264	228	349
CG11593	104	131	578	281	297	259	212	254	543	302	512	217	149	122	294	139	253	152	216	427	318	411	325	125	126	200	103	64	270	257	548	467	439	550	121	88	97	50	78	108
CG11594	1376	2375	1770	1307	1400	2839	6021	1760	5006	3542	2843	1022	1462	1024	2283	2838	3103	1556	2438	2086	2028	1971	1948	995	1137	2335	2032	1899	5513	5856	4842	3248	2872	3478	2460	1307	2023	558	1256	1345
CG11596	104	102	76	56	81	237	194	184	326	186	328	605	606	605	162	123	261	176	274	165	118	135	131	115	94	75	94	66	224	223	383	299	317	398	208	135	128	47	58	109
CG11597	19	29	NA	NA	NA	74	76	63	1	1	5	NA	NA	NA	39	27	NA	NA	NA	NA	NA	NA	NA	NA	NA	NA	NA	NA	65	73	0	7	1	1	NA	NA	NA	NA	NA	NA
CG11598	0	0	NA	NA	NA	17	13	13	0	0	0	0	0	0	0	0	0	0	0	NA	NA	NA	NA	NA	NA	NA	26	17	11	4	0	0	0	0	0	0	0	15	13	29
CG11600	0	0	NA	NA	NA	17	13	13	0	1	0	0	0	0	0	0	0	0	0	NA	NA	NA	NA	NA	NA	NA	26	17	11	4	0	0	0	0	0	0	0	15	13	29
CG11601	73	82	114	92	114	277	233	160	601	280	505	106	116	82	180	193	408	185	370	136	154	141	103	75	95	54	263	187	162	209	338	388	217	440	319	260	244	168	177	249
CG11608	0	0	NA	NA	NA	17	13	13	0	0	0	0	0	0	0	0	0	0	0	NA	NA	NA	NA	NA	NA	NA	26	17	11	4	0	0	0	0	0	0	0	15	13	29
CG1161	763	779	692	704	686	1097	1341	811	1660	1190	2022	748	723	655	835	681	1025	708	1269	491	486	530	415	677	1008	432	1169	1299	996	999	1581	2015	1021	1934	1043	857	751	753	760	1254
CG11617	51	30	56	39	30	92	135	101	112	81	169	40	42	48	73	56	89	79	137	23	48	51	32	10	26	27	39	44	91	93	118	88	81	80	69	46	52	25	33	52
CG11619	4	2	15	3	1	3	3	3	127	78	103	36	30	11	53	25	6	1	9	5	6	11	4	4	0	7	397	356	9	15	87	58	58	59	1	3	2	347	374	842
CG11626	5	10	1	3	2	10	21	16	12	23	21	2	1	0	3	4	1	1	4	17	20	29	14	2	2	0	4	3	13	23	18	2	14	27	0	3	2	7	7	5
CG11629	0	0	0	0	0	0	0	0	0	0	0	0	0	0	0	0	0	0	0	0	0	0	0	NA	NA	NA	0	0	1	0	0	0	0	0	0	0	0	0	0	0
CG11630	0	0	NA	NA	NA	0	0	2	0	0	0	0	0	0	6	0	3	1	8	NA	NA	NA	NA	NA	NA	NA	0	0	0	0	0	0	0	0	0	0	3	0	0	0
CG11634	0	0	NA	NA	NA	0	0	0	0	0	0	0	0	0	0	0	0	0	0	NA	NA	NA	NA	NA	NA	NA	0	0	0	0	0	0	0	0	0	0	0	0	0	1
CG11635	0	0	NA	NA	NA	2	4	2	0	0	0	NA	NA	NA	0	1	5	0	3	NA	NA	NA	NA	2	0	1	5	3	2	0	0	0	0	0	1	1	2	0	3	1
CG11638	192	249	122	74	55	372	428	434	78	36	87	219	199	191	344	251	154	138	202	263	214	321	311	476	301	1182	144	201	403	431	117	55	97	84	102	71	68	74	88	177
CG11652	340	356	370	249	257	347	265	333	338	165	240	218	192	178	290	212	339	164	251	511	393	587	571	424	435	363	477	338	295	259	300	211	244	249	190	129	119	194	277	427
CG11655	148	159	371	268	275	387	223	260	459	197	226	162	171	138	438	248	611	250	388	523	364	531	536	134	135	275	356	225	357	269	359	287	247	275	511	372	378	162	207	303
CG11656	0	0	0	0	0	0	0	0	0	0	0	0	0	0	0	0	0	0	0	0	0	0	0	0	0	0	0	0	0	0	0	0	0	0	0	0	0	0	0	0
CG11658	88	111	380	515	384	377	309	288	875	512	800	201	180	106	247	165	294	146	289	412	372	458	354	272	175	653	134	71	384	355	633	521	731	663	151	94	90	86	106	125
CG11659	2	9	145	53	77	5	0	1	0	0	1	113	163	151	40	96	2024	1205	1815	663	826	722	440	NA	NA	NA	3341	3852	1	1	0	0	0	0	1313	739	794	2315	2121	3572
CG11663	NA	NA	NA	NA	NA	0	0	0	0	0	0	NA	NA	NA	NA	NA	0	0	0	NA	NA	NA	NA	NA	NA	NA	1	0	1	0	0	0	0	0	0	0	0	0	1	0
CG11664	0	0	NA	NA	NA	1	3	0	0	0	0	NA	NA	NA	2	0	NA	NA	NA	NA	NA	NA	NA	0	0	0	1	0	0	0	0	0	0	0	NA	NA	NA	0	0	0
CG11665	541	821	956	720	698	1772	1445	1527	1433	862	1222	594	526	523	1137	875	1912	815	1433	703	586	699	690	504	411	943	813	451	1477	1025	1178	1045	950	1009	967	909	938	557	562	960
CG11666	0	0	NA	NA	NA	0	0	0	0	0	0	NA	NA	NA	0	0	0	0	0	NA	NA	NA	NA	NA	NA	NA	0	0	0	0	0	0	0	0	0	0	0	0	0	0
CG11668	12	27	NA	NA	NA	593	516	346	117	55	125	279	237	232	304	215	57	29	46	NA	NA	NA	NA	571	1010	252	78	49	362	327	87	112	77	106	36	48	55	93	65	113
CG11670	5	5	NA	NA	NA	14	16	6	0	0	0	42	54	71	1	3	2	2	2	NA	NA	NA	NA	35	48	62	2	2	10	15	0	1	0	0	0	0	0	1	1	1
CG11671	7	33	NA	NA	NA	0	0	0	14	4	39	0	1	5	11	3	2	0	2	NA	NA	NA	NA	NA	NA	NA	8	2	0	0	17	28	13	31	0	0	0	1	2	3
CG11672	0	0	0	0	0	0	0	0	0	0	0	0	0	0	0	0	3	0	3	0	0	0	0	0	0	0	0	0	0	0	0	0	0	0	5	0	1	0	0	0
CG11674	2	0	0	1	1	0	0	0	5	3	0	0	0	0	0	0	4	2	8	2	3	3	8	3	4	3	0	1	0	0	2	2	0	0	5	7	4	0	1	3
CG11679	171	231	188	200	162	104	77	51	173	176	222	147	139	88	190	182	214	122	246	206	131	166	175	136	154	198	238	242	81	103	158	88	111	189	156	104	109	131	158	227
CG11686	160	147	133	114	80	211	166	91	318	61	111	74	45	110	123	51	79	23	59	207	199	211	319	191	286	283	87	31	88	105	63	129	78	119	56	139	114	103	43	90
CG11693	0	0	0	0	2	1	0	0	7	8	7	0	0	1	0	0	2	0	0	0	0	0	0	0	0	0	2	1	0	2	9	0	6	1	0	0	0	1	0	0
CG11694	0	0	0	0	0	0	0	0	0	1	0	0	0	0	0	0	NA	NA	NA	0	0	0	0	1	1	0	0	0	0	0	0	0	0	0	NA	NA	NA	0	0	1
CG11695	226	198	103	91	96	296	295	214	387	247	420	272	263	216	263	225	NA	NA	NA	144	164	138	156	72	113	66	243	255	224	269	280	175	172	367	NA	NA	NA	127	187	281
CG11696	226	198	103	91	96	296	295	214	230	160	245	272	263	216	263	225	NA	NA	NA	144	164	138	156	72	113	66	243	255	224	269	299	119	175	245	NA	NA	NA	127	187	281
CG11697	0	0	3	9	5	0	0	0	0	0	0	NA	NA	NA	0	0	NA	NA	NA	1	0	0	1	1	1	1	0	0	0	0	0	0	0	0	NA	NA	NA	1	0	0
CG11698	0	0	0	0	0	0	0	0	0	0	0	0	0	0	0	0	0	0	0	0	0	0	0	0	0	0	0	0	0	0	0	0	0	0	0	0	0	0	0	0
CG11699	677	670	426	558	484	314	211	199	602	303	677	338	353	279	164	112	232	163	294	390	509	341	502	684	1110	244	273	253	203	204	468	636	316	687	222	150	156	182	189	276
CG11700	NA	NA	NA	NA	NA	NA	NA	NA	402	221	360	NA	NA	NA	NA	NA	NA	NA	NA	NA	NA	NA	NA	NA	NA	NA	NA	NA	NA	NA	258	342	227	307	NA	NA	NA	NA	NA	NA
CG11703	0	0	0	0	5	0	1	0	0	1	0	0	0	3	0	0	0	0	0	1	6	2	1	0	0	0	0	0	1	0	0	0	0	0	0	0	0	0	0	0
CG11710	80	94	418	417	466	238	239	202	368	332	517	332	264	220	261	204	264	243	326	327	251	324	305	420	563	240	344	284	260	274	423	359	279	454	232	122	151	166	195	267
CG1172	40	74	197	130	127	167	141	120	454	372	531	144	159	142	106	88	132	72	141	242	202	199	162	81	79	151	49	42	141	133	555	426	367	443	89	37	44	24	53	54
CG11722	227	243	153	194	227	277	299	174	281	177	300	201	193	152	156	210	255	197	288	84	168	88	62	265	374	148	280	297	213	260	184	352	160	290	189	196	215	307	200	376
CG11723	74	120	155	128	128	118	174	103	279	182	325	176	185	144	131	94	164	110	167	246	267	267	170	317	289	205	64	64	131	155	315	276	176	281	116	94	81	46	63	79
CG11726	0	1	NA	NA	NA	0	0	0	0	0	0	0	0	0	0	0	0	0	0	NA	NA	NA	NA	0	0	0	1	1	0	0	0	0	0	0	0	0	0	0	0	0
CG11737	305	284	521	320	282	512	395	301	735	379	646	181	188	166	489	300	482	228	400	580	449	666	555	113	115	60	278	177	336	263	721	552	498	583	348	340	318	209	168	324
CG11739	476	539	1198	867	865	1085	928	752	3024	1776	2501	1065	1282	1097	715	621	1569	835	1166	663	601	708	704	544	675	971	628	612	1281	1067	2414	2193	1642	2386	1139	705	865	355	438	601
CG11741	2	3	NA	NA	NA	28	8	27	15	14	66	1	2	0	12	5	63	43	88	NA	NA	NA	NA	NA	NA	NA	15	7	33	38	153	460	154	175	133	146	120	21	36	12
CG11752	693	902	483	528	492	549	393	367	1000	414	994	842	837	689	380	327	971	524	909	507	597	673	614	400	805	96	921	620	301	366	435	1054	280	1036	1112	739	880	1019	903	1358
CG11753	146	135	142	112	101	139	175	90	273	125	166	95	77	54	150	93	146	75	148	128	121	149	116	229	304	262	273	126	95	106	219	234	108	217	191	162	155	196	183	300
CG11755	250	310	68	72	76	126	148	99	79	70	100	63	61	35	42	54	47	30	73	73	95	98	89	153	201	317	203	205	124	114	67	116	56	47	56	40	36	165	144	202
CG11756	2	0	NA	NA	NA	0	0	0	0	1	0	NA	NA	NA	0	3	1	1	0	NA	NA	NA	NA	NA	NA	NA	0	3	0	0	0	0	1	0	2	0	1	1	0	1
CG11760	5	14	88	30	48	19	19	21	38	43	77	28	14	11	8	4	20	8	14	46	30	61	32	17	11	37	10	4	12	18	48	166	10	71	5	15	9	1	4	2
CG11762	13	11	31	11	31	0	0	0	3	1	0	102	128	85	0	2	1	1	0	114	122	105	80	72	105	86	7	4	0	0	0	0	0	0	1	0	2	7	7	9
CG11771	384	565	658	559	550	806	629	567	931	687	1061	607	535	456	648	421	712	423	514	661	760	766	689	474	459	517	621	523	619	680	969	605	652	1024	344	259	274	399	552	708
CG11777	156	157	61	82	71	42	62	36	102	52	126	93	95	111	48	28	56	61	76	93	127	96	95	62	77	84	112	104	43	43	72	182	66	117	58	74	54	102	78	119
CG11779	374	612	479	355	442	612	726	684	752	466	671	652	675	506	271	186	292	167	271	450	681	455	295	386	360	357	188	235	640	655	748	586	594	681	134	103	119	116	168	192
CG11781	787	724	132	176	204	222	287	140	306	190	349	350	502	403	233	176	197	174	373	143	253	168	138	258	317	71	329	314	164	217	235	501	175	329	213	295	278	338	226	387
CG11786	NA	NA	NA	NA	NA	1	1	2	0	2	1	NA	NA	NA	0	0	169	75	146	NA	NA	NA	NA	NA	NA	NA	6	1	3	0	2	1	0	0	93	170	128	1	2	7
CG11788	25	36	12	14	9	52	49	43	66	100	93	226	275	181	135	183	89	75	136	20	15	26	18	27	50	23	178	201	45	33	70	51	47	73	98	62	73	87	111	168
CG11790	414	410	161	151	157	1063	1143	723	987	844	1403	440	404	317	895	721	2938	1823	3778	218	360	246	216	461	555	263	1317	1135	769	756	1044	819	661	1096	2287	1642	1622	772	725	1120
CG11791	468	516	1428	1102	1704	537	563	368	1287	737	1104	358	327	239	401	328	532	274	617	471	651	539	434	415	520	350	412	284	348	319	1083	1164	753	916	388	319	335	245	252	477
CG11796	544	1295	3070	1811	1996	1813	1183	1499	4214	2128	4277	342	811	691	3348	2361	3366	1913	2728	2007	2397	2003	1559	483	830	1628	2941	5306	1997	1625	4658	4919	2811	1949	3586	2293	2541	1427	2000	2391
CG11802	392	372	221	185	162	471	436	297	512	292	467	338	269	232	441	273	170	102	216	148	139	156	176	221	251	220	541	314	374	415	446	376	310	470	205	121	129	294	380	535
CG11807	134	156	349	195	235	444	271	363	489	198	423	465	392	387	275	173	315	184	299	354	423	430	333	265	328	337	220	148	366	343	391	498	323	410	179	215	194	169	187	276
CG11808	250	150	85	100	146	167	275	180	102	139	219	171	160	117	63	55	97	89	233	61	135	93	80	196	257	213	348	401	166	201	183	226	97	150	147	95	66	157	197	277
CG11811	321	264	271	275	252	288	304	189	619	412	582	361	324	250	216	275	400	241	399	214	215	206	233	324	393	99	169	193	186	213	561	509	375	545	316	152	166	107	115	218
CG11815	1	3	0	0	0	0	0	0	0	0	0	116	144	127	0	0	0	0	0	0	0	0	0	0	1	1	0	0	0	3	0	0	0	0	0	0	0	1	0	0
CG11816	1	0	0	0	0	1	0	3	0	1	1	3	2	4	2	0	0	0	0	1	0	0	0	0	0	0	0	2	0	5	1	0	1	0	0	0	1	0	0	0
CG11825	1090	1424	441	390	370	459	357	448	37	37	54	1060	878	842	33	15	373	280	475	563	816	607	500	938	1041	342	263	238	380	265	47	71	39	46	289	314	281	177	186	329
CG11828	NA	NA	0	0	0	2	2	4	4	2	6	8	4	12	22	16	0	1	4	2	0	5	4	NA	NA	NA	2	4	2	0	0	0	1	4	0	1	0	2	0	2
CG11835	235	185	0	0	0	248	344	183	237	127	181	174	141	201	207	133	170	120	188	919	915	853	1023	112	97	470	121	134	257	314	195	87	124	245	131	76	67	73	63	128
CG11836	30	14	46	24	57	18	16	9	81	47	103	72	90	88	27	18	12	10	19	7	4	6	4	6	3	9	47	41	13	12	58	55	60	82	16	14	9	34	26	55
CG11837	104	144	83	63	89	58	67	56	89	70	155	139	116	66	123	78	145	69	187	149	195	171	119	109	167	34	76	46	71	66	92	128	67	105	141	136	123	75	57	85
CG11839	130	182	NA	NA	NA	60	120	68	92	74	140	636	514	436	70	96	95	57	138	NA	NA	NA	NA	107	121	132	140	148	78	67	97	93	53	114	106	70	55	94	93	169
CG11841	807	933	1326	1305	1194	2371	3295	1699	1984	1501	1756	1728	1974	1369	1395	1067	1723	1196	1635	709	660	881	698	562	1086	656	1050	1286	2021	2059	1378	1266	941	1658	1291	868	1061	507	552	729
CG11842	594	1174	NA	NA	NA	722	780	513	397	339	394	566	1049	794	495	451	NA	NA	NA	NA	NA	NA	NA	148	177	180	162	105	873	726	296	392	203	497	NA	NA	NA	108	111	184
CG11843	13	16	93	110	92	194	142	160	37	10	33	25	17	23	85	19	1	2	5	66	58	65	50	16	11	7	93	58	131	108	29	11	9	33	5	0	0	30	52	82
CG11851	73	144	379	275	253	233	118	163	180	125	185	419	319	373	163	121	203	120	161	298	309	289	187	45	53	90	186	102	203	127	231	259	169	159	84	105	78	93	106	171
CG11852	407	607	43	21	12	11	30	13	133	75	107	17	24	23	125	49	193	64	279	85	66	63	74	3	7	1	128	186	15	15	96	95	69	82	195	213	183	25	44	72
CG11854	57	86	3617	3455	3682	98	62	89	17	8	17	11	5	0	16	6	6	1	3	2	0	1	1	173	225	202	121	76	100	81	16	7	12	16	2	1	1	74	74	78
CG11857	415	479	899	491	598	550	501	357	1739	982	1750	1832	2066	1866	330	227	434	180	320	519	432	576	376	371	413	470	174	132	491	369	2116	2017	1612	2028	198	215	215	100	116	192
CG11858	544	489	NA	NA	NA	230	448	226	269	352	832	283	407	317	105	147	358	524	869	193	336	291	220	236	441	72	501	717	258	370	596	624	363	781	465	263	321	335	314	433
CG11865	NA	NA	NA	NA	NA	0	0	0	0	0	0	0	0	0	0	0	0	1	0	3	0	2	2	0	0	0	NA	NA	0	0	0	0	0	0	1	0	0	NA	NA	NA
CG11873	105	367	4630	1041	876	991	727	1033	1230	528	1116	837	500	575	648	130	87	33	80	3255	1775	3013	2964	NA	NA	NA	202	224	1240	833	1891	1377	1613	1004	51	73	65	27	66	82
CG11876	3948	4132	3345	2829	2967	4156	4130	2307	5136	3351	4983	3041	3039	1890	3125	2441	5081	2798	4458	3408	3333	3197	3076	2216	3254	1454	4659	4578	2838	3560	3185	3103	2579	5357	4846	2138	2419	3787	5465	6851
CG11878	0	0	235	215	216	4	5	3	1	1	0	21	33	13	4	0	0	1	0	173	219	232	140	185	268	311	0	1	8	3	3	10	1	0	1	0	0	0	1	0
CG11880	196	266	663	314	303	602	354	453	725	351	444	501	338	437	405	243	335	140	353	527	516	592	438	211	144	464	264	223	420	383	716	650	547	365	194	150	148	161	179	268
CG11882	169	137	110	86	135	102	210	93	50	55	85	38	60	57	170	137	87	60	117	88	98	96	70	138	182	701	175	189	117	159	34	63	27	59	105	60	69	86	114	192
CG11883	250	306	1259	622	646	662	362	471	886	472	960	780	415	509	360	206	260	181	247	709	604	686	593	511	410	705	169	178	508	331	971	723	754	765	105	123	137	104	130	211
CG11885	132	117	12	18	18	121	134	64	107	68	99	163	127	61	69	70	75	60	137	61	97	69	73	127	187	24	135	76	88	56	59	189	38	78	116	89	132	127	88	135
CG11892	28	41	164	81	51	175	144	127	83	29	98	56	46	46	81	41	18	12	34	77	55	77	60	9	18	16	NA	NA	109	117	46	65	55	74	16	17	19	NA	NA	NA
CG11893	465	568	415	299	434	337	345	365	383	583	1005	576	559	404	1032	611	819	504	1173	27	39	41	23	196	227	198	250	299	287	266	506	711	358	394	728	574	578	147	127	229
CG11897	442	429	533	332	328	591	682	499	782	534	429	737	660	820	NA	NA	494	192	374	642	525	628	529	309	253	479	659	415	550	550	630	402	529	376	264	130	162	205	256	376
CG11898	1	3	5	2	2	4	1	1	6	19	6	4	1	1	9	22	2	2	2	5	5	2	6	1	1	0	53	23	3	0	5	0	2	7	1	2	0	22	19	29
CG11899	1656	3109	1776	1572	1583	1235	1235	854	2300	2194	2768	1622	1770	1423	2527	1933	2777	1540	2850	3552	2863	3350	3677	859	958	1121	2892	4690	1632	1467	2123	1696	1513	2267	3850	1875	2612	1393	1873	2419
CG11902	192	254	245	175	149	298	239	269	294	192	258	360	307	298	47	34	335	172	253	555	518	549	481	541	431	838	356	272	258	226	409	185	286	212	167	142	139	184	263	343
CG11905	2	0	3	0	4	0	1	0	0	1	7	0	2	0	0	1	2	0	2	2	1	3	1	0	1	0	7	2	0	3	0	3	4	2	0	1	0	0	1	1
CG11906	179	152	142	99	138	222	273	189	241	173	238	173	122	112	78	64	195	98	222	237	249	232	309	320	353	271	249	202	230	246	187	195	147	173	187	79	102	148	164	206
CG11911	0	0	0	0	0	0	0	0	0	0	0	0	0	0	0	0	0	0	0	0	0	0	0	0	0	0	0	0	0	0	0	0	0	0	0	0	0	0	0	0
CG11912	0	0	0	0	0	0	0	0	0	0	0	0	0	0	0	0	0	0	0	0	0	0	0	0	0	0	0	0	0	0	0	0	0	0	0	0	0	0	0	0
CG11913	0	0	0	0	0	0	0	1	0	0	0	0	0	0	0	0	0	0	0	0	0	0	0	0	0	0	0	0	0	0	0	0	0	0	0	0	0	0	0	0
CG11920	142	219	770	587	719	176	136	152	126	89	170	213	259	106	93	91	20	4	9	266	495	330	163	151	221	125	241	255	152	116	136	319	87	101	7	13	3	191	136	280
CG11927	342	344	378	242	391	343	348	272	274	172	267	303	305	230	262	249	287	226	387	308	357	305	371	438	473	294	228	239	364	275	293	284	203	214	219	148	163	161	167	260
CG11929	0	0	NA	NA	NA	1	1	2	0	1	0	17	10	6	0	0	0	0	0	NA	NA	NA	NA	NA	NA	NA	0	0	3	1	0	0	0	0	0	0	0	0	0	0
CG11951	NA	NA	NA	NA	NA	NA	NA	NA	381	279	457	NA	NA	NA	NA	NA	273	93	275	NA	NA	NA	NA	NA	NA	NA	NA	NA	NA	NA	347	219	305	339	164	111	149	NA	NA	NA
CG11961	406	541	274	135	173	1022	769	684	628	289	568	336	278	296	596	306	484	193	300	156	157	166	145	6	7	3	804	535	906	713	574	672	399	485	190	314	261	560	521	878
CG11964	361	361	653	717	648	407	573	407	549	461	727	1078	924	796	452	418	565	414	694	435	624	446	401	580	604	487	393	376	433	379	645	429	401	571	508	245	298	227	231	353
CG11966	0	0	0	2	0	0	0	0	0	2	0	0	0	0	0	0	NA	NA	NA	0	0	3	2	0	0	0	0	1	0	0	0	0	0	0	NA	NA	NA	0	0	0
CG11970	314	327	443	260	218	816	556	617	488	244	387	341	312	334	403	216	163	83	126	520	493	533	536	395	296	706	658	632	757	616	518	377	446	394	51	62	54	262	390	629
CG11975	268	227	786	708	687	424	279	306	427	212	319	434	380	299	320	214	363	191	381	656	787	666	492	366	456	303	374	243	384	311	351	410	259	256	272	236	253	274	250	359
CG11977	NA	NA	6	9	6	1	1	0	0	0	0	0	0	0	0	0	2	0	0	23	24	30	13	0	0	0	0	0	0	0	0	0	0	0	0	0	1	0	0	0
CG11980	261	304	135	119	140	186	175	132	512	489	701	206	166	210	64	82	203	145	216	277	368	341	255	197	241	113	179	193	138	157	540	591	353	604	168	125	101	83	110	129
CG11982	694	634	246	195	189	738	621	449	887	613	828	251	233	215	532	454	1083	610	926	381	433	405	426	370	426	154	898	748	539	543	593	575	444	853	943	524	521	625	887	1230
CG11983	41	52	35	18	36	60	56	46	40	40	57	100	78	47	7	18	39	17	64	57	48	52	63	30	29	25	72	86	39	36	35	58	11	34	31	29	27	76	79	114
CG11984	2216	1644	2599	1881	2015	2568	3094	1653	3669	2340	3049	2000	1282	2163	1625	1646	1959	1194	2018	2778	2848	2716	2811	1814	1596	2365	1842	1577	2111	2444	2707	2075	2350	2999	1868	841	991	1086	1440	2184
CG11985	78	156	184	188	182	152	158	129	237	104	376	202	296	362	181	159	134	168	295	113	149	123	115	208	262	373	203	269	167	154	168	419	119	241	175	261	228	291	179	290
CG11986	337	328	92	46	62	82	110	84	105	98	180	242	252	185	96	78	9	7	27	168	199	183	172	126	134	67	60	44	73	109	99	61	55	119	10	12	17	24	27	41
CG11997	2	3	43	57	36	19	24	21	0	0	0	0	0	0	0	1	5	3	2	6	0	7	4	4	1	1	3	3	39	39	0	0	1	0	1	5	3	3	3	5
CG11999	435	466	447	426	429	351	438	193	495	200	426	296	302	285	297	238	346	168	359	283	273	325	336	459	646	483	264	237	224	349	497	433	304	470	340	160	201	124	165	233
CG12003	30	33	45	44	28	33	21	23	0	0	0	8	3	4	17	21	102	24	65	29	12	33	27	2	5	5	25	21	16	21	0	0	0	0	47	34	24	16	27	30
CG12004	160	252	1120	697	696	777	474	558	1696	767	1216	274	189	151	400	238	325	146	289	846	605	862	576	337	244	684	177	114	562	590	1395	1497	1047	1090	132	220	192	153	179	276
CG12006	96	100	260	199	229	736	675	542	801	526	740	379	297	288	503	488	883	432	797	249	241	241	214	151	109	146	805	590	533	524	626	476	446	603	508	358	375	415	471	715
CG12007	261	333	254	195	226	700	860	523	447	335	524	355	268	239	329	272	0	0	0	228	189	219	217	328	399	523	641	401	559	527	428	279	383	435	0	1	0	292	298	498
CG12009	0	0	8	4	8	0	1	0	1	2	0	7	13	5	0	0	5	2	8	2	2	1	3	0	0	0	3	4	0	4	0	0	0	0	1	0	0	0	1	2
CG12010	160	155	10	11	5	23	22	21	81	68	67	154	109	112	149	154	132	61	119	207	136	204	231	112	140	108	47	41	25	33	74	58	53	68	93	71	69	29	30	39
CG12011	0	0	NA	NA	NA	2	5	4	0	0	0	2	0	0	0	0	0	1	1	NA	NA	NA	NA	2	2	10	3	1	2	0	0	0	0	0	1	2	0	1	1	1
CG12012	61	56	247	202	193	235	310	196	448	391	616	123	112	121	183	136	184	115	215	181	192	212	166	189	167	157	142	100	251	210	380	804	369	523	157	122	103	63	82	125
CG12014	122	89	69	49	39	60	90	49	178	116	132	478	363	314	130	174	192	119	254	248	221	242	253	87	89	139	122	81	44	59	76	68	61	96	162	75	101	41	49	65
CG12017	0	0	0	2	0	0	0	0	8	9	16	0	2	1	0	2	0	2	0	2	1	3	6	0	3	3	0	0	0	0	5	7	12	2	0	0	0	0	0	0
CG12018	114	89	26	16	19	96	87	57	96	88	118	125	99	72	44	13	75	37	78	104	93	108	127	99	126	68	142	86	91	73	80	71	41	94	83	45	50	113	99	155
CG12020	6	8	15	12	5	0	0	0	1	1	0	0	0	0	0	0	0	0	1	1	2	2	1	0	0	0	0	0	0	0	0	0	0	0	1	0	0	0	0	0
CG12024	170	283	1	8	1	438	301	347	962	329	592	450	450	454	339	181	303	142	283	734	623	855	844	114	105	170	136	114	429	317	983	987	667	575	139	149	124	91	121	159
CG12025	127	225	509	317	339	522	284	431	2512	1383	2035	311	275	177	309	125	210	96	165	756	557	729	547	118	114	320	46	33	462	362	2227	3177	2026	2013	71	80	89	31	43	72
CG12027	0	0	NA	NA	NA	0	0	0	0	0	0	0	0	1	0	0	1	0	0	NA	NA	NA	NA	1	0	0	1	1	3	0	0	0	0	0	0	0	1	0	0	1
CG12034	NA	NA	NA	NA	NA	NA	NA	NA	416	295	443	258	207	193	NA	NA	185	115	160	NA	NA	NA	NA	NA	NA	NA	NA	NA	NA	NA	296	233	247	438	178	99	98	NA	NA	NA
CG12035	0	1	7	0	4	0	1	0	0	0	0	0	0	0	0	0	0	0	1	13	4	14	8	0	0	0	0	1	3	0	0	0	0	0	0	0	0	0	0	0
CG12038	446	585	166	207	162	445	396	329	498	296	458	684	499	457	251	226	380	273	485	222	249	237	179	156	138	186	508	413	290	289	348	200	234	329	432	256	273	456	464	648
CG12042	469	467	302	274	263	393	277	296	438	246	422	412	363	288	210	196	211	95	228	365	298	356	331	363	368	270	320	229	300	287	366	291	245	311	189	128	125	227	221	369
CG12050	325	420	304	214	242	595	385	540	235	232	313	307	268	206	193	136	200	107	211	629	535	657	731	125	120	125	325	324	455	314	414	203	211	285	177	114	97	151	189	238
CG12054	41	226	1558	308	327	382	234	490	887	368	735	734	571	889	639	139	137	79	128	406	306	377	287	87	68	264	44	43	546	427	1234	1699	1171	697	38	110	54	23	21	46
CG12056	237	297	177	160	149	444	402	275	361	231	282	1133	1021	931	168	164	NA	NA	NA	180	223	226	172	410	607	354	530	376	288	341	207	300	154	288	NA	NA	NA	392	367	578
CG12057	0	0	2	2	1	4	10	3	3	2	1	0	0	0	0	0	0	0	0	5	3	2	8	2	3	0	1	0	5	10	0	0	1	0	0	0	0	0	0	1
CG12061	1	0	NA	NA	NA	NA	NA	NA	1	0	0	1	1	1	22	2	NA	NA	NA	NA	NA	NA	NA	NA	NA	NA	NA	NA	NA	NA	0	0	0	2	NA	NA	NA	NA	NA	NA
CG12065	518	735	834	598	546	875	1132	774	1093	669	1043	1706	1410	1167	422	299	708	433	682	1147	1310	1111	1003	1422	1631	2056	697	580	928	770	1349	1017	989	799	386	209	206	254	351	489
CG12069	0	0	0	0	0	0	0	0	0	2	0	0	0	0	0	0	2	0	1	0	0	0	0	0	1	0	0	0	0	0	0	0	0	0	1	1	0	0	0	0
CG12071	286	417	571	284	205	1195	980	889	1404	599	1137	931	771	1012	308	135	703	577	628	331	270	331	318	85	58	139	457	485	1171	971	1551	941	1156	1348	448	316	296	237	336	508
CG12075	543	591	764	376	435	1925	1556	1454	910	696	658	297	263	263	523	460	843	294	539	550	504	428	527	237	172	358	868	918	1760	1677	941	610	883	585	401	190	215	334	602	813
CG12078	0	0	0	0	0	0	0	0	0	0	0	238	355	178	0	0	0	0	0	1	0	1	0	NA	NA	NA	0	0	0	0	0	0	0	0	0	0	0	0	0	0
CG1208	71	111	491	205	206	232	94	140	243	132	243	286	235	222	104	49	127	50	114	647	551	657	585	92	110	80	81	49	171	99	262	238	184	178	69	68	49	63	44	78
CG12081	99	173	284	250	226	551	462	344	417	299	386	310	251	224	140	65	108	53	83	575	456	605	652	148	138	199	192	141	369	367	320	275	320	351	77	42	54	145	161	201
CG12082	784	834	928	818	913	745	729	581	697	551	802	605	522	412	562	480	924	483	829	782	741	820	767	763	806	460	1337	1117	770	630	740	417	527	629	686	316	332	467	656	889
CG12084	260	366	1189	700	789	1599	1151	1081	1306	889	1132	623	459	359	822	779	1670	845	1429	915	764	936	810	717	477	720	811	619	1227	1177	1196	859	910	885	1241	694	723	466	591	828
CG12090	1108	1253	1316	670	751	1480	1212	1183	3700	2316	3402	847	629	655	1617	1354	765	572	772	2128	1813	2181	1967	715	556	588	3486	2847	1532	1181	3326	2121	2413	3145	554	474	459	2067	2392	3331
CG12091	585	616	734	466	547	1938	1837	1250	4571	2210	3327	610	459	374	741	485	1376	737	1070	1642	1486	1951	1825	887	937	765	819	599	1401	1551	3191	3328	2386	2911	931	484	537	458	680	928
CG12093	1029	1177	504	421	455	968	1040	555	655	443	603	852	912	689	429	574	678	396	619	325	305	380	341	517	696	513	1477	1065	853	767	490	456	382	589	682	359	386	867	949	1335
CG12096	585	796	227	190	178	243	182	187	338	272	366	247	208	201	153	152	411	205	404	279	238	302	317	285	314	222	472	410	198	211	322	280	192	340	350	227	230	216	253	352
CG12099	1799	1848	3588	2149	2415	3227	2535	2573	3425	1986	2684	1845	1570	1245	1787	1711	3063	1180	2959	3266	3395	3262	3063	NA	NA	NA	2386	1987	2888	2588	3387	2771	2582	2369	2211	1343	1432	1605	1871	2494
CG12104	97	148	191	215	196	124	151	90	358	223	332	190	207	191	184	180	122	64	136	187	241	259	233	198	196	342	52	57	160	105	366	354	246	254	90	51	66	32	27	45
CG12105	1	4	3	2	0	0	4	6	80	56	67	2	3	6	0	0	20	16	32	1	0	0	0	2	0	3	1	0	3	6	97	50	70	85	5	5	6	0	3	0
CG12106	183	145	221	224	230	53	54	40	160	75	93	173	184	185	52	32	58	22	38	142	140	137	110	118	169	112	28	14	39	38	104	134	71	114	43	31	28	18	17	38
CG12107	386	401	260	194	305	233	373	248	682	513	979	318	340	427	201	266	284	247	483	173	194	180	183	187	224	47	315	428	227	224	805	894	586	953	291	135	148	144	159	267
CG12111	0	0	0	3	5	0	0	1	1	0	6	0	1	0	0	0	1	0	0	5	6	7	10	8	3	1	60	67	0	0	1	0	0	0	3	0	1	16	11	23
CG12112	1	0	NA	NA	NA	66	99	56	107	104	155	0	2	4	8	14	1	0	2	NA	NA	NA	NA	0	0	0	98	100	57	51	99	123	66	112	0	1	0	47	49	88
CG12115	0	0	NA	NA	NA	4	3	1	1	1	0	0	0	0	0	0	NA	NA	NA	NA	NA	NA	NA	0	0	2	0	0	1	0	0	0	1	0	NA	NA	NA	0	0	0
CG12116	650	943	3150	3766	3919	3632	1610	3005	181	262	202	1382	1458	1275	830	1402	24854	21601	23976	1195	954	1304	1207	879	1566	727	3953	5981	4684	2689	344	346	259	454	18551	10571	11159	2302	3397	3068
CG12118	861	655	645	553	467	549	452	351	712	485	676	456	432	239	316	257	562	273	669	381	411	439	360	503	792	241	605	508	320	323	406	653	332	530	619	394	393	507	542	846
CG12119	118	116	333	356	366	314	261	165	447	181	186	242	214	230	68	111	185	89	192	385	438	406	387	306	412	171	128	133	341	266	236	133	189	212	171	80	77	92	127	187
CG12121	362	452	518	312	317	1695	1586	1407	1273	791	904	764	680	526	393	250	674	292	584	1024	1086	1017	750	582	411	396	769	723	1658	1522	1703	1198	1184	822	401	326	381	442	544	903
CG12123	160	151	177	113	165	52	78	37	119	79	146	138	124	96	112	75	120	86	159	123	121	145	123	218	376	156	130	92	37	47	65	81	80	148	147	96	96	78	89	108
CG12125	45	86	169	118	124	283	166	242	421	206	408	128	136	129	159	100	259	103	217	387	412	462	446	103	88	53	147	101	276	255	322	339	261	358	170	82	119	80	103	118
CG12126	0	0	0	0	0	0	0	0	0	0	0	0	0	0	0	0	0	0	0	NA	NA	NA	NA	0	0	0	0	0	0	0	0	0	0	0	0	0	0	0	0	0
CG12128	136	161	213	177	182	308	292	262	259	322	433	188	180	142	70	136	280	175	384	144	153	153	165	121	132	72	418	344	265	245	405	276	236	321	274	172	155	269	288	408
CG12129	152	214	771	631	746	377	475	354	247	248	290	258	226	207	166	172	311	202	465	370	377	441	287	397	502	165	456	356	386	385	195	214	142	211	324	191	211	216	214	337
CG1213	1114	1269	1047	630	713	2190	2093	993	3415	2421	2857	2649	2846	3759	2663	2536	1994	782	1755	1182	779	1140	1138	805	731	499	1172	623	2811	2473	3375	3044	2874	2869	2215	1317	1281	483	647	731
CG12133	NA	NA	NA	NA	NA	0	0	0	1	0	0	NA	NA	NA	0	0	1	1	0	NA	NA	NA	NA	NA	NA	NA	0	2	0	0	0	0	0	0	0	1	0	0	0	0
CG12134	203	194	68	53	77	121	83	87	110	120	215	139	163	112	45	53	176	97	197	255	267	279	242	172	220	128	258	287	116	137	118	153	108	184	210	115	117	111	161	168
CG12147	NA	NA	2	1	0	0	0	1	0	0	0	0	0	1	0	1	NA	NA	NA	8	3	20	9	3	0	4	1	0	0	0	0	0	0	0	NA	NA	NA	0	0	0
CG12155	295	276	407	259	303	367	349	260	424	245	361	491	377	384	160	123	248	180	212	544	530	533	471	383	314	361	242	178	292	377	428	403	337	369	149	102	99	139	134	213
CG12158	NA	NA	NA	NA	NA	NA	NA	NA	10683	4844	19600	NA	NA	NA	NA	NA	NA	NA	NA	NA	NA	NA	NA	NA	NA	NA	NA	NA	NA	NA	11968	43167	4807	17658	NA	NA	NA	NA	NA	NA
CG12159	144	154	182	171	162	204	360	177	759	457	551	272	236	254	117	169	349	214	514	250	309	296	238	172	195	321	296	219	235	225	495	943	350	498	325	172	171	150	186	237
CG12162	1357	1420	866	762	807	920	914	585	928	532	1004	873	946	653	734	494	1168	715	1126	1177	1254	1242	1094	609	747	388	1155	1019	593	666	641	690	448	824	1160	588	624	722	977	1366
CG12163	1794	2160	6199	4872	4637	5417	5757	3793	7555	5201	6594	6939	7368	5070	5889	4776	2033	1074	2034	4741	4425	4474	4136	3010	2546	3367	2955	2205	5361	5210	6954	6153	6150	6603	1492	688	786	1463	1789	2495
CG12164	146	91	589	459	465	14	23	20	14	3	10	21	17	19	3	4	3	4	1	NA	NA	NA	NA	23	27	65	0	1	24	30	9	15	28	17	0	1	2	0	0	0
CG12170	160	196	165	144	163	380	406	282	487	348	426	509	598	522	350	260	531	304	546	313	302	313	310	208	274	216	452	368	364	394	337	242	316	414	528	228	302	258	325	486
CG12171	70	40	865	1148	1096	163	97	77	860	673	661	9	25	28	183	143	298	203	273	380	450	447	448	205	349	301	1625	1392	94	114	669	742	329	588	266	112	162	555	755	1035
CG12173	141	167	85	65	63	277	355	200	367	280	538	154	186	142	288	236	330	190	417	66	53	59	63	213	257	110	800	1275	383	325	337	279	218	458	311	267	293	698	591	928
CG12177	225	280	472	391	447	469	541	313	633	334	463	214	173	125	506	329	262	151	270	NA	NA	NA	NA	98	127	194	534	443	344	456	380	319	241	407	282	143	175	216	348	373
CG12179	12	28	213	113	108	53	46	30	110	129	146	71	92	64	1	1	44	16	26	54	42	54	58	201	139	354	16	24	46	49	197	110	122	109	22	6	7	12	15	15
CG1218	267	320	144	158	160	136	187	163	162	139	217	208	192	182	131	171	135	79	180	336	474	346	275	453	541	394	276	287	145	126	167	164	117	179	119	61	77	141	162	231
CG12182	112	114	30	6	21	116	68	88	134	75	136	598	516	456	128	78	57	34	36	56	47	60	61	441	458	602	84	68	114	62	139	149	85	81	16	22	38	59	50	100
CG12184	12	28	213	113	108	53	46	30	7	4	8	71	92	64	1	1	44	16	26	54	42	54	58	201	139	354	16	24	46	49	5	0	6	0	22	6	7	12	15	15
CG12194	491	354	282	165	203	762	539	545	1039	374	747	538	374	587	472	407	689	387	581	461	329	474	454	739	861	608	301	137	507	517	784	491	637	687	463	271	299	224	288	422
CG12200	0	0	0	0	0	0	1	0	0	0	0	0	0	0	0	0	0	0	0	0	0	0	0	13	9	5	0	0	0	0	0	0	0	0	0	0	0	0	0	0
CG12203	1458	1890	846	1075	940	1233	977	671	2465	1088	2199	1531	1582	1252	1010	643	1757	950	1317	855	1035	913	1360	1341	2381	563	1579	1668	903	948	1349	2561	1032	2227	1717	1028	935	1199	1447	2170
CG12204	279	207	140	142	135	104	109	87	133	126	331	NA	NA	NA	155	309	176	226	291	45	47	55	69	75	73	93	54	80	82	103	141	148	75	250	205	60	109	42	34	67
CG12206	137	111	156	95	103	26	29	27	14	7	13	48	46	29	40	15	49	29	21	133	130	109	85	106	116	212	23	30	26	30	8	6	19	2	18	10	11	23	20	32
CG12207	414	397	1158	648	743	718	670	547	1431	682	963	504	484	460	427	282	427	218	359	982	1064	1104	904	326	319	891	486	426	590	563	1290	1041	994	1033	192	167	141	248	279	409
CG12209	0	0	18	16	9	139	163	96	2	1	0	6	6	13	13	5	7	4	10	80	89	106	69	5	3	5	23	8	101	98	1	0	4	1	6	5	6	10	16	30
CG12213	532	555	1917	1236	1197	1082	777	836	1511	859	1185	858	761	637	843	458	762	391	614	1034	1321	1045	802	568	415	1025	448	478	913	786	1372	1097	1021	1044	396	238	246	239	339	440
CG12219	94	79	197	90	111	269	219	153	213	127	196	139	86	112	146	85	NA	NA	NA	208	174	204	190	113	71	197	194	153	201	145	205	138	96	170	NA	NA	NA	115	139	218
CG12224	NA	NA	NA	NA	NA	NA	NA	NA	4	0	0	NA	NA	NA	NA	NA	NA	NA	NA	NA	NA	NA	NA	NA	NA	NA	NA	NA	NA	NA	4	2	1	2	NA	NA	NA	NA	NA	NA
CG12229	0	0	0	0	0	0	0	0	0	0	0	0	0	0	0	0	0	0	0	0	0	0	0	0	0	0	0	0	0	1	0	0	0	0	0	0	0	0	0	0
CG12231	NA	NA	26	18	21	0	2	0	0	1	0	NA	NA	NA	0	0	0	0	0	1	0	0	1	0	0	0	0	0	2	0	0	0	0	0	0	0	0	0	0	0
CG12236	117	125	337	182	205	303	251	225	479	276	491	159	148	130	287	119	212	99	195	354	399	393	317	171	125	384	173	202	334	185	591	488	388	367	123	84	68	89	103	163
CG12237	514	477	433	366	357	515	374	284	1554	925	1177	473	325	324	399	405	603	258	517	322	432	314	299	687	829	620	1255	955	381	416	891	566	661	961	476	197	206	630	1050	1319
CG12239	7206	5701	726	591	630	3903	7572	4756	8211	8995	5824	4912	3910	4522	3752	5023	6181	2663	9059	1999	3070	2230	1782	NA	NA	NA	10581	11342	3863	5169	8654	4272	7151	4134	4241	1210	1613	3374	5203	6422
CG12241	43	119	252	149	126	458	284	357	295	142	238	124	58	47	340	196	273	146	236	358	384	353	314	327	220	436	70	47	401	379	325	243	250	242	101	131	103	43	57	73
CG12253	121	109	234	185	232	82	64	74	121	67	195	652	366	280	212	135	173	93	156	413	604	504	312	219	258	168	126	83	77	44	129	196	77	162	113	128	127	112	89	164
CG12256	8	12	2	4	9	3	2	2	170	158	291	3	0	1	384	266	361	189	270	0	0	1	0	0	3	1	391	145	1	1	132	149	126	149	271	291	335	90	58	93
CG12259	507	449	372	494	498	329	481	287	192	165	354	569	614	398	120	176	247	274	397	210	382	230	214	247	311	336	318	365	439	372	295	323	135	253	234	138	156	143	173	250
CG12262	770	1390	4887	4383	4413	2673	2451	1614	5554	1158	1693	3046	3612	1782	3933	2526	1175	553	1292	2240	1812	2306	2250	1454	1970	4509	1701	1434	1979	1712	1872	916	1838	1465	941	435	466	1073	1326	1568
CG12263	138	177	481	194	283	398	246	267	287	140	321	435	406	417	288	188	7	1	2	809	774	781	690	458	383	320	380	222	334	249	254	170	175	214	1	1	0	228	208	368
CG12264	1031	1196	701	612	657	1576	1391	1028	1307	938	1349	1261	1047	730	761	789	1963	996	2136	1181	1263	1208	1101	842	1206	753	2473	1522	1171	1195	953	1067	667	1049	1750	985	1053	1256	1343	1889
CG12267	313	286	108	107	148	150	137	127	107	156	185	491	435	303	111	101	165	97	237	277	318	273	203	138	184	162	230	268	129	136	114	91	85	99	160	108	118	157	141	191
CG12268	45	68	96	67	51	205	203	105	196	76	115	109	120	100	132	45	129	53	94	175	203	185	150	163	198	118	183	152	79	57	101	121	116	98	45	50	52	81	62	109
CG12269	417	689	1501	1329	1740	490	597	549	1915	937	3625	381	793	174	1316	1159	400	350	794	781	1625	1004	587	1725	2527	1582	566	898	548	465	1609	2220	1046	2395	276	238	249	545	340	495
CG1227	250	246	95	100	139	124	123	107	190	125	268	294	278	203	160	80	202	130	203	123	197	142	101	345	469	264	54	49	174	172	301	249	159	242	147	96	112	34	38	62
CG12272	464	593	1874	1187	1296	951	715	883	483	373	448	313	236	174	212	196	NA	NA	NA	614	534	610	550	394	328	335	707	612	968	741	683	383	431	371	NA	NA	NA	521	465	748
CG12278	12	20	3	0	0	3	0	2	11	3	2	3	2	1	0	0	1	0	1	1	1	1	0	0	0	1	1	1	3	0	3	6	4	2	4	0	0	0	1	0
CG12279	302	340	52	53	56	91	73	61	231	148	318	249	290	293	77	61	153	146	173	250	370	260	319	88	154	5	96	54	84	64	151	362	115	209	140	190	171	117	69	111
CG12288	220	292	82	72	124	33	23	44	3	2	3	195	201	168	20	17	53	67	109	242	381	235	232	252	349	275	54	96	56	40	0	0	2	0	44	23	31	36	45	49
CG12289	0	0	0	0	0	0	0	0	0	0	0	0	0	0	0	0	0	0	0	1	0	1	1	0	0	0	0	0	0	0	0	0	0	0	0	0	0	0	0	0
CG12290	31	114	487	141	98	241	178	252	543	296	570	73	43	41	222	71	192	107	120	503	268	531	546	106	68	188	22	33	238	220	798	750	556	507	59	62	59	14	21	23
CG12299	312	347	760	485	523	231	189	186	496	254	432	197	145	205	227	112	210	121	207	393	415	415	421	231	174	424	139	102	197	127	487	321	369	360	81	83	69	86	128	170
CG12301	426	411	176	142	140	286	285	256	156	247	335	468	358	314	84	127	217	143	340	371	475	389	322	108	144	134	175	324	286	296	292	225	187	258	252	135	144	77	150	174
CG12304	608	719	426	337	370	465	355	280	559	406	736	557	696	366	288	256	588	358	588	402	426	432	425	366	659	471	170	73	389	340	435	588	266	573	622	363	348	85	99	186
CG12307	0	0	NA	NA	NA	0	0	0	0	0	0	0	0	0	2	1	0	0	0	NA	NA	NA	NA	0	0	0	0	0	0	0	1	0	0	0	0	0	0	0	0	0
CG12309	0	0	27	7	2	6	1	3	0	0	0	4	5	7	10	5	3	0	2	22	4	17	23	4	5	3	1	1	6	6	0	0	0	0	0	2	0	1	2	1
CG1231	NA	NA	221	195	189	37	35	36	109	61	134	88	66	99	49	40	NA	NA	NA	86	64	71	75	89	79	140	70	56	42	20	82	68	57	93	NA	NA	NA	39	42	67
CG12310	NA	NA	NA	NA	NA	NA	NA	NA	0	0	0	NA	NA	NA	NA	NA	NA	NA	NA	NA	NA	NA	NA	NA	NA	NA	NA	NA	NA	NA	0	0	0	0	NA	NA	NA	NA	NA	NA
CG12316	444	437	580	279	368	515	498	438	446	311	448	448	364	426	269	288	410	209	362	482	458	505	441	165	143	285	412	549	557	422	605	350	366	388	243	142	153	156	201	360
CG12320	82	102	109	76	85	110	150	63	213	89	242	111	83	73	42	52	100	48	109	152	138	171	158	142	169	110	223	189	110	106	148	141	135	170	104	49	59	138	125	201
CG12321	465	564	222	238	249	189	159	126	295	229	463	175	186	103	158	197	381	251	532	184	204	189	177	373	584	256	429	524	160	117	367	307	157	284	363	192	218	260	274	376
CG12325	152	208	229	156	161	331	196	275	177	164	221	372	252	261	103	118	327	153	318	333	361	362	267	151	197	92	382	384	234	211	306	220	197	187	279	130	146	186	228	280
CG1233	235	307	232	182	160	580	490	435	429	248	261	210	155	202	342	159	330	156	218	468	421	503	584	96	63	234	334	300	573	379	502	347	419	280	139	163	133	189	245	313
CG12333	246	289	995	908	807	74	79	61	810	543	658	2	1	1	132	86	94	78	80	367	283	378	413	663	638	437	54	29	51	52	761	695	565	658	87	24	38	14	23	48
CG12338	1482	1601	1071	741	1139	824	1172	486	2370	2051	2530	1433	2402	1581	478	602	1737	1215	1918	2078	1305	2237	2635	50	102	137	1169	1136	891	881	1992	2106	1338	2433	1706	1045	1056	457	593	681
CG1234	225	241	210	164	149	491	361	438	241	194	252	289	184	214	145	148	404	248	358	345	442	357	290	158	148	124	511	506	408	376	268	289	250	222	277	207	208	296	337	463
CG12341	231	167	90	62	57	81	119	58	197	95	199	115	87	69	72	45	74	20	61	77	49	82	78	161	251	59	88	70	62	102	167	139	125	124	46	56	71	59	76	78
CG12343	457	358	187	184	216	211	286	209	430	360	614	329	331	245	174	125	262	180	305	256	376	276	218	401	582	359	188	205	236	190	452	684	304	516	174	188	196	126	138	216
CG12344	32	38	127	51	63	114	82	84	238	142	220	220	168	119	79	43	54	17	43	155	158	196	113	64	66	180	30	24	84	84	190	248	184	176	16	17	13	21	23	29
CG12347	0	0	NA	NA	NA	0	0	0	0	0	0	0	0	0	0	0	0	0	0	NA	NA	NA	NA	NA	NA	NA	0	0	0	0	0	0	0	0	0	0	0	0	0	0
CG12355	720	420	321	209	271	283	298	213	437	215	551	355	326	326	420	400	682	540	1007	349	320	382	275	355	547	219	337	242	211	161	285	384	260	464	677	550	595	296	257	322
CG1236	431	426	230	198	184	202	257	130	278	260	356	296	256	300	147	123	213	142	203	445	428	432	423	350	519	177	315	291	198	198	237	156	205	308	134	112	106	270	241	371
CG12360	240	332	970	464	531	726	458	543	1116	635	1018	NA	NA	NA	266	215	414	181	372	805	874	925	698	332	251	672	180	114	665	542	1357	1264	987	860	187	202	147	87	101	191
CG12362	0	1	0	0	0	0	0	1	1	1	2	0	0	0	0	1	0	0	0	0	2	0	0	0	0	0	3	1	0	3	3	0	0	0	0	0	0	1	2	2
CG12374	0	0	1	2	1	0	0	1	0	1	1	2	2	1	0	0	0	0	0	3	1	2	0	0	0	0	0	0	0	1	0	0	0	1	1	0	1	2	0	0
CG12375	159	257	227	236	221	473	430	359	772	500	637	984	1054	783	511	406	416	283	357	434	383	432	488	292	448	116	481	495	425	370	556	612	313	566	281	297	246	285	291	442
CG12376	NA	NA	12	3	7	6	6	5	0	1	0	0	0	1	21	12	4	8	6	16	15	25	10	0	0	0	10	5	6	2	0	0	0	3	5	1	1	4	7	9
CG12379	110	145	81	109	126	19	24	15	33	24	74	116	136	72	39	31	39	30	57	96	120	109	127	42	65	36	132	122	17	12	47	124	12	31	66	41	64	121	77	129
CG12384	579	685	489	536	468	783	891	550	1230	609	1466	686	691	465	717	351	460	341	511	1285	1544	1493	1546	289	479	230	449	418	1165	828	1319	3303	830	1542	424	446	352	362	404	682
CG1239	49	78	54	59	46	86	114	88	116	90	156	147	139	100	73	111	67	48	111	50	82	62	49	83	76	27	92	120	93	96	107	85	69	116	84	39	47	58	61	98
CG12391	1081	883	499	646	619	661	870	579	74	80	191	480	448	424	248	412	642	466	841	377	421	396	390	384	421	613	781	841	635	870	175	184	75	200	442	203	279	359	531	739
CG12393	476	534	394	401	415	316	310	250	497	347	535	329	291	235	342	239	383	276	451	245	230	236	222	285	305	356	347	357	292	293	502	480	329	490	383	225	241	214	236	369
CG12395	0	0	20	0	3	0	0	0	0	0	3	0	0	0	0	6	0	0	0	16	5	11	12	0	0	0	0	0	0	0	0	1	0	0	0	0	0	0	0	0
CG12398	0	0	8	3	4	0	0	0	0	0	0	0	0	0	0	0	1	2	1	1	4	2	4	0	0	0	0	0	0	0	0	0	0	0	2	0	1	0	2	0
CG12400	4892	3462	329	468	410	1268	1130	678	1670	840	1871	1123	935	465	1344	1126	1653	1125	1938	531	389	593	624	1670	3216	1794	3061	2696	698	1038	733	1218	625	1652	1840	1976	2207	4681	3263	4605
CG12402	75	151	442	147	160	210	141	231	317	171	441	517	308	214	103	59	102	104	127	442	358	495	393	209	138	250	102	68	223	186	309	242	273	365	40	60	54	68	108	159
CG12404	417	351	582	345	390	622	615	352	544	228	542	360	369	380	261	227	300	152	272	816	790	805	769	243	286	75	231	114	480	532	543	586	365	481	189	152	162	147	178	220
CG12413	291	348	69	51	47	200	186	163	156	150	182	3	9	5	73	91	13	5	13	137	151	151	153	322	374	189	64	45	219	175	167	120	110	159	13	7	9	18	70	50
CG12420	6	5	4	2	3	9	12	9	5	1	6	36	43	43	10	2	9	8	8	7	2	5	10	9	14	7	91	56	13	12	0	5	3	4	8	6	8	63	47	70
CG12426	1	1	1	0	1	1	0	0	0	0	0	0	0	0	0	0	1	3	0	0	0	1	1	0	0	0	2	1	0	0	0	0	0	0	0	0	0	1	2	0
CG12428	75	173	370	230	197	815	516	574	1510	675	1018	194	185	129	840	658	NA	NA	NA	325	389	447	343	59	55	88	230	296	612	450	1214	1163	926	842	NA	NA	NA	131	151	211
CG12438	0	0	0	0	0	0	0	0	0	0	0	0	0	0	0	0	0	0	0	7	3	4	2	NA	NA	NA	0	0	0	0	0	0	0	0	0	0	0	0	0	0
CG12439	0	1	NA	NA	NA	0	0	0	0	0	0	0	0	0	0	0	0	0	0	NA	NA	NA	NA	NA	NA	NA	0	0	0	0	0	0	0	0	0	0	0	0	0	0
CG12446	1	1	1	0	0	1	3	1	0	1	1	10	1	1	0	0	NA	NA	NA	3	1	4	3	2	0	2	0	0	3	0	0	0	0	0	NA	NA	NA	0	0	0
CG12448	1	0	NA	NA	NA	0	0	0	0	0	0	0	0	0	4	0	1	1	3	NA	NA	NA	NA	NA	NA	NA	0	1	0	0	0	0	0	0	1	1	2	2	1	2
CG1246	3	9	3	10	8	7	10	8	29	17	24	103	105	143	9	7	5	2	5	2	1	2	3	27	21	31	2	1	16	2	30	6	18	19	4	2	8	1	0	2
CG12464	0	0	0	0	0	0	0	0	0	1	0	0	0	0	0	0	0	0	0	0	0	0	0	0	0	0	1	0	0	0	0	0	1	0	0	0	0	0	0	0
CG12470	0	1	0	0	0	1	0	0	1	0	4	1	0	0	8	12	25	21	24	0	0	0	0	0	0	0	1	2	0	0	0	1	0	1	15	18	12	0	2	0
CG12477	NA	NA	NA	NA	NA	0	0	0	0	1	0	NA	NA	NA	0	0	0	0	0	NA	NA	NA	NA	NA	NA	NA	0	0	0	0	0	0	0	0	0	0	0	0	0	0
CG12479	NA	NA	NA	NA	NA	2	0	0	0	0	0	1	0	0	0	0	0	0	0	NA	NA	NA	NA	0	0	0	0	0	1	0	0	0	0	0	0	0	0	0	0	0
CG12480	0	0	1	0	2	0	0	0	0	0	0	0	0	2	0	0	0	0	0	NA	NA	NA	NA	7	1	1	1	0	0	0	0	0	0	0	0	0	0	1	0	0
CG12481	0	1	0	0	0	0	0	0	0	1	0	0	0	0	0	0	0	0	0	0	0	0	0	0	0	0	0	0	0	0	1	0	0	0	0	0	0	0	0	0
CG12483	NA	NA	NA	NA	NA	0	0	1	22	9	18	NA	NA	NA	NA	NA	1	3	1	NA	NA	NA	NA	NA	NA	NA	0	0	0	2	12	12	11	29	1	2	1	0	1	1
CG12484	369	458	1488	695	899	1160	715	742	1345	671	1201	1396	1239	915	437	269	418	237	399	1940	1608	2052	1707	424	291	532	117	149	764	761	1152	823	1052	970	272	194	199	83	86	136
CG12490	0	0	1	0	0	0	0	0	0	1	0	0	0	0	0	0	0	0	0	1	0	0	0	0	0	0	0	0	0	0	0	0	0	0	0	0	0	0	1	0
CG12491	NA	NA	NA	NA	NA	NA	NA	NA	0	1	0	NA	NA	NA	NA	NA	NA	NA	NA	NA	NA	NA	NA	NA	NA	NA	NA	NA	NA	NA	0	0	0	0	NA	NA	NA	NA	NA	NA
CG12493	NA	NA	NA	NA	NA	NA	NA	NA	0	0	0	NA	NA	NA	0	0	2	0	0	NA	NA	NA	NA	NA	NA	NA	NA	NA	NA	NA	0	0	0	0	1	0	0	NA	NA	NA
CG12496	0	0	0	0	0	1	0	0	0	0	0	0	0	0	0	0	0	0	0	0	1	2	4	0	0	0	2	0	0	0	2	0	0	0	0	0	0	0	0	0
CG12498	0	0	0	0	0	0	0	1	0	0	0	0	0	0	0	0	0	0	0	0	0	0	4	1	1	1	2	1	0	0	0	0	0	0	0	0	0	0	0	1
CG12499	NA	NA	319	181	211	409	196	371	258	183	197	341	199	175	114	37	161	49	84	599	497	575	578	124	115	165	280	221	296	245	331	211	222	165	59	95	86	112	193	175
CG12502	297	302	548	260	228	903	763	649	1329	737	1029	349	221	259	285	223	167	68	156	435	371	487	483	707	576	685	315	317	678	768	1250	805	901	716	85	44	53	188	292	395
CG12506	NA	NA	NA	NA	NA	NA	NA	NA	0	0	0	NA	NA	NA	NA	NA	NA	NA	NA	NA	NA	NA	NA	NA	NA	NA	NA	NA	NA	NA	0	0	0	0	NA	NA	NA	NA	NA	NA
CG12507	0	0	3	0	0	8	12	8	1	0	0	3	4	5	12	0	NA	NA	NA	1	1	1	3	0	0	0	0	0	11	8	5	0	0	0	NA	NA	NA	0	0	0
CG12511	0	0	NA	NA	NA	0	0	0	0	0	0	0	0	0	0	0	0	0	0	NA	NA	NA	NA	NA	NA	NA	0	0	0	0	0	0	0	0	0	0	0	0	0	0
CG12512	762	713	865	687	749	1347	1468	1045	899	1261	1163	2393	2755	1858	23	25	503	244	863	4981	4813	5094	4637	857	910	432	2401	2519	1655	1368	1203	949	835	1076	723	342	423	1404	1749	2174
CG12516	0	0	NA	NA	NA	0	0	0	0	0	0	0	0	0	0	0	0	0	0	NA	NA	NA	NA	0	0	0	0	0	0	0	0	0	0	0	0	0	0	0	0	0
CG12517	0	0	0	0	0	1	0	0	0	0	0	0	0	0	0	0	1	0	1	0	0	0	0	0	0	0	0	0	0	0	0	0	0	0	1	0	0	0	0	0
CG12519	NA	NA	NA	NA	NA	NA	NA	NA	0	2	2	NA	NA	NA	NA	NA	NA	NA	NA	NA	NA	NA	NA	NA	NA	NA	NA	NA	NA	NA	0	1	0	0	NA	NA	NA	NA	NA	NA
CG12520	NA	NA	102	89	74	2	4	4	15	5	8	1	0	1	19	32	11	1	3	40	63	52	53	NA	NA	NA	0	5	4	0	5	6	15	14	4	3	2	0	0	0
CG12521	NA	NA	1	0	2	0	0	0	1	0	0	1	0	0	0	0	1	0	0	NA	NA	NA	NA	0	0	0	0	0	0	0	1	0	0	0	1	0	0	0	0	0
CG12522	NA	NA	NA	NA	NA	NA	NA	NA	0	0	0	NA	NA	NA	NA	NA	NA	NA	NA	NA	NA	NA	NA	NA	NA	NA	NA	NA	NA	NA	0	0	0	0	NA	NA	NA	NA	NA	NA
CG12523	NA	NA	NA	NA	NA	NA	NA	NA	5	2	3	NA	NA	NA	NA	NA	NA	NA	NA	NA	NA	NA	NA	NA	NA	NA	NA	NA	NA	NA	2	1	4	4	NA	NA	NA	NA	NA	NA
CG12531	25	144	455	74	53	231	72	267	1289	961	1657	207	125	145	272	43	29	20	40	565	311	571	475	68	35	86	20	22	227	173	1794	1455	1574	1299	3	36	7	4	14	11
CG12535	0	3	0	0	0	0	0	0	27	21	33	0	1	0	0	0	0	0	1	1	0	0	0	1	0	1	0	0	0	0	28	27	32	49	0	0	0	0	0	0
CG12538	NA	NA	NA	NA	NA	0	0	0	0	0	0	NA	NA	NA	0	0	0	0	0	NA	NA	NA	NA	NA	NA	NA	0	0	0	0	0	0	0	0	0	0	0	0	0	0
CG12539	0	0	4	0	0	0	0	0	0	0	0	0	0	0	0	0	0	0	0	0	2	2	7	0	0	0	0	0	0	0	0	0	0	0	0	0	0	0	0	0
CG12540	0	0	0	0	1	19	4	7	0	1	0	3	5	2	0	0	0	0	1	NA	NA	NA	NA	0	1	0	5	1	9	9	0	0	0	0	0	0	0	2	0	0
CG12541	0	0	132	44	33	11	6	9	375	263	407	36	38	36	29	22	50	46	49	64	42	66	56	26	21	88	8	5	11	4	372	297	336	374	31	13	19	6	18	13
CG12546	NA	NA	NA	NA	NA	NA	NA	NA	0	2	0	NA	NA	NA	NA	NA	NA	NA	NA	NA	NA	NA	NA	NA	NA	NA	NA	NA	NA	NA	0	0	0	0	NA	NA	NA	NA	NA	NA
CG12547	192	255	354	229	293	1310	1128	1351	907	491	1111	NA	NA	NA	232	286	NA	NA	NA	298	360	342	242	844	772	861	NA	NA	1278	804	915	983	625	784	NA	NA	NA	NA	NA	NA
CG12560	558	1000	113	108	142	37	92	42	261	209	318	NA	NA	NA	365	278	323	194	442	240	232	298	244	175	220	149	54	40	49	32	149	208	138	162	279	252	307	64	64	78
CG12567	625	813	422	241	313	NA	NA	NA	898	696	1089	570	474	397	328	308	NA	NA	NA	410	468	415	359	252	186	477	40	30	NA	NA	966	921	839	872	NA	NA	NA	30	21	70
CG12576	521	623	721	370	359	961	978	679	1895	1228	1371	179	112	112	522	369	594	248	443	720	684	719	641	369	296	828	278	176	770	698	1551	1175	1504	1191	307	228	226	170	202	383
CG12581	240	276	344	226	200	954	801	607	1822	983	1241	407	356	338	613	424	NA	NA	NA	684	525	519	552	287	257	700	802	627	723	763	1608	1443	1231	1034	NA	NA	NA	360	438	660
CG12582	283	346	1575	1660	811	1287	1119	820	1309	699	1352	552	610	321	452	346	1004	302	552	1289	1172	1426	1336	423	380	473	1038	565	1202	1106	1308	1065	1071	1262	348	374	373	504	560	752
CG12589	0	1	0	0	0	0	0	0	1	2	0	NA	NA	NA	0	1	NA	NA	NA	0	0	1	0	0	0	0	0	0	0	0	1	0	0	2	NA	NA	NA	0	0	0
CG12590	0	0	0	0	0	0	0	0	0	0	0	1	0	0	2	0	0	0	0	0	0	0	1	0	0	1	0	0	0	2	0	0	0	0	0	0	0	0	0	0
CG12592	191	190	198	152	136	182	183	229	2	11	2	474	357	384	81	56	2	0	3	227	367	275	138	308	210	341	147	163	216	154	2	3	1	2	1	1	0	81	101	116
CG12594	44	59	305	309	242	637	574	472	630	449	494	393	221	280	NA	NA	525	227	548	117	52	109	118	469	304	513	570	436	525	553	619	238	457	357	327	152	205	322	420	680
CG12605	63	156	1461	450	264	113	58	160	1330	695	1524	145	108	109	305	44	37	26	32	1513	850	1445	1751	209	146	238	46	36	134	58	2146	2518	1938	1448	10	15	6	5	11	20
CG12607	0	0	0	2	0	4	2	1	0	1	0	0	0	0	2	3	1	1	0	0	0	0	0	0	1	0	0	0	2	3	1	0	0	0	0	0	0	0	0	0
CG12608	186	239	117	99	140	322	363	230	338	488	807	142	173	187	370	366	464	569	820	450	374	399	427	84	141	81	570	631	316	288	707	389	472	643	480	247	299	269	419	446
CG12609	0	0	0	2	0	30	24	12	1	3	0	NA	NA	NA	0	0	0	0	0	0	0	0	0	NA	NA	NA	0	0	45	24	0	0	0	0	0	0	0	0	0	0
CG12617	0	0	0	0	0	2	1	3	0	0	0	1	0	0	0	0	0	0	0	0	0	0	0	0	0	0	0	0	0	2	0	5	0	2	1	1	0	0	0	0
CG12620	0	0	NA	NA	NA	2	1	1	0	0	0	NA	NA	NA	0	0	0	0	0	NA	NA	NA	NA	NA	NA	NA	0	0	2	0	0	0	0	0	0	0	0	0	0	0
CG12637	0	0	1	0	0	0	0	0	0	0	0	NA	NA	NA	0	0	0	0	2	2	0	1	0	0	0	1	0	1	0	0	0	0	0	0	0	0	0	0	0	0
CG12640	NA	NA	NA	NA	NA	NA	NA	NA	0	0	0	NA	NA	NA	NA	NA	0	0	0	NA	NA	NA	NA	NA	NA	NA	NA	NA	NA	NA	0	0	0	0	0	0	0	NA	NA	NA
CG12643	8	4	17	13	13	34	54	23	158	238	138	10	17	30	38	17	17	6	21	NA	NA	NA	NA	10	14	9	14	11	65	47	200	299	171	117	5	14	7	4	8	7
CG12645	0	0	NA	NA	NA	0	0	0	1	0	10	NA	NA	NA	0	2	NA	NA	NA	0	0	0	0	0	0	0	1	1	0	0	0	2	0	0	NA	NA	NA	0	3	2
CG1265	83	85	205	131	135	428	348	251	424	236	536	189	155	127	275	175	255	175	339	87	100	82	65	302	351	172	639	434	254	234	164	307	195	400	265	282	293	613	490	774
CG12655	1390	899	257	480	241	204	360	119	276	119	196	838	834	1409	181	163	30	15	36	960	920	944	1027	1141	1810	417	339	174	131	184	107	216	93	189	31	18	16	175	174	258
CG12659	29	32	64	45	79	81	64	58	42	35	50	68	66	31	13	2	9	1	10	69	99	60	66	80	129	310	11	12	64	51	49	87	18	27	8	7	4	8	8	13
CG12661	0	0	NA	NA	NA	0	1	0	0	0	0	NA	NA	NA	0	0	1	0	0	6	1	9	3	5	3	1	4	2	0	2	0	0	0	0	1	1	0	1	2	0
CG12662	1	3	8	1	4	0	2	1	0	0	0	229	203	118	0	0	0	0	0	0	0	5	1	2	4	1	3	1	0	0	0	0	0	0	0	0	0	1	2	0
CG12672	NA	NA	69	53	23	20	37	17	0	0	0	NA	NA	NA	9	12	NA	NA	NA	36	36	46	59	20	12	23	18	26	20	34	0	0	0	0	NA	NA	NA	19	24	37
CG12674	0	0	3	0	0	0	0	0	0	0	0	NA	NA	NA	0	0	0	0	0	26	13	20	21	0	0	0	0	0	0	0	0	0	0	0	0	0	0	0	0	0
CG12679	0	0	NA	NA	NA	0	0	1	0	0	0	0	0	0	0	0	0	0	0	NA	NA	NA	NA	0	0	0	0	0	1	0	0	0	0	0	0	0	0	0	0	0
CG12680	0	0	0	0	0	0	0	0	0	0	0	0	1	0	0	0	0	0	0	0	0	0	0	NA	NA	NA	0	0	0	0	0	0	0	0	0	0	0	0	0	0
CG12681	0	0	0	0	0	1	2	1	0	0	0	1	0	0	0	2	0	1	0	1	0	0	0	4	2	4	3	2	0	0	0	0	0	0	0	0	1	0	1	1
CG12682	0	0	0	0	0	0	1	0	0	0	0	NA	NA	NA	0	0	0	0	0	1	0	0	0	0	0	0	0	0	0	0	0	0	0	0	0	0	0	0	0	0
CG12684	NA	NA	NA	NA	NA	0	0	0	0	0	0	NA	NA	NA	0	0	0	0	0	NA	NA	NA	NA	NA	NA	NA	0	0	0	0	0	0	0	0	0	0	0	0	0	0
CG12688	NA	NA	NA	NA	NA	NA	NA	NA	3	1	0	NA	NA	NA	0	0	0	0	0	NA	NA	NA	NA	NA	NA	NA	0	0	NA	NA	3	0	2	2	0	0	0	0	0	0
CG12689	2	1	0	0	0	0	0	0	2	1	1	NA	NA	NA	NA	NA	NA	NA	NA	1	2	1	0	0	0	0	0	0	0	0	0	2	3	8	NA	NA	NA	0	0	0
CG12691	0	0	0	0	0	0	0	0	0	0	0	0	0	0	0	0	NA	NA	NA	3	1	2	1	0	0	0	0	0	0	0	0	0	0	0	NA	NA	NA	0	1	0
CG12692	0	0	NA	NA	NA	4	14	2	0	2	0	0	0	0	0	0	1	0	0	NA	NA	NA	NA	NA	NA	NA	70	41	14	6	0	0	0	0	0	0	0	23	51	50
CG12693	1	2	51	16	4	3	1	6	0	0	0	NA	NA	NA	0	0	3	2	0	3	5	5	1	14	15	6	0	0	3	3	1	0	0	0	0	0	0	0	0	0
CG12698	0	1	NA	NA	NA	31	27	21	4	4	7	0	0	0	0	1	1	0	1	NA	NA	NA	NA	NA	NA	NA	2	1	32	19	4	0	2	5	1	0	1	0	1	1
CG12699	0	0	NA	NA	NA	NA	NA	NA	0	0	0	NA	NA	NA	0	0	NA	NA	NA	NA	NA	NA	NA	NA	NA	NA	1	0	NA	NA	0	0	0	0	NA	NA	NA	0	0	0
CG12702	30	13	3	2	7	362	233	216	6	11	2	12	2	17	4	7	1	3	2	4	1	1	4	43	48	49	7	0	189	175	7	5	3	5	1	5	1	0	4	2
CG12708	0	0	7	4	12	7	13	1	2	1	7	0	0	0	2	1	2	0	0	3	1	5	2	2	0	0	13	12	6	11	0	0	0	0	1	0	0	3	6	4
CG1271	642	609	265	184	215	442	513	300	472	379	396	359	377	357	371	300	344	183	387	966	865	969	885	142	187	153	470	285	454	422	343	285	271	405	338	186	220	239	271	311
CG12713	73	83	318	208	313	73	84	83	74	48	76	33	23	18	43	21	28	30	56	122	168	166	92	76	70	90	19	6	85	88	55	49	32	20	39	27	21	13	9	24
CG12715	0	1	9	0	3	NA	NA	NA	0	0	0	0	2	0	NA	NA	1	0	0	2	2	2	5	NA	NA	NA	1	0	NA	NA	0	0	0	0	0	0	0	0	0	1
CG12716	0	0	0	0	0	1	0	3	35	10	33	2	3	0	3	1	2	1	0	2	2	3	9	0	0	0	0	0	2	2	43	37	28	30	2	3	4	0	0	0
CG12717	NA	NA	NA	NA	NA	276	145	307	167	120	275	NA	NA	NA	181	82	10	8	14	NA	NA	NA	NA	NA	NA	NA	71	88	356	197	278	175	195	255	4	10	4	36	30	57
CG12721	0	1	0	0	0	0	0	0	1	0	0	8	4	0	0	1	NA	NA	NA	NA	NA	NA	NA	9	5	2	5	0	0	0	0	0	0	0	NA	NA	NA	3	2	1
CG12723	6	6	0	0	0	105	66	43	0	2	0	0	0	0	0	0	1	0	0	1	0	0	1	0	0	0	132	56	54	42	0	0	0	0	1	1	0	26	42	77
CG12725	0	0	1	0	0	0	0	0	0	1	0	0	0	0	0	0	0	0	0	0	1	2	2	0	0	0	0	0	0	0	0	7	2	0	0	0	0	0	0	0
CG12728	35	30	NA	NA	NA	227	128	183	228	194	240	347	277	193	75	41	82	39	67	290	345	343	242	95	115	83	151	92	200	111	172	204	118	125	42	38	50	94	80	131
CG12729	NA	NA	NA	NA	NA	0	0	0	0	0	0	3	4	2	0	0	0	0	0	NA	NA	NA	NA	3	0	0	0	0	1	0	0	0	0	0	0	0	0	0	1	1
CG1273	0	0	96	47	53	2	0	2	1	5	0	29	24	24	6	0	0	1	0	22	22	29	21	44	29	72	2	4	3	1	1	2	3	1	0	0	0	0	0	3
CG12730	81	68	161	114	91	281	219	128	706	538	711	25	33	32	69	46	120	47	104	151	124	160	170	89	141	55	272	110	141	183	442	497	491	451	94	65	45	119	172	251
CG12736	670	470	266	237	253	330	335	239	514	380	583	168	178	128	260	264	610	372	677	270	229	332	246	553	854	334	256	205	269	286	371	322	346	581	617	322	327	194	250	322
CG12744	NA	NA	227	160	248	4	10	1	11	13	29	1	3	6	10	30	25	19	28	69	76	75	59	NA	NA	NA	36	35	8	0	12	23	3	19	19	17	17	16	15	25
CG12746	493	510	271	184	204	1092	1121	787	949	663	1118	332	245	260	546	603	1123	562	1204	95	122	142	81	241	251	203	1151	1070	928	835	963	916	548	913	873	485	542	717	731	1154
CG1275	450	362	1168	716	927	1081	971	622	2028	1046	1641	613	659	594	699	384	597	277	514	612	601	696	555	716	688	1146	1089	759	659	760	1046	1413	950	1107	546	358	334	658	599	1041
CG12766	NA	NA	NA	NA	NA	84	213	63	51	43	57	NA	NA	NA	137	166	201	124	55	NA	NA	NA	NA	NA	NA	NA	119	95	202	200	64	78	35	79	84	69	156	43	61	60
CG12768	52	63	289	263	261	242	197	134	171	98	203	51	52	62	107	127	240	180	253	105	114	114	115	60	98	132	167	164	159	183	177	208	137	191	159	124	110	142	107	207
CG12769	34	130	464	123	93	243	154	234	509	196	404	143	126	88	278	74	48	41	66	421	241	360	346	168	93	340	24	31	219	165	470	445	474	337	7	35	16	7	8	28
CG12772	173	228	394	317	318	435	326	312	395	223	218	276	254	219	295	173	315	72	256	498	436	525	558	224	233	383	156	123	341	298	329	404	286	231	153	128	105	90	113	219
CG12773	138	191	462	253	267	330	229	243	509	393	616	202	176	153	125	73	NA	NA	NA	371	426	469	337	216	148	406	108	124	329	336	725	516	614	541	NA	NA	NA	45	55	83
CG12780	14	80	0	1	1	1	0	0	0	1	0	0	0	0	10	5	13	20	30	8	19	4	14	0	0	0	81	186	0	0	1	0	0	0	21	16	17	68	78	88
CG12782	0	1	NA	NA	NA	0	0	0	0	1	0	NA	NA	NA	0	0	0	0	0	NA	NA	NA	NA	NA	NA	NA	0	0	0	0	0	0	0	0	0	0	0	0	0	0
CG12783	3	1	0	0	0	16	10	10	3	3	0	0	0	0	8	0	0	0	0	0	1	0	0	59	44	64	6	8	6	0	4	0	2	6	0	0	0	3	4	4
CG12784	0	0	NA	NA	NA	0	0	0	0	0	0	NA	NA	NA	0	0	0	0	0	NA	NA	NA	NA	NA	NA	NA	0	0	0	0	0	0	0	0	0	0	0	0	0	0
CG12795	184	193	112	149	129	217	199	130	397	153	315	202	212	157	507	317	508	245	555	158	151	166	146	164	148	203	221	200	146	149	334	286	221	282	546	371	412	134	160	240
CG12796	0	0	0	0	1	0	0	0	0	0	0	0	0	0	0	0	2	0	0	0	0	0	0	0	0	0	0	0	0	0	0	0	0	0	0	1	0	0	0	0
CG12811	177	305	541	452	488	812	538	577	532	338	863	438	606	440	206	181	241	142	257	698	656	857	591	276	427	126	561	637	826	600	802	710	383	767	232	166	193	343	318	455
CG12814	28	87	429	146	146	254	167	214	716	331	636	132	114	116	222	73	139	107	138	292	243	275	260	101	81	187	26	16	220	189	581	720	479	539	41	68	51	25	18	31
CG12817	144	160	146	114	143	102	96	86	238	96	302	184	257	143	140	108	NA	NA	NA	101	117	115	70	246	309	365	116	106	107	95	247	340	144	265	NA	NA	NA	81	72	157
CG12818	102	102	158	141	170	81	161	100	100	89	165	113	92	99	10	11	4	16	13	105	150	112	74	221	272	322	159	170	107	127	120	148	84	119	2	4	4	80	81	126
CG12822	981	870	533	423	600	952	947	623	579	386	597	496	423	390	749	674	838	536	1056	393	345	418	398	440	658	397	1530	1158	829	786	399	422	427	628	690	350	348	724	927	1362
CG12824	7	11	NA	NA	NA	15	28	7	5	3	9	243	371	264	58	31	0	0	0	NA	NA	NA	NA	0	0	0	6	2	6	5	7	0	5	7	2	3	3	4	2	4
CG12825	7	11	NA	NA	NA	15	28	7	30	21	25	243	371	264	58	31	0	0	0	NA	NA	NA	NA	0	0	0	6	2	6	5	12	34	8	30	2	3	3	4	2	4
CG12826	0	0	0	0	0	1	1	1	0	0	0	0	0	0	5	1	2	4	4	0	1	1	0	0	0	0	20	8	0	0	1	0	0	0	4	2	2	8	12	14
CG12828	NA	NA	NA	NA	NA	1	3	0	1	0	3	NA	NA	NA	5	0	1	2	0	0	0	0	0	NA	NA	NA	0	0	2	5	0	0	0	0	0	0	1	0	0	0
CG12831	0	0	0	0	0	0	0	0	0	3	0	0	0	0	0	0	0	0	0	0	0	0	0	0	0	0	0	0	0	0	1	0	0	0	0	1	0	0	0	0
CG12836	12	12	2	0	1	11	7	2	6	4	7	18	15	12	18	2	4	5	4	8	11	9	6	3	8	5	20	2	12	12	6	9	10	6	6	7	4	5	11	13
CG12848	298	373	140	139	166	150	199	127	238	178	402	116	138	69	289	212	227	246	315	247	323	224	191	204	417	166	212	212	169	206	324	581	218	500	238	259	205	184	142	213
CG12849	0	0	0	0	0	0	0	1	0	1	0	0	0	1	0	0	0	0	0	0	0	1	0	0	0	0	0	0	0	3	2	0	0	0	0	0	0	1	0	2
CG12851	133	240	547	188	221	418	165	421	460	186	400	369	196	191	291	86	182	118	140	224	163	226	204	286	167	507	45	56	440	358	566	422	481	354	37	102	73	31	25	54
CG12853	NA	NA	NA	NA	NA	NA	NA	NA	0	0	0	NA	NA	NA	NA	NA	NA	NA	NA	NA	NA	NA	NA	NA	NA	NA	NA	NA	NA	NA	0	0	0	0	NA	NA	NA	NA	NA	NA
CG12857	3	0	2	1	1	2	3	4	15	7	3	4	0	1	0	2	1	0	0	0	0	1	0	0	0	1	4	0	0	1	7	4	7	7	0	0	1	1	1	0
CG12858	408	731	2104	554	487	1772	825	1434	2873	1369	2329	920	813	781	1224	421	712	338	467	2707	1568	2939	2644	739	380	728	267	199	1460	1403	2967	3260	2758	2009	225	292	275	169	243	289
CG12859	1702	2472	552	559	681	987	903	590	1558	895	2113	1083	1051	439	1060	803	795	622	1352	914	945	1097	1216	1555	2523	423	1845	1338	701	717	889	2751	600	1691	1165	715	767	2180	1654	2495
CG12860	0	0	1	0	0	0	1	0	0	3	0	0	0	0	0	0	2	0	1	0	0	1	3	0	0	0	0	0	2	2	0	0	0	0	2	0	1	1	0	0
CG12861	0	0	NA	NA	NA	0	0	0	0	1	0	0	0	0	0	0	0	0	0	0	0	1	0	0	0	1	0	0	0	0	0	5	0	0	0	0	0	0	0	0
CG12862	1	0	1	4	1	3	0	0	0	1	0	NA	NA	NA	0	1	0	0	0	0	0	0	0	0	0	0	NA	NA	3	6	0	0	0	0	1	0	0	NA	NA	NA
CG12863	NA	NA	67	46	59	NA	NA	NA	81	66	93	NA	NA	NA	NA	NA	NA	NA	NA	NA	NA	NA	NA	194	220	345	NA	NA	NA	NA	72	76	55	88	NA	NA	NA	NA	NA	NA
CG12866	9	9	8	0	0	NA	NA	NA	0	0	0	NA	NA	NA	0	2	0	1	2	NA	NA	NA	NA	0	0	0	1	0	NA	NA	1	0	0	0	0	2	2	0	0	0
CG12868	228	212	125	133	105	122	154	129	200	191	404	133	117	42	62	60	NA	NA	NA	50	79	57	16	111	224	121	1033	822	118	87	281	531	153	242	NA	NA	NA	633	443	796
CG12869	14	7	4	1	0	20	17	15	5	6	14	4	0	5	43	41	10	4	5	3	6	5	7	11	20	9	39	31	19	23	9	4	5	13	3	6	1	15	24	17
CG1287	1	1	9	5	7	1	2	1	0	0	0	5	7	6	0	0	5	0	1	6	2	8	7	0	0	0	2	1	3	1	0	0	0	0	2	2	2	3	1	0
CG12877	150	215	434	283	279	366	411	264	341	243	358	212	175	219	276	259	276	174	283	293	307	279	295	195	190	219	345	368	354	387	386	317	294	384	212	107	130	133	187	284
CG1288	0	0	NA	NA	NA	0	1	0	2	1	0	0	0	0	0	0	0	0	0	NA	NA	NA	NA	NA	NA	NA	0	0	0	0	1	7	0	0	0	0	0	0	0	0
CG12880	53	44	169	121	155	19	13	15	26	25	35	17	15	12	13	8	10	5	3	91	95	102	89	23	25	15	1	1	13	22	33	47	20	45	2	10	4	5	2	2
CG12883	15	17	178	137	178	69	49	66	93	53	101	55	67	54	33	44	33	20	50	146	201	169	111	0	0	0	76	84	52	41	99	73	49	55	27	21	24	30	32	70
CG12885	24	18	21	15	14	27	37	23	47	36	43	43	22	37	22	12	38	18	27	28	19	29	25	50	49	85	14	11	26	32	40	24	24	37	19	14	9	5	5	22
CG12895	278	246	861	859	930	277	294	221	282	123	270	273	338	192	132	130	418	205	525	344	416	369	362	636	905	314	477	622	235	196	230	411	126	234	304	278	277	492	371	642
CG12896	1687	2718	887	623	699	565	556	292	169	40	102	642	828	367	1093	344	1962	857	946	5871	3931	5682	7196	281	410	399	2676	2119	556	345	141	208	113	111	750	468	427	1191	1327	2127
CG12898	0	0	0	0	0	0	0	0	0	0	0	0	0	0	0	0	0	0	0	2	0	1	0	1	0	0	0	0	0	0	0	0	0	0	0	0	0	1	0	0
CG12907	NA	NA	NA	NA	NA	NA	NA	NA	0	0	0	NA	NA	NA	NA	NA	NA	NA	NA	NA	NA	NA	NA	NA	NA	NA	NA	NA	NA	NA	0	0	0	0	NA	NA	NA	NA	NA	NA
CG12909	77	111	23	43	39	66	47	64	59	96	117	186	234	107	33	55	47	25	73	158	217	152	192	42	56	40	109	116	68	49	104	63	68	122	65	51	29	68	76	89
CG1291	923	978	420	369	395	758	750	493	407	292	508	886	813	764	241	374	624	380	699	770	607	915	955	429	685	231	838	737	580	613	343	352	237	438	635	379	443	622	708	1055
CG12910	199	139	75	74	61	95	89	44	256	156	156	32	33	37	141	138	208	93	236	5	2	4	6	68	147	50	723	526	53	53	177	145	123	200	266	111	148	346	456	644
CG12911	32	22	0	0	0	2	2	1	12	9	4	7	2	4	0	6	0	0	1	2	1	1	0	0	0	1	173	165	1	3	2	2	6	6	2	1	1	62	114	142
CG12913	474	504	403	257	207	249	149	189	247	126	189	360	295	318	188	118	253	110	194	479	400	508	539	741	756	488	226	150	212	254	200	194	171	180	152	101	90	131	162	291
CG12914	0	1	37	17	10	115	117	105	0	2	0	4	1	1	0	3	4	2	0	67	56	73	51	3	2	3	2	2	113	97	0	6	1	0	2	1	2	2	2	4
CG12917	4	3	24	21	11	0	0	0	2	4	6	8	4	14	6	4	0	1	0	15	6	11	13	0	0	0	0	1	2	0	1	0	3	3	0	0	1	0	1	1
CG12920	1	1	5	13	3	0	0	0	0	4	3	0	2	2	0	2	0	1	0	2	2	2	2	0	0	1	3	3	0	0	0	1	0	0	1	0	1	0	1	2
CG12923	0	0	0	0	0	0	0	0	0	0	0	0	0	0	0	0	4	0	3	0	0	0	0	NA	NA	NA	0	0	0	0	0	0	0	0	2	0	0	0	0	0
CG12926	590	714	255	190	219	257	328	167	387	223	394	334	274	254	189	174	155	92	140	326	338	357	299	308	522	240	241	246	212	249	234	304	202	331	104	55	59	161	136	156
CG12929	86	56	56	88	107	50	46	51	80	36	95	75	90	82	88	73	80	43	106	20	21	24	20	58	143	54	229	168	41	58	55	104	42	79	92	107	95	272	185	253
CG12934	27	49	24	15	28	17	16	13	4	2	0	4	6	8	0	1	3	0	1	18	14	13	13	20	33	19	24	20	19	14	3	0	3	6	3	0	0	7	9	14
CG12935	103	100	62	53	40	94	145	98	122	85	221	207	205	135	118	123	184	94	257	82	107	82	83	185	337	51	181	160	92	87	136	216	65	115	162	148	143	155	121	198
CG12942	71	103	242	167	236	143	142	120	109	91	123	195	125	131	115	79	14	12	30	321	354	321	298	212	205	189	129	135	166	141	122	94	81	108	22	11	11	101	86	158
CG12945	51	87	225	104	108	261	246	327	407	319	428	128	156	109	93	71	96	50	98	155	184	181	121	125	112	140	78	70	270	254	489	469	397	346	48	56	35	55	54	90
CG12947	13	7	25	21	34	41	36	26	84	48	67	106	126	91	0	1	NA	NA	NA	2204	2084	2959	1600	111	133	164	9	11	32	48	79	43	57	56	NA	NA	NA	11	12	21
CG12948	221	206	256	254	316	171	232	144	227	149	211	223	203	206	65	96	87	81	118	186	224	185	108	142	169	116	136	149	176	168	208	134	152	210	96	53	41	65	97	152
CG12950	62	204	1181	351	485	833	441	797	1076	588	1088	893	624	409	477	191	409	298	311	691	754	892	503	228	123	397	110	95	792	601	1065	842	1051	921	130	199	153	71	94	137
CG12951	1	1	1	1	1	23	17	14	1	0	2	4	4	1	4	6	1	0	0	4	1	0	3	27	35	17	0	1	17	20	1	2	1	2	0	0	0	1	0	0
CG12963	0	0	1	0	0	1	2	0	5	12	11	0	2	1	4	7	1	0	3	3	5	1	2	0	3	0	11	7	1	10	6	0	1	0	0	2	2	7	8	18
CG12964	3	4	NA	NA	NA	17	5	31	10	3	9	8	7	16	9	9	20	20	10	24	24	28	28	197	163	232	2	0	5	2	10	0	14	4	1	2	3	0	0	2
CG12970	136	161	2119	1184	1706	12	22	14	6	0	1	17	13	14	6	3	2	1	1	57	76	73	33	153	164	258	64	106	19	27	9	9	2	12	3	2	3	27	36	50
CG12971	0	1	0	0	0	3	1	0	2	0	0	2	2	7	0	2	1	1	0	20	17	16	20	0	1	0	4	2	0	0	0	0	0	0	0	0	2	1	1	1
CG12974	7	5	23	7	15	6	3	3	4	3	3	12	9	9	0	2	0	0	2	12	18	20	13	0	1	2	1	0	3	4	0	5	6	2	1	1	0	1	4	3
CG12975	455	602	75	79	116	146	146	127	174	125	312	216	164	125	110	123	186	149	293	86	148	128	93	300	419	94	133	112	154	134	204	764	163	198	221	149	174	104	99	118
CG12983	0	0	0	0	0	19	22	15	1	1	0	4	4	5	0	0	0	0	0	0	0	0	0	0	1	0	0	0	13	10	0	0	2	0	0	0	0	0	0	0
CG12984	0	4	8	15	4	3	6	4	1	0	0	0	0	0	0	0	1	0	0	7	7	4	4	0	0	0	0	0	4	0	0	0	0	0	0	0	0	0	0	0
CG12985	4	3	2	0	0	6	3	0	0	0	1	10	7	9	0	7	3	0	4	NA	NA	NA	NA	0	0	0	4	15	4	17	1	0	0	0	5	2	5	5	4	9
CG12986	0	0	0	0	0	0	0	0	1	0	0	0	1	1	0	0	0	0	0	0	0	1	2	0	0	0	0	0	0	0	0	0	0	0	0	0	0	0	0	0
CG1299	371	514	1750	1533	1541	1109	1097	782	1245	746	1088	320	433	404	704	518	665	350	587	1115	978	997	962	359	421	455	702	451	928	803	884	724	665	784	451	342	306	297	339	534
CG12990	0	1	1	1	0	14	10	15	10	4	2	7	11	5	11	8	7	1	2	0	1	1	0	24	4	14	14	10	21	20	2	8	3	0	1	2	5	3	3	5
CG12991	263	255	317	98	112	986	653	882	1286	561	1072	710	610	494	405	220	458	234	288	942	915	1019	796	582	464	1120	130	154	859	841	1126	1216	1243	1094	127	131	93	95	118	176
CG12992	NA	NA	NA	NA	NA	7	6	3	0	0	0	NA	NA	NA	10	0	3	2	3	NA	NA	NA	NA	NA	NA	NA	0	0	6	6	0	0	0	0	0	2	1	0	3	0
CG12994	119	114	38	32	70	32	28	26	280	150	177	22	34	30	46	24	50	35	67	21	19	19	18	165	138	359	52	56	22	22	179	161	170	212	49	21	27	45	58	82
CG12995	0	0	0	2	0	0	0	0	0	2	2	0	1	0	9	1	0	0	0	0	0	0	0	0	0	0	0	0	0	0	0	0	0	0	0	0	0	1	0	2
CG12998	NA	NA	NA	NA	NA	1	4	1	0	0	0	NA	NA	NA	0	3	0	1	1	NA	NA	NA	NA	NA	NA	NA	0	0	4	13	1	0	1	2	0	1	0	0	0	0
CG13000	NA	NA	NA	NA	NA	0	0	0	0	0	0	NA	NA	NA	2	0	1	0	1	NA	NA	NA	NA	NA	NA	NA	0	0	0	0	0	0	0	0	0	2	0	0	0	0
CG13001	59	68	158	145	135	92	87	99	184	124	168	136	128	101	73	76	NA	NA	NA	153	176	180	154	144	171	191	24	18	88	85	171	171	147	156	NA	NA	NA	26	27	44
CG13002	26	13	12	22	23	0	0	0	1	0	6	2	5	0	0	0	6	0	5	0	0	0	0	0	1	3	1	0	0	0	0	0	0	0	5	1	7	0	3	0
CG13003	19	61	203	87	83	280	132	222	243	80	162	132	103	110	106	64	26	8	12	422	323	427	451	35	23	120	15	19	241	183	258	239	238	191	1	8	3	7	11	6
CG13004	20	23	52	26	51	65	103	35	252	150	148	50	37	62	42	57	56	23	42	68	64	51	47	27	27	21	35	32	53	61	165	161	161	94	26	18	22	12	19	42
CG13005	0	1	133	101	76	47	30	32	66	46	78	72	83	55	49	19	37	20	33	130	161	165	147	55	62	52	24	9	43	29	59	64	38	45	16	15	26	10	20	17
CG13008	3	1	2	1	3	15	7	13	32	17	25	113	76	57	63	95	1	5	3	1	3	1	1	3	0	0	26	17	11	12	24	18	14	17	2	2	2	7	13	24
CG13010	NA	NA	NA	NA	NA	2	4	3	2	4	2	NA	NA	NA	0	0	3	2	0	NA	NA	NA	NA	NA	NA	NA	2	2	1	0	5	0	1	5	0	1	0	4	6	1
CG13012	106	122	51	77	59	57	50	22	215	114	195	94	58	61	26	62	NA	NA	NA	90	124	127	92	105	161	102	95	77	35	39	138	200	115	154	NA	NA	NA	58	71	122
CG13014	93	85	58	79	64	68	55	40	131	68	101	71	87	83	57	52	112	51	100	75	40	87	59	61	60	59	74	48	42	36	94	139	28	88	135	101	82	58	55	74
CG13016	146	137	111	58	99	154	83	85	124	37	94	179	162	138	57	63	3	4	2	183	183	220	143	84	81	96	105	67	102	59	104	120	61	86	5	9	6	91	59	108
CG13018	188	96	34	38	50	26	53	16	69	32	112	33	26	41	46	37	NA	NA	NA	58	88	75	67	138	218	28	54	44	21	27	49	113	37	98	NA	NA	NA	70	72	79
CG13021	0	0	NA	NA	NA	0	0	0	0	0	0	NA	NA	NA	0	0	1	0	1	NA	NA	NA	NA	NA	NA	NA	0	0	0	0	0	0	0	0	0	2	1	0	0	0
CG13022	38	52	13	10	3	15	9	5	32	27	51	31	30	32	50	35	4	1	3	33	24	41	43	0	4	0	526	578	18	9	36	66	9	25	2	1	2	458	514	593
CG13023	0	0	45	34	33	0	2	0	24	13	27	0	0	1	0	0	4	4	4	77	20	106	79	0	0	0	0	0	0	0	18	9	9	29	1	0	0	0	0	0
CG13024	1	3	8	0	7	8	10	9	60	29	67	11	4	1	9	6	13	5	12	7	3	3	5	3	3	17	4	1	9	11	113	92	88	97	8	3	4	0	2	5
CG13025	122	132	80	71	76	80	52	58	163	93	128	174	138	122	67	71	89	40	96	139	158	121	116	98	67	179	64	43	81	57	158	145	118	167	65	55	50	34	36	61
CG13026	NA	NA	NA	NA	NA	65	69	51	110	36	91	NA	NA	NA	54	37	35	9	55	NA	NA	NA	NA	NA	NA	NA	6	26	32	39	46	153	25	51	29	28	29	13	12	25
CG13028	0	0	2	3	0	0	0	0	0	0	2	0	0	0	0	2	1	0	0	0	0	2	0	2	4	3	0	0	0	0	0	0	0	0	1	0	0	0	0	0
CG13029	0	0	0	0	0	0	0	0	0	0	0	0	0	0	0	0	0	0	0	0	0	0	0	0	0	0	0	0	0	0	0	0	0	0	0	0	0	0	0	0
CG13031	NA	NA	1	0	3	1	0	0	0	0	0	NA	NA	NA	0	1	0	1	3	NA	NA	NA	NA	NA	NA	NA	0	6	0	0	1	0	0	0	0	1	0	2	1	5
CG13032	0	0	4	5	3	14	18	15	1	2	2	0	1	2	0	0	0	0	0	28	27	15	20	0	1	2	0	1	18	11	1	1	2	0	0	0	0	0	0	1
CG13033	6	2	1	2	0	3	5	0	1	1	0	3	7	15	0	2	0	0	6	1	0	1	2	0	0	0	0	0	0	0	1	0	0	0	0	0	0	0	0	0
CG13038	2	0	20	21	7	0	0	0	1	0	0	0	0	1	0	0	0	0	0	15	10	16	14	6	1	3	0	0	0	0	0	0	0	0	0	0	0	1	0	0
CG13039	0	0	0	0	0	0	0	0	1	0	0	0	0	0	0	0	0	0	0	3	2	2	3	0	0	0	0	0	0	0	0	0	0	0	0	0	0	0	0	0
CG1304	0	0	NA	NA	NA	0	0	0	0	0	0	0	0	0	0	0	0	0	0	25	19	19	13	NA	NA	NA	0	0	0	0	0	0	0	0	0	0	0	0	0	0
CG13040	0	0	NA	NA	NA	1	1	0	0	0	0	2	2	4	0	0	1	0	0	NA	NA	NA	NA	NA	NA	NA	0	0	0	0	0	0	0	0	1	0	0	0	0	0
CG13041	3	7	0	0	2	0	0	0	0	1	4	7	4	5	8	3	6	2	4	27	32	45	38	5	6	1	5	0	0	0	1	6	0	0	3	5	2	1	0	0
CG13042	3	9	1	5	6	0	0	1	1	0	0	3	2	1	0	0	0	0	0	5	13	4	8	0	0	3	1	0	0	0	0	0	0	1	1	0	0	0	0	1
CG13043	23	33	0	0	0	0	0	0	2	0	0	0	0	0	0	0	0	0	0	5	1	3	5	1	9	2	0	1	0	0	0	2	1	1	0	0	0	0	0	0
CG13044	1	1	0	0	0	0	3	0	6	1	0	0	0	0	0	0	0	0	0	3	1	5	9	30	39	20	1	1	1	0	2	0	0	0	0	0	0	0	2	0
CG13045	NA	NA	NA	NA	NA	0	0	0	0	0	0	NA	NA	NA	0	0	7	3	7	NA	NA	NA	NA	NA	NA	NA	0	0	0	0	0	0	0	0	2	3	0	0	0	0
CG13046	NA	NA	1	0	0	1	0	0	0	0	2	3	1	2	0	0	2	0	1	1	2	1	0	4	5	2	0	0	0	0	0	0	0	1	0	2	0	0	0	0
CG13047	1	0	0	0	0	0	0	0	0	0	0	0	0	2	0	0	2	0	1	0	0	0	0	0	0	0	0	0	0	0	0	0	0	0	0	0	1	0	0	0
CG13048	0	0	0	0	0	0	0	0	0	1	0	2	2	4	0	0	NA	NA	NA	NA	NA	NA	NA	0	0	0	1	0	0	0	0	0	0	0	NA	NA	NA	0	1	1
CG13049	NA	NA	NA	NA	NA	0	0	0	1	0	0	NA	NA	NA	NA	NA	2	0	0	NA	NA	NA	NA	NA	NA	NA	0	0	0	0	0	0	0	0	0	1	1	0	0	0
CG13050	NA	NA	NA	NA	NA	NA	NA	NA	0	0	0	NA	NA	NA	NA	NA	NA	NA	NA	NA	NA	NA	NA	NA	NA	NA	NA	NA	NA	NA	0	0	0	0	NA	NA	NA	NA	NA	NA
CG13051	NA	NA	NA	NA	NA	NA	NA	NA	2	0	2	NA	NA	NA	NA	NA	NA	NA	NA	NA	NA	NA	NA	NA	NA	NA	NA	NA	NA	NA	0	0	0	2	NA	NA	NA	NA	NA	NA
CG13053	1	0	NA	NA	NA	0	1	0	3	1	1	NA	NA	NA	8	2	4	4	7	0	0	0	0	NA	NA	NA	0	0	0	0	1	1	1	6	2	3	3	2	1	0
CG13054	4	4	17	5	9	12	7	10	23	8	25	2	4	4	9	9	4	7	4	11	4	6	3	6	7	14	1	0	12	1	19	26	9	23	2	5	4	0	0	1
CG13055	0	4	20	3	8	30	2	18	89	40	87	4	8	4	13	3	9	7	10	6	3	8	4	7	11	56	3	0	10	6	86	71	61	61	1	7	3	0	0	3
CG13056	1	5	NA	NA	NA	6	3	5	3	2	7	20	28	14	25	5	2	2	12	NA	NA	NA	NA	NA	NA	NA	5	2	15	2	2	4	0	0	5	7	3	4	4	3
CG13058	0	2	NA	NA	NA	1	2	1	1	2	0	2	1	6	8	0	0	0	1	17	11	16	7	NA	NA	NA	0	0	0	0	0	0	2	0	0	1	0	0	0	0
CG13059	0	0	2	1	0	0	0	0	0	2	1	56	74	28	10	7	4	0	2	1	1	0	1	6	16	4	0	0	0	0	0	6	1	1	1	0	3	1	0	0
CG13060	3	7	0	0	2	0	0	0	3	0	1	7	4	5	8	3	6	2	4	27	32	45	38	5	6	1	5	0	0	0	0	5	0	1	3	5	2	1	0	0
CG13062	13	15	NA	NA	NA	0	1	0	3	2	4	NA	NA	NA	0	1	0	1	1	NA	NA	NA	NA	5	4	18	1	1	0	0	5	0	3	2	0	0	0	4	0	3
CG13063	NA	NA	NA	NA	NA	1	0	0	0	0	0	NA	NA	NA	0	0	0	0	0	NA	NA	NA	NA	NA	NA	NA	0	0	0	4	0	0	0	0	0	0	0	0	0	0
CG13064	0	0	1	0	0	0	0	0	1	0	0	0	0	0	0	0	0	0	0	0	0	0	0	0	0	0	0	0	0	0	0	0	0	0	0	0	0	0	0	0
CG13065	NA	NA	NA	NA	NA	1	0	1	2	0	1	NA	NA	NA	0	0	0	0	1	NA	NA	NA	NA	NA	NA	NA	1	1	1	4	0	0	0	0	0	2	0	0	0	2
CG13066	NA	NA	NA	NA	NA	NA	NA	NA	0	1	0	NA	NA	NA	NA	NA	NA	NA	NA	NA	NA	NA	NA	NA	NA	NA	NA	NA	NA	NA	0	0	0	0	NA	NA	NA	NA	NA	NA
CG13067	NA	NA	NA	NA	NA	NA	NA	NA	121	45	80	NA	NA	NA	NA	NA	NA	NA	NA	NA	NA	NA	NA	NA	NA	NA	NA	NA	NA	NA	70	132	17	78	NA	NA	NA	NA	NA	NA
CG13068	NA	NA	NA	NA	NA	NA	NA	NA	4	4	0	NA	NA	NA	NA	NA	NA	NA	NA	NA	NA	NA	NA	NA	NA	NA	NA	NA	NA	NA	5	4	2	1	NA	NA	NA	NA	NA	NA
CG13069	0	0	NA	NA	NA	0	0	0	0	0	0	0	0	0	0	0	NA	NA	NA	NA	NA	NA	NA	NA	NA	NA	NA	NA	0	0	0	3	0	1	NA	NA	NA	NA	NA	NA
CG1307	354	317	129	128	184	306	380	221	754	535	1000	101	127	100	310	289	591	327	539	111	157	122	132	219	366	171	590	491	197	312	667	695	453	926	556	240	233	295	367	446
CG13070	0	0	NA	NA	NA	0	0	0	0	1	0	0	0	0	0	0	NA	NA	NA	NA	NA	NA	NA	NA	NA	NA	0	0	0	0	0	0	1	0	NA	NA	NA	0	0	0
CG13071	12	8	18	32	33	60	52	39	21	14	42	0	0	0	27	16	NA	NA	NA	0	0	0	3	16	12	1	14	8	29	22	17	26	14	20	NA	NA	NA	22	11	11
CG13073	19	30	0	0	0	NA	NA	NA	0	1	0	1	1	0	NA	NA	NA	NA	NA	13	15	11	7	NA	NA	NA	0	0	NA	NA	0	0	0	0	NA	NA	NA	0	0	0
CG13074	1	2	3	1	4	11	12	17	10	4	13	4	1	5	15	9	11	4	6	36	27	21	40	6	9	1	5	5	12	9	10	16	2	1	0	3	3	3	6	5
CG13075	0	0	21	12	13	3	6	7	4	1	1	8	2	6	0	1	3	2	4	44	59	47	47	3	0	0	3	2	7	14	5	0	1	0	5	4	2	2	4	1
CG13077	1020	1107	427	388	316	848	854	554	563	330	743	315	346	192	542	284	697	366	601	548	491	617	549	721	1052	1013	2959	1664	656	751	403	891	301	627	537	401	445	2272	1825	3024
CG13078	5	12	5	4	1	3	0	0	1	1	0	1	0	0	8	0	0	0	1	1	0	0	3	0	0	0	0	2	1	0	0	0	3	2	0	0	0	0	0	0
CG13081	0	0	1	4	0	1	0	2	1	0	0	1	1	1	0	2	0	0	0	0	0	0	1	5	1	3	0	2	1	4	0	0	1	2	0	0	1	0	0	0
CG13082	47	57	59	36	64	3	7	5	121	37	88	18	30	18	25	33	108	29	61	2	1	3	5	1	8	2	38	56	5	1	50	94	42	61	55	46	35	17	11	17
CG13083	5	6	1	0	3	2	0	3	1	1	0	55	36	43	8	2	9	4	8	0	0	0	0	0	0	0	7	1	1	0	1	0	0	3	4	3	4	4	3	3
CG13084	3	6	3	0	1	1	2	1	1	1	0	13	9	6	5	6	17	12	14	5	4	7	5	0	0	0	369	169	1	0	0	0	1	4	4	7	7	139	164	265
CG13085	12	8	73	38	55	16	26	18	51	38	53	61	52	49	17	3	9	8	15	32	34	22	22	14	7	12	9	10	26	17	73	56	48	42	6	7	9	6	11	13
CG13086	437	709	627	484	460	203	176	145	281	106	186	802	1003	676	68	54	182	84	145	584	508	611	598	70	86	121	245	257	247	258	303	509	180	271	177	294	266	152	191	229
CG13088	12	39	103	71	102	48	36	44	34	31	63	NA	NA	NA	135	73	77	57	90	145	141	175	134	142	149	94	46	55	43	38	46	31	32	31	52	32	38	34	33	51
CG1309	628	718	673	538	644	1189	1077	777	1369	863	1133	726	680	603	754	497	1053	476	901	822	704	893	835	1136	1211	1597	1991	1305	789	892	1122	869	718	974	884	579	640	1012	1116	1759
CG13090	140	143	584	417	500	512	484	342	194	125	164	227	230	236	97	78	NA	NA	NA	313	256	307	253	159	253	144	378	236	453	457	170	134	119	106	NA	NA	NA	139	206	270
CG13091	NA	NA	NA	NA	NA	23	12	20	5	3	4	0	0	0	NA	NA	7	9	9	NA	NA	NA	NA	NA	NA	NA	6	7	14	13	2	7	4	7	7	3	3	5	5	9
CG13096	378	479	152	150	143	408	322	285	252	405	428	93	66	96	80	145	360	181	421	272	426	300	259	207	317	162	472	530	394	297	442	329	356	358	379	179	176	225	285	345
CG13097	342	333	644	526	547	269	313	305	223	307	417	40	23	11	128	174	208	152	275	284	400	323	255	265	260	230	277	340	281	255	408	252	269	339	185	90	93	126	192	248
CG13101	55	67	46	42	14	192	160	149	292	188	230	74	48	52	113	176	324	147	192	142	162	182	130	59	94	65	200	93	137	63	178	211	123	168	183	160	191	90	59	111
CG13102	0	1	1	0	0	0	0	0	0	0	0	0	0	0	0	0	1	0	0	0	3	0	0	0	0	0	0	0	0	0	0	0	0	0	0	0	0	0	0	0
CG13108	202	238	352	340	329	275	227	208	146	81	144	399	378	413	164	117	103	61	118	259	339	313	253	515	759	490	366	270	195	159	104	74	115	177	108	84	85	285	327	463
CG1311	203	252	642	408	512	646	490	454	748	377	615	312	261	309	505	270	511	207	402	653	472	617	471	722	775	932	444	246	423	405	544	556	369	461	266	294	298	273	228	427
CG13110	0	0	NA	NA	NA	0	1	0	0	0	0	0	0	0	0	0	0	0	0	NA	NA	NA	NA	0	0	0	0	0	0	0	0	0	0	0	0	0	0	0	0	0
CG13113	0	0	1	0	0	0	0	0	0	1	0	4	0	2	0	0	0	0	1	4	0	1	1	0	0	0	0	0	0	0	0	0	0	4	0	0	0	0	0	0
CG13114	0	0	2	0	1	0	0	1	0	3	6	13	14	16	0	0	1	1	0	3	8	4	4	0	1	0	24	28	0	0	2	6	1	1	0	0	0	12	17	15
CG13116	0	1	0	0	1	0	2	1	0	0	0	1	0	0	1	0	2	4	1	0	1	0	0	1	3	0	4	0	0	0	0	2	0	0	7	0	0	0	0	2
CG13117	1	2	0	0	0	3	5	0	1	1	2	3	2	1	2	4	307	187	360	0	1	0	3	1	0	1	3	2	1	2	0	1	1	2	301	188	195	3	5	3
CG13123	108	106	75	73	89	86	66	60	66	39	43	176	174	121	56	26	49	37	55	44	85	65	61	50	84	44	110	80	58	55	62	26	42	67	55	56	41	118	84	121
CG13124	733	854	1960	1261	1383	2478	1578	1576	4731	2560	5013	996	708	833	1103	766	NA	NA	NA	2034	1905	2317	2259	2544	2537	2312	1811	1246	1637	1480	4661	3633	3369	4366	NA	NA	NA	1254	1431	2241
CG13126	154	173	237	215	275	103	105	78	158	145	193	108	99	84	43	60	108	48	116	288	355	278	258	73	92	81	198	121	83	112	162	107	93	122	77	64	36	101	88	148
CG13127	0	0	3	0	2	0	0	0	0	0	0	0	0	0	0	0	0	0	0	7	4	3	4	0	0	0	0	0	0	0	0	0	2	0	0	0	0	0	0	0
CG13131	1	4	NA	NA	NA	0	0	0	4	2	3	1	0	0	0	0	0	0	0	NA	NA	NA	NA	NA	NA	NA	0	0	0	0	2	0	2	0	0	1	1	0	0	1
CG13133	65	55	3	11	10	27	13	2	4	0	3	38	32	31	69	61	23	34	31	14	20	16	1	5	26	3	80	21	35	38	2	0	0	0	37	20	25	36	52	72
CG13135	NA	NA	NA	NA	NA	NA	NA	NA	0	0	0	NA	NA	NA	NA	NA	NA	NA	NA	NA	NA	NA	NA	NA	NA	NA	NA	NA	NA	NA	1	0	0	0	NA	NA	NA	NA	NA	NA
CG13137	2	1	0	0	0	0	2	0	0	0	0	2	1	1	0	0	0	0	0	0	0	0	1	NA	NA	NA	0	0	0	0	0	0	0	0	0	0	0	0	0	1
CG13138	2	2	NA	NA	NA	0	5	1	0	0	0	NA	NA	NA	0	1	NA	NA	NA	NA	NA	NA	NA	NA	NA	NA	0	2	1	0	0	0	1	0	NA	NA	NA	0	0	2
CG1314	1	0	NA	NA	NA	0	0	0	0	0	0	0	0	1	0	0	1	0	0	NA	NA	NA	NA	NA	NA	NA	1	1	0	0	0	0	0	0	2	1	0	0	0	1
CG13144	1	0	19	14	23	11	2	4	31	13	27	22	16	4	2	3	16	5	10	13	27	19	19	4	4	3	3	0	2	7	17	13	22	9	8	8	1	4	3	1
CG13148	444	364	89	126	122	93	101	73	135	63	159	50	70	61	37	104	132	138	194	29	54	48	53	159	210	127	150	161	61	79	99	122	76	149	117	59	77	94	103	167
CG1315	207	593	354	299	321	70	250	32	391	286	313	1004	1584	1120	399	363	319	124	325	2853	2365	3015	2776	NA	NA	NA	1321	1439	286	243	394	273	269	309	353	221	220	386	619	603
CG13151	148	146	99	80	96	141	104	114	99	88	126	314	308	246	96	58	105	94	122	204	166	203	140	167	182	110	136	117	106	152	103	68	73	107	96	64	85	75	75	166
CG13154	0	7	19	13	14	1	0	2	3	3	7	3	5	1	0	0	1	0	0	36	35	46	38	1	0	0	10	16	0	0	0	0	3	6	2	1	1	6	9	20
CG13155	4	10	0	0	0	2	1	0	0	0	0	1	3	5	0	0	0	0	0	1	0	1	2	3	2	0	1	3	0	0	0	0	0	0	2	1	0	0	1	1
CG13157	3	3	0	0	0	0	0	0	0	1	0	1	1	1	0	0	0	0	0	0	0	0	0	0	0	0	0	0	0	0	0	0	0	0	0	0	0	0	0	0
CG13159	NA	NA	NA	NA	NA	0	0	0	0	0	0	NA	NA	NA	0	0	0	0	0	NA	NA	NA	NA	NA	NA	NA	0	0	0	0	0	0	0	0	0	0	0	0	0	0
CG1316	501	599	1273	595	634	1428	1148	1352	1680	618	1515	436	237	290	712	302	467	439	497	702	737	715	463	741	649	1282	512	419	1556	1133	1755	1163	1423	1748	279	284	228	301	331	503
CG13160	0	0	0	0	0	0	0	0	0	0	0	0	0	0	0	0	0	0	0	0	0	1	0	1	1	1	0	0	0	0	0	0	0	0	0	0	0	0	0	0
CG13163	112	144	117	130	138	100	127	122	128	104	184	176	187	173	107	83	127	70	131	244	390	283	242	183	194	147	55	83	136	101	153	275	111	161	95	82	74	38	31	62
CG13168	27	27	13	6	6	20	29	21	22	15	24	20	25	17	0	12	9	7	23	1	0	0	0	16	20	30	11	27	29	28	21	8	19	22	7	7	5	7	15	33
CG1317	1500	1479	2053	1191	1248	4460	3829	2896	2786	1851	2396	1062	848	963	1208	929	2771	1465	1879	1990	1761	2004	1740	927	662	1368	2117	2358	3196	3489	2435	1497	2427	2389	1439	781	911	1219	1625	2379
CG13170	0	0	0	0	0	0	0	1	0	0	0	0	0	0	0	0	1	0	0	0	0	2	0	0	0	0	0	1	0	0	0	0	0	0	0	0	0	0	1	0
CG13171	0	0	NA	NA	NA	0	0	0	0	0	0	NA	NA	NA	0	0	0	0	0	NA	NA	NA	NA	0	0	0	0	0	0	0	0	0	0	0	0	0	0	0	0	0
CG13177	NA	NA	NA	NA	NA	15	23	15	56	6	11	NA	NA	NA	5	2	2	2	6	NA	NA	NA	NA	NA	NA	NA	2	3	23	14	0	5	0	25	0	1	2	1	3	5
CG13183	35	34	31	4	14	74	38	67	21	18	32	44	42	24	31	13	27	14	18	23	24	20	21	46	30	51	44	73	69	66	31	7	22	30	15	7	15	34	37	62
CG13185	1468	1555	255	173	129	76	10	133	295	314	542	914	605	913	96	89	3	0	1	1155	1108	1098	902	297	275	324	247	432	79	30	1030	481	1020	641	0	9	0	98	130	159
CG13186	0	0	0	1	0	0	0	0	0	0	1	0	0	0	0	0	0	0	0	1	0	1	1	0	0	0	0	0	0	0	0	0	0	0	0	0	0	0	2	3
CG13188	217	221	100	27	70	32	42	31	65	46	69	55	35	51	42	53	44	24	54	33	28	39	22	31	20	28	26	30	38	38	88	102	59	61	28	25	15	25	34	58
CG1319	691	686	360	217	362	357	478	230	535	374	586	166	192	124	388	285	1104	675	1710	340	365	374	401	465	857	805	404	472	344	290	500	822	344	579	1112	797	763	212	188	319
CG13192	269	319	187	130	145	154	105	102	228	136	179	110	155	106	129	90	168	68	127	131	113	165	130	73	64	39	209	127	137	126	149	163	140	151	113	87	81	113	114	170
CG13193	0	0	3	0	0	0	0	0	0	0	0	1	3	2	0	0	0	0	0	0	0	2	0	0	0	0	1	0	0	0	0	0	0	0	0	0	0	0	0	0
CG13196	7	21	6	1	1	113	64	70	0	0	0	45	41	63	36	24	20	11	11	9	5	13	15	7	2	6	25	9	79	69	0	0	1	0	7	11	10	9	11	18
CG13197	371	439	396	355	464	421	523	303	498	343	635	443	468	395	359	217	288	214	339	480	457	501	463	522	589	683	252	254	394	385	496	602	297	414	244	199	191	189	170	269
CG13198	0	0	0	0	0	0	0	0	0	0	0	0	0	0	0	0	1	0	0	0	0	0	0	0	3	6	0	0	0	0	0	0	0	0	0	0	0	0	0	0
CG13202	48	43	1	0	0	9	7	7	0	0	0	14	3	5	15	0	10	6	17	1	3	0	3	15	11	0	2	2	8	22	0	0	0	0	9	10	7	3	3	5
CG13203	15	6	4	2	0	9	7	4	52	27	34	13	16	16	4	22	27	22	36	15	29	18	13	44	28	13	35	24	5	21	45	24	33	34	25	8	10	9	16	20
CG13204	531	433	202	244	244	502	538	401	376	263	378	269	234	214	272	265	307	176	468	228	256	238	278	1004	969	1205	521	404	403	356	397	195	248	320	315	194	158	343	396	540
CG13215	2	1	1	1	0	6	5	11	1	1	0	13	13	16	15	6	0	1	0	0	0	0	0	0	0	1	5	2	6	5	0	0	0	0	1	1	1	2	0	1
CG13216	0	0	0	0	0	0	0	0	0	1	0	0	0	0	0	0	0	0	0	0	0	1	0	0	0	0	0	0	0	0	0	0	0	0	0	0	0	0	0	0
CG13217	0	0	NA	NA	NA	NA	NA	NA	0	2	0	0	0	0	0	0	0	0	0	NA	NA	NA	NA	NA	NA	NA	0	0	NA	NA	0	0	0	0	0	0	0	0	0	0
CG13218	NA	NA	NA	NA	NA	NA	NA	NA	0	1	0	NA	NA	NA	NA	NA	NA	NA	NA	NA	NA	NA	NA	NA	NA	NA	NA	NA	NA	NA	0	0	0	0	NA	NA	NA	NA	NA	NA
CG13220	921	944	330	376	371	638	390	257	884	469	694	712	754	829	665	392	815	535	862	766	716	831	623	1003	1517	744	877	590	319	291	587	2157	447	854	648	495	525	690	627	1065
CG13223	0	1	0	0	0	0	0	0	0	1	0	0	0	1	0	0	0	0	0	0	0	0	0	0	0	0	1	0	0	0	0	0	0	6	0	0	0	0	0	0
CG13226	NA	NA	NA	NA	NA	NA	NA	NA	0	0	0	NA	NA	NA	NA	NA	NA	NA	NA	NA	NA	NA	NA	NA	NA	NA	NA	NA	NA	NA	0	2	1	1	NA	NA	NA	NA	NA	NA
CG13227	1	1	NA	NA	NA	33	164	42	0	0	0	0	0	0	0	4	0	0	0	NA	NA	NA	NA	NA	NA	NA	2	3	20	87	0	0	0	0	0	0	0	1	4	0
CG13228	0	0	NA	NA	NA	3	6	0	0	0	0	NA	NA	NA	0	0	0	0	2	NA	NA	NA	NA	NA	NA	NA	NA	NA	2	0	0	0	0	0	0	0	0	NA	NA	NA
CG13229	18	16	85	53	53	48	28	34	156	98	183	40	28	34	44	33	66	43	49	47	36	26	38	26	39	56	49	26	24	22	153	110	101	142	37	29	29	18	26	43
CG13230	0	0	1	0	0	0	0	0	0	0	0	1	0	0	NA	NA	0	0	0	1	0	2	2	0	0	0	0	0	1	0	2	1	0	0	0	0	0	0	0	0
CG13231	0	0	2	0	4	2	0	0	0	0	0	2	0	2	0	0	1	0	0	1	2	2	1	0	0	1	0	0	0	0	0	0	0	0	1	1	0	0	0	0
CG13239	NA	NA	NA	NA	NA	1	0	3	2	0	1	4	7	0	0	2	0	0	0	5	4	3	2	NA	NA	NA	9	5	1	0	0	0	2	1	0	0	2	6	2	5
CG1324	0	0	NA	NA	NA	0	0	0	0	0	0	NA	NA	NA	0	0	0	0	0	NA	NA	NA	NA	NA	NA	NA	0	0	0	0	0	0	0	0	0	0	0	0	0	0
CG13243	0	0	0	0	0	1	1	0	0	0	0	0	0	0	6	0	0	1	0	1	0	0	0	0	0	0	0	1	0	0	0	0	0	0	0	1	1	0	0	0
CG13244	0	0	0	0	0	0	0	0	0	0	0	0	0	1	0	0	0	0	0	1	0	0	0	0	0	0	0	0	0	0	0	0	0	0	0	0	0	0	0	1
CG13247	1	1	0	2	0	109	84	85	14	9	11	19	28	16	0	0	2	0	1	30	42	25	35	19	13	18	5	4	82	120	13	4	3	6	1	1	0	4	2	4
CG13248	504	401	419	252	248	641	408	468	817	461	578	535	483	561	229	141	618	194	439	507	333	515	513	617	467	748	70	15	419	376	563	481	512	557	302	184	194	40	66	90
CG13250	0	0	NA	NA	NA	3	3	0	0	0	0	48	25	33	0	0	4	0	4	NA	NA	NA	NA	0	1	1	0	0	6	3	1	0	2	0	1	1	2	0	0	0
CG13251	11	13	6	12	6	18	21	20	32	25	36	80	48	75	10	9	19	10	24	32	30	28	33	13	11	12	11	4	29	36	43	19	29	15	12	4	10	7	10	5
CG13252	24	50	182	92	81	302	304	226	353	202	345	91	77	63	131	82	35	23	36	253	172	217	219	0	0	0	33	26	276	295	407	521	337	251	22	25	20	27	28	41
CG13255	65	112	88	81	83	83	96	60	412	292	332	171	177	221	22	41	80	23	78	34	51	48	19	39	44	78	161	73	46	72	255	303	209	277	61	75	56	87	86	133
CG13258	0	0	10	13	12	0	2	0	10	6	7	1	0	2	0	18	6	7	14	1	3	5	3	0	0	0	3	4	1	0	8	6	4	8	11	10	11	5	1	5
CG13272	0	0	2	6	1	0	0	0	0	0	0	2	1	4	0	0	12	4	14	38	31	42	70	2	5	1	1	0	1	0	0	0	1	0	13	11	10	0	0	0
CG13280	1	1	3	3	4	1	0	0	19	22	28	6	3	5	0	1	8	3	25	3	1	3	2	0	3	0	3	2	0	0	18	14	11	22	17	2	6	0	1	2
CG13282	37	28	5	3	0	3	4	2	22	15	23	17	9	19	18	6	5	1	16	4	4	3	6	6	17	12	5	3	6	4	25	38	18	9	6	10	10	2	4	3
CG13283	70	152	62	41	59	459	333	325	393	207	291	272	317	198	12	10	10	7	5	961	882	1113	998	172	207	271	42	61	416	298	398	389	232	236	6	19	8	32	36	40
CG13284	311	474	661	552	474	962	1439	680	837	549	853	369	350	226	547	568	82	48	139	192	238	248	160	387	666	332	1572	2153	1079	951	864	691	663	965	100	53	48	544	784	975
CG13285	7	12	NA	NA	NA	NA	NA	NA	10	9	12	NA	NA	NA	2	5	24	9	21	NA	NA	NA	NA	NA	NA	NA	8	7	NA	NA	12	12	6	20	12	14	13	4	5	7
CG13287	4	3	3	5	8	7	3	7	10	5	4	8	6	5	0	3	7	7	5	9	10	13	8	7	6	5	4	3	3	2	10	8	3	6	6	2	5	2	1	1
CG13288	40	29	79	41	72	13	16	15	26	8	11	33	28	53	12	11	23	11	20	20	14	20	25	94	152	121	53	29	16	4	20	8	12	17	14	5	8	26	46	54
CG13293	35	71	240	93	105	80	34	64	519	248	684	77	43	50	109	45	128	98	102	1226	1261	1387	1397	101	69	121	19	34	80	40	532	657	506	457	59	53	42	7	10	27
CG13295	376	405	659	492	662	328	332	225	295	210	270	427	404	284	331	218	360	170	359	806	783	920	822	140	120	177	281	208	287	278	196	183	152	219	280	213	261	179	187	280
CG13296	0	0	2	2	0	3	5	5	0	2	0	0	0	0	0	0	0	0	2	0	0	0	1	1	0	1	3	2	5	12	0	0	0	0	1	0	2	1	0	0
CG13297	0	0	1	2	1	6	2	5	1	0	4	13	21	12	1	0	2	0	0	0	1	0	1	0	0	0	0	0	2	0	0	5	0	4	0	0	0	0	0	0
CG13298	135	151	85	83	45	205	191	186	463	168	548	137	159	164	211	76	129	111	105	118	102	147	84	68	40	73	110	78	190	189	413	418	313	506	80	111	98	101	80	142
CG13299	1	0	4	0	5	0	2	0	1	1	1	0	0	0	0	0	0	1	0	0	0	0	0	0	0	0	0	1	0	0	0	3	0	0	0	0	0	0	0	0
CG13300	10	16	38	8	20	29	18	28	148	45	125	35	11	23	11	8	13	17	14	68	26	59	67	33	28	37	9	5	28	13	160	140	125	124	3	13	4	4	1	2
CG13305	13	15	21	8	19	2	0	1	207	101	189	2	5	6	54	52	95	28	96	40	45	19	33	16	21	15	16	34	1	0	147	148	109	203	100	56	62	24	20	33
CG13306	13	14	1	1	5	12	15	6	22	16	30	9	12	14	11	13	27	23	41	11	6	9	8	15	21	10	8	7	10	10	6	14	5	27	19	26	27	20	11	21
CG13308	0	0	0	0	0	0	0	0	0	3	0	0	0	0	0	0	0	0	0	132	109	142	100	NA	NA	NA	0	1	0	0	0	0	0	0	0	0	0	0	0	0
CG13309	0	0	NA	NA	NA	0	3	0	6	0	0	NA	NA	NA	0	0	0	0	0	NA	NA	NA	NA	NA	NA	NA	0	0	0	0	0	0	1	0	1	0	0	0	0	0
CG13310	2	3	0	0	2	8	15	6	3	2	7	1	1	2	0	0	0	0	0	5	2	10	5	0	1	1	1	1	8	4	1	1	2	1	0	0	1	3	0	6
CG13311	0	0	NA	NA	NA	0	0	0	0	0	0	0	0	0	0	0	0	0	0	NA	NA	NA	NA	0	0	0	0	0	0	0	0	0	0	0	0	0	0	0	0	0
CG13312	0	0	0	0	0	0	0	0	0	0	1	0	0	0	0	0	0	0	1	1	0	1	1	0	0	2	2	0	0	0	0	0	0	0	0	0	0	1	0	0
CG13313	0	0	83	41	53	42	46	22	2	2	0	16	21	16	6	11	11	3	10	21	15	19	19	1	4	2	30	28	37	33	0	0	0	0	11	9	5	19	23	29
CG13314	4	8	11	7	9	6	6	3	9	3	1	8	2	2	68	47	25	7	10	17	20	20	30	3	0	4	15	5	4	2	0	4	2	9	17	11	10	13	17	13
CG13315	1184	1226	3033	3023	2991	462	483	573	15698	5918	11046	2259	2361	1575	4578	4075	7572	3051	4842	1009	993	1265	1467	1592	2395	2159	2163	3374	822	510	10582	27576	11739	12946	5673	4695	4420	1544	1431	2134
CG13318	175	104	28	41	30	381	188	246	246	170	301	75	81	141	115	80	187	96	146	46	44	72	78	293	353	81	810	418	121	200	229	135	120	300	142	98	101	375	439	520
CG13319	109	129	48	60	86	132	132	83	178	95	142	168	141	107	164	152	175	74	208	74	75	75	86	127	174	73	143	95	78	84	117	219	83	163	157	115	129	92	104	157
CG13321	4	8	4	0	4	1	0	0	2	1	0	0	4	2	0	0	0	0	0	31	23	31	36	0	0	0	0	0	1	0	0	0	1	0	0	0	0	0	0	0
CG13322	156	176	418	219	242	193	139	155	296	169	275	186	150	142	115	77	156	99	127	288	217	297	241	148	92	158	129	119	152	129	261	201	196	271	94	105	82	75	79	127
CG13323	0	1	0	0	0	0	0	1	2	2	0	0	0	0	0	0	0	0	0	1	2	0	2	0	1	0	0	0	0	0	1	0	2	0	0	0	0	0	0	0
CG13324	0	1	0	0	0	0	0	1	0	1	0	0	0	0	0	0	0	0	0	1	2	0	2	0	1	0	0	0	0	0	0	0	0	0	0	0	0	0	0	0
CG13325	0	0	NA	NA	NA	0	2	0	55	45	99	1	1	2	0	0	21	11	22	NA	NA	NA	NA	NA	NA	NA	1	1	1	0	64	36	50	77	5	14	9	0	1	2
CG13326	0	0	9	2	8	0	0	0	1	1	4	2	0	0	0	0	0	0	0	2	1	0	0	2	2	0	1	2	0	0	0	0	0	0	0	0	0	0	0	0
CG13330	63	246	454	119	157	950	538	1181	1	0	0	317	237	362	303	85	429	281	389	477	332	530	531	419	197	626	95	89	994	844	1	0	0	3	101	218	135	52	64	132
CG13331	1	0	0	0	0	1	0	0	0	0	0	0	1	0	0	0	0	0	0	1	0	0	0	0	0	0	14	1	0	0	0	3	0	1	0	0	0	7	12	11
CG13332	0	0	0	0	0	0	0	0	0	0	0	0	0	0	0	0	0	0	0	0	0	0	0	0	0	0	6	0	0	0	0	0	1	0	0	0	0	2	4	3
CG13334	0	0	NA	NA	NA	8	9	9	5	4	2	0	0	1	3	15	0	0	0	3	5	6	5	0	0	0	2	2	6	4	3	1	1	6	3	0	0	1	1	1
CG13337	NA	NA	NA	NA	NA	NA	NA	NA	0	0	0	NA	NA	NA	NA	NA	NA	NA	NA	NA	NA	NA	NA	NA	NA	NA	NA	NA	NA	NA	0	0	0	0	NA	NA	NA	NA	NA	NA
CG13339	192	190	85	101	103	95	147	80	314	183	392	130	94	62	96	105	205	140	411	65	91	92	64	117	145	166	162	204	114	90	222	470	203	236	195	173	170	104	96	187
CG13344	152	176	306	167	162	411	348	257	594	367	604	310	279	245	197	166	355	211	299	246	199	229	224	160	140	249	366	255	315	381	542	425	434	550	218	112	118	130	190	288
CG13358	0	0	0	0	2	3	1	1	1	5	2	0	1	0	NA	NA	NA	NA	NA	0	0	0	1	0	0	0	161	118	1	0	3	2	1	7	NA	NA	NA	83	123	147
CG13359	0	0	NA	NA	NA	0	1	0	2	0	0	NA	NA	NA	8	6	6	5	3	NA	NA	NA	NA	NA	NA	NA	NA	NA	0	2	3	0	0	0	3	3	1	NA	NA	NA
CG13360	919	1404	0	1	0	2785	2397	1772	600	462	766	1275	1527	1027	520	428	1114	451	956	0	1	2	2	442	869	532	1272	1165	3234	2477	929	1036	706	618	1142	1040	894	556	513	862
CG13361	16	11	0	1	2	1	6	3	0	0	0	0	0	0	2	0	2	0	3	12	8	8	7	0	0	3	1	3	3	9	0	0	0	0	0	2	0	2	2	5
CG13362	NA	NA	0	0	0	24	26	11	3	11	1	0	0	1	5	5	7	9	11	19	20	27	34	2	4	2	6	2	17	12	7	8	1	14	2	6	6	2	0	2
CG13364	NA	NA	NA	NA	NA	448	1747	615	734	827	1810	NA	NA	NA	798	1047	NA	NA	NA	NA	NA	NA	NA	NA	NA	NA	NA	NA	738	1241	1084	2295	1116	2427	NA	NA	NA	NA	NA	NA
CG13365	364	323	217	214	233	222	173	181	296	182	390	128	151	81	150	106	326	222	343	109	112	122	92	237	350	450	462	480	129	128	200	325	105	256	351	272	268	328	372	503
CG13366	519	731	4026	2245	2542	891	697	812	1073	514	825	1690	1326	1212	541	318	734	388	700	1092	1229	1072	993	529	295	1092	369	324	1011	809	1231	805	1064	882	394	313	330	210	300	438
CG13367	233	221	137	142	188	159	172	90	355	247	429	611	645	834	222	280	244	129	239	155	131	180	178	274	239	339	332	329	144	141	374	273	254	378	234	134	125	158	216	307
CG13369	882	1063	215	165	195	453	418	262	796	531	883	322	423	328	734	674	854	564	889	660	405	699	873	196	303	207	1091	939	391	461	582	538	363	890	1076	529	584	564	778	836
CG13373	33	26	109	194	125	0	0	0	28	27	45	14	18	8	5	4	101	55	119	281	262	235	293	97	141	53	290	270	0	0	30	48	13	42	97	106	96	215	245	314
CG13375	42	84	174	67	70	149	57	139	233	50	230	42	35	28	99	22	45	39	58	110	127	138	111	87	56	73	10	2	139	111	212	121	364	218	3	37	15	0	2	2
CG13376	7	6	NA	NA	NA	12	27	12	12	10	10	NA	NA	NA	NA	NA	NA	NA	NA	NA	NA	NA	NA	0	0	1	23	30	8	47	12	8	11	16	NA	NA	NA	13	16	12
CG13377	152	170	148	86	168	251	220	209	391	184	323	324	336	426	82	89	73	31	66	158	159	198	242	233	337	286	193	138	179	218	311	398	300	287	86	54	66	118	147	175
CG13384	315	354	906	318	281	957	643	673	1046	551	799	300	246	222	383	196	581	240	394	643	471	785	531	271	260	378	244	99	625	571	853	707	601	573	300	202	211	161	185	274
CG13385	NA	NA	NA	NA	NA	0	0	0	0	0	0	NA	NA	NA	0	0	0	0	0	NA	NA	NA	NA	NA	NA	NA	0	0	0	0	0	0	0	0	0	0	0	0	0	0
CG13386	1	1	2	3	0	8	5	6	9	4	4	17	17	10	14	13	12	9	12	1	2	2	0	0	0	0	1	1	2	19	6	5	4	6	14	14	11	0	0	0
CG1339	NA	NA	1	0	0	0	0	1	2	2	0	4	0	0	3	0	0	0	0	1	1	7	1	0	0	0	0	0	1	0	0	0	0	0	0	0	0	1	1	1
CG13390	265	275	73	99	129	130	137	106	201	156	173	181	143	146	117	170	226	99	257	176	215	177	160	96	121	64	305	259	114	118	134	122	108	160	239	131	141	215	200	297
CG13392	90	94	52	43	55	129	81	64	156	60	69	92	84	73	59	43	72	30	63	73	57	113	66	86	112	63	97	87	68	95	116	152	44	117	67	65	78	55	47	93
CG13397	73	175	4923	3778	3758	848	727	594	375	407	459	100	133	101	450	269	648	358	499	707	595	641	605	357	457	437	108	119	1200	945	603	437	462	621	420	308	382	86	87	131
CG13398	88	80	166	65	63	134	92	100	324	356	390	158	140	130	76	55	132	65	89	133	89	143	137	110	73	274	73	42	79	95	356	270	276	313	73	49	51	26	41	66
CG1340	0	0	NA	NA	NA	0	0	0	0	2	2	0	0	1	0	0	0	1	0	NA	NA	NA	NA	0	0	0	0	0	0	0	1	0	0	0	0	0	1	0	0	0
CG13403	0	0	1	0	5	0	0	0	0	0	0	3	3	0	0	1	0	0	0	0	0	0	0	0	0	0	0	0	0	0	0	6	1	0	1	0	0	0	0	0
CG13404	155	150	178	138	143	109	60	85	118	38	101	225	177	110	219	89	67	43	81	213	226	237	153	204	262	136	12	14	93	68	123	111	105	96	44	57	41	21	22	52
CG13405	0	0	NA	NA	NA	0	1	0	0	0	0	NA	NA	NA	0	0	1	1	0	NA	NA	NA	NA	NA	NA	NA	0	1	0	0	0	2	1	0	0	0	1	0	1	0
CG13407	5	2	10	23	3	1	6	0	2	1	2	0	1	2	0	0	0	0	1	1	0	3	0	10	2	10	1	1	3	0	0	0	0	3	0	1	0	0	0	0
CG13408	113	118	91	101	94	163	128	120	115	86	135	101	92	74	91	59	110	54	195	43	55	71	41	78	72	39	169	135	154	116	100	94	134	104	151	64	63	109	145	199
CG13409	362	361	548	370	371	479	300	360	788	376	599	472	344	344	279	181	398	171	348	316	250	334	285	460	491	254	791	435	309	240	504	373	313	487	296	237	245	720	676	1121
CG13423	12	12	2	4	4	38	22	12	1	0	1	7	11	3	0	1	5	0	4	3	2	6	3	0	0	0	3	0	22	27	5	0	0	0	3	3	9	2	3	1
CG13426	0	1	0	0	0	0	2	0	0	1	0	652	533	405	0	0	0	0	0	205	331	324	217	298	484	92	184	297	0	0	0	0	0	0	1	1	0	133	218	261
CG13427	NA	NA	NA	NA	NA	0	1	0	0	0	0	0	0	0	0	0	0	0	0	NA	NA	NA	NA	0	0	0	0	0	1	0	0	0	0	0	0	0	0	0	0	0
CG13428	10	50	6	101	18	64	83	75	634	35	110	174	233	391	53	207	NA	NA	NA	3	0	7	5	5	0	284	17	18	35	54	4	0	2	237	NA	NA	NA	57	33	151
CG13436	0	0	0	0	0	1	0	0	3	0	1	3	0	0	0	0	1	0	1	2	0	0	3	0	0	0	1	0	1	0	4	2	0	4	0	0	0	0	0	0
CG13437	11	15	2	8	4	13	7	10	21	8	42	3	5	2	17	8	15	6	8	26	8	20	23	112	117	129	8	7	11	7	32	32	19	29	9	4	7	8	7	8
CG13438	0	0	4	0	0	1	0	0	0	0	0	2	0	0	0	0	0	0	0	1	0	0	0	0	0	0	0	0	0	0	0	0	0	0	0	0	0	0	0	0
CG1344	1340	1647	363	219	209	953	744	931	567	480	670	381	374	412	753	814	1072	644	1230	300	330	334	265	340	281	171	1993	2450	981	767	674	636	538	498	732	608	606	1336	1272	2263
CG13442	0	0	0	0	0	0	0	0	0	0	0	1	0	0	0	0	0	0	0	0	1	1	0	1	0	2	0	0	0	0	0	0	0	0	0	0	0	0	0	0
CG13443	0	0	0	0	0	0	0	0	0	0	0	0	1	0	0	0	NA	NA	NA	2	6	10	2	0	0	0	0	0	0	0	0	0	0	0	NA	NA	NA	0	0	0
CG13445	0	0	NA	NA	NA	0	0	0	0	1	0	NA	NA	NA	0	3	0	3	1	NA	NA	NA	NA	NA	NA	NA	0	0	0	0	1	0	0	0	0	0	0	0	1	0
CG13449	5	0	5	1	11	4	8	2	26	17	23	1	1	0	12	13	7	7	32	23	25	24	26	28	45	20	4	0	11	5	23	16	15	8	14	9	19	2	1	3
CG13454	0	0	0	0	0	3	1	0	1	0	0	0	0	0	0	0	0	0	0	0	0	0	0	0	0	0	0	0	2	0	0	0	0	0	0	0	0	0	0	0
CG13455	1	3	1	4	0	1	2	2	5	9	4	NA	NA	NA	0	0	1	0	1	0	1	0	0	1	0	1	11	11	4	0	3	5	10	7	2	0	1	15	13	20
CG13457	2	4	5	1	2	0	4	1	1	1	1	100	78	59	0	0	0	0	0	3	12	10	9	3	5	4	5	2	4	9	0	4	2	5	0	0	0	6	8	2
CG13458	23	35	81	68	60	56	43	50	82	29	84	40	51	31	61	49	58	25	58	214	211	227	243	74	76	79	44	50	47	21	61	92	56	50	50	40	41	54	46	74
CG13460	NA	NA	NA	NA	NA	0	0	0	0	0	0	NA	NA	NA	0	0	0	0	1	NA	NA	NA	NA	NA	NA	NA	3	4	0	0	0	0	0	0	2	1	1	1	1	0
CG13461	NA	NA	NA	NA	NA	NA	NA	NA	0	0	0	NA	NA	NA	NA	NA	NA	NA	NA	NA	NA	NA	NA	NA	NA	NA	NA	NA	NA	NA	0	0	0	0	NA	NA	NA	NA	NA	NA
CG13463	0	0	NA	NA	NA	0	0	0	0	0	0	0	0	0	0	0	0	0	0	NA	NA	NA	NA	0	0	0	0	0	0	0	0	0	0	0	0	0	0	0	0	0
CG13465	0	0	NA	NA	NA	0	0	0	0	0	0	NA	NA	NA	0	0	0	0	0	NA	NA	NA	NA	NA	NA	NA	0	0	0	0	0	0	0	0	0	0	0	0	0	0
CG13471	NA	NA	NA	NA	NA	0	0	1	0	0	0	NA	NA	NA	0	0	0	1	0	NA	NA	NA	NA	NA	NA	NA	0	0	0	0	0	0	0	0	0	0	0	0	1	0
CG13473	0	0	5	2	0	0	0	0	0	0	0	0	0	0	0	0	0	0	0	0	0	3	3	6	1	2	0	2	0	0	0	0	0	0	0	0	0	1	0	1
CG13474	0	0	0	0	1	0	0	0	0	0	0	0	0	0	0	0	0	0	0	0	0	0	0	0	0	0	0	1	0	0	0	0	0	0	0	0	0	0	1	2
CG13476	0	1	0	0	0	0	0	0	0	0	0	2	0	0	0	0	0	0	0	0	0	0	0	NA	NA	NA	1	0	1	0	0	0	0	0	0	0	0	0	0	0
CG13477	0	0	NA	NA	NA	0	1	0	0	0	0	0	0	0	0	0	1	0	1	NA	NA	NA	NA	NA	NA	NA	0	0	0	2	0	0	0	0	0	0	0	0	0	0
CG13481	NA	NA	NA	NA	NA	0	0	0	0	1	0	NA	NA	NA	0	0	0	0	0	NA	NA	NA	NA	NA	NA	NA	0	0	0	0	0	0	0	0	0	1	0	0	0	0
CG13482	NA	NA	NA	NA	NA	NA	NA	NA	0	0	0	NA	NA	NA	NA	NA	NA	NA	NA	NA	NA	NA	NA	NA	NA	NA	NA	NA	NA	NA	0	0	0	0	NA	NA	NA	NA	NA	NA
CG13484	48	46	131	163	172	162	169	116	155	109	207	130	158	105	63	84	97	88	200	122	142	184	132	88	114	103	109	100	129	108	147	335	93	155	164	90	105	87	70	116
CG13488	11	36	1	0	5	2	1	1	23	25	40	0	0	1	0	0	0	0	2	0	0	0	0	3	0	4	0	0	1	0	57	58	21	45	0	2	0	0	0	0
CG13492	0	0	1	1	7	3	0	0	0	2	1	3	3	4	0	0	0	0	1	1	0	0	1	0	2	2	0	0	0	0	0	0	0	0	0	0	0	0	0	0
CG13494	NA	NA	NA	NA	NA	NA	NA	NA	0	1	0	NA	NA	NA	NA	NA	NA	NA	NA	NA	NA	NA	NA	NA	NA	NA	NA	NA	NA	NA	0	0	0	0	NA	NA	NA	NA	NA	NA
CG13500	1	1	0	0	0	1	0	1	0	0	6	1	0	0	0	0	0	1	0	0	0	0	0	0	0	0	22	12	1	5	4	1	0	4	4	1	0	15	18	18
CG13501	8	2	2	0	4	0	0	0	0	0	0	0	1	0	10	2	6	6	8	0	0	0	0	0	0	0	26	14	1	0	1	0	0	1	4	1	4	9	23	15
CG13502	9	14	721	653	685	9	11	6	24	22	42	10	12	11	20	19	12	8	13	3	2	1	2	2	3	1	183	126	10	14	36	9	9	50	10	5	11	113	117	126
CG13506	123	218	1046	544	468	1032	832	980	1549	898	1491	662	528	437	502	289	404	264	379	821	730	939	724	406	231	244	224	236	963	840	1469	1382	1083	1192	187	158	163	100	185	259
CG13510	4	9	259	143	169	75	132	38	11	6	7	107	153	198	6	6	20	3	8	39	38	59	59	2	10	0	83	43	38	39	21	17	6	4	3	8	4	25	24	47
CG13511	0	1	NA	NA	NA	0	1	0	9	1	7	6	2	4	6	1	1	0	2	NA	NA	NA	NA	0	0	0	3	5	0	0	21	29	5	1	2	1	1	2	0	2
CG13516	50	61	127	92	79	52	45	19	113	65	116	107	133	86	61	43	46	16	55	37	35	37	51	38	50	34	38	32	32	37	90	142	70	93	34	39	23	23	23	35
CG13526	0	0	0	0	0	0	0	0	0	0	0	NA	NA	NA	0	0	0	0	0	4	2	2	3	0	0	0	0	0	0	0	0	0	0	0	0	0	0	0	0	0
CG13527	2	1	0	0	0	3	0	9	0	0	0	3	0	2	4	0	0	0	0	3	2	5	4	1	0	2	0	0	2	0	0	0	0	0	0	1	0	0	0	0
CG13531	242	372	463	382	359	612	440	526	390	252	340	458	349	290	413	276	389	185	263	338	337	355	318	252	163	272	146	152	757	527	476	323	365	304	197	248	218	88	92	137
CG13532	35	34	281	176	165	180	156	103	291	188	266	287	272	230	101	67	133	61	116	280	195	287	229	208	196	255	97	59	110	116	298	216	273	257	98	86	78	64	63	143
CG13538	0	0	NA	NA	NA	0	0	0	0	1	0	NA	NA	NA	0	0	0	0	0	NA	NA	NA	NA	NA	NA	NA	0	0	0	0	0	0	0	0	0	0	0	0	0	0
CG13539	1	0	3	5	7	0	0	0	0	0	0	0	0	0	0	0	0	0	0	11	10	8	11	NA	NA	NA	0	0	0	0	0	0	0	0	1	0	0	0	0	0
CG1354	1014	1458	750	672	718	1522	1533	1195	1649	1399	2255	4106	3774	2763	1088	1274	1842	1464	1828	1597	1790	1990	1559	761	997	728	1678	1865	1757	1428	1601	1258	1352	2582	1563	789	798	841	1215	1604
CG13540	NA	NA	NA	NA	NA	0	0	0	0	0	2	NA	NA	NA	0	0	0	0	0	NA	NA	NA	NA	NA	NA	NA	0	0	0	0	0	0	0	0	0	0	0	0	0	0
CG13541	NA	NA	NA	NA	NA	0	0	0	1	0	0	NA	NA	NA	0	0	0	0	0	0	0	0	0	NA	NA	NA	0	0	0	0	0	0	0	0	0	0	0	0	0	0
CG13544	1	0	0	0	0	0	2	0	0	0	0	2	0	1	0	0	0	0	0	0	0	0	0	31	36	10	0	1	0	0	0	0	0	0	0	0	0	0	0	0
CG13545	NA	NA	NA	NA	NA	NA	NA	NA	0	0	0	NA	NA	NA	NA	NA	NA	NA	NA	NA	NA	NA	NA	NA	NA	NA	NA	NA	NA	NA	1	0	0	0	NA	NA	NA	NA	NA	NA
CG13551	1646	1524	747	973	1030	801	803	610	2160	1065	2664	761	998	1188	520	718	1303	952	1282	1096	1654	1365	1008	523	805	264	713	763	617	716	1660	3805	1062	2241	1390	785	824	474	427	674
CG13557	1	0	3	0	0	0	0	0	0	0	0	0	1	0	3	0	0	0	1	0	0	0	0	0	0	0	0	0	0	0	0	0	0	0	0	0	0	0	1	0
CG13558	0	0	0	0	0	0	0	1	0	0	0	0	0	0	0	0	0	0	1	0	1	0	0	0	0	0	0	0	0	0	0	0	0	0	0	0	0	0	0	0
CG13559	NA	NA	NA	NA	NA	16	6	11	30	31	48	NA	NA	NA	39	26	NA	NA	NA	NA	NA	NA	NA	NA	NA	NA	71	87	50	18	51	83	21	51	NA	NA	NA	23	27	45
CG13560	NA	NA	NA	NA	NA	NA	NA	NA	0	0	0	NA	NA	NA	NA	NA	NA	NA	NA	NA	NA	NA	NA	NA	NA	NA	NA	NA	NA	NA	1	0	0	0	NA	NA	NA	NA	NA	NA
CG13561	2	1	6	10	11	0	0	0	0	0	0	3	10	5	NA	NA	1	0	0	9	8	14	2	4	7	0	3	0	1	0	0	0	0	0	1	0	0	0	0	1
CG13562	6	0	9	10	4	3	1	0	29	23	22	7	5	4	0	2	12	4	11	16	18	7	10	2	2	0	7	1	1	0	28	31	15	11	13	10	9	1	4	1
CG13563	0	0	NA	NA	NA	59	55	40	51	20	41	NA	NA	NA	227	98	175	74	107	NA	NA	NA	NA	2	4	5	129	136	68	24	28	89	21	28	103	91	95	56	80	118
CG13564	NA	NA	NA	NA	NA	5	0	2	2	0	1	0	0	0	0	0	0	0	1	NA	NA	NA	NA	0	0	0	0	1	2	6	0	1	1	6	0	0	0	0	0	0
CG13565	1301	994	145	117	133	437	414	346	903	528	959	1103	1064	1435	331	271	594	354	1100	NA	NA	NA	NA	427	613	157	1626	820	273	262	600	642	553	695	729	390	411	764	841	1347
CG13566	1	1	7	9	23	24	34	19	16	4	19	NA	NA	NA	27	15	18	23	23	58	103	67	42	23	16	7	105	48	41	32	14	38	12	31	12	8	12	63	61	110
CG13575	0	1	170	146	144	8	4	3	8	1	8	0	0	0	NA	NA	89	31	46	11	11	7	12	4	1	5	53	53	47	47	2	3	4	5	35	24	29	22	59	54
CG13577	NA	NA	NA	NA	NA	0	0	1	0	0	0	NA	NA	NA	0	0	NA	NA	NA	NA	NA	NA	NA	NA	NA	NA	0	0	0	0	1	0	0	3	NA	NA	NA	0	0	0
CG13578	25	10	7	1	13	15	18	7	45	24	58	11	5	14	21	10	10	6	17	10	8	11	8	18	26	40	37	18	13	9	26	34	15	46	14	6	9	27	23	24
CG13579	23	54	172	34	30	165	90	87	409	197	331	142	85	109	98	49	153	66	79	177	121	172	195	66	64	99	58	58	116	85	328	295	244	226	73	46	45	32	48	60
CG1358	524	657	710	308	256	1733	1417	1085	2455	1139	2300	608	411	370	497	240	696	312	623	587	509	543	365	643	500	1001	514	284	1153	1194	1832	1731	1561	1651	350	322	279	308	386	486
CG13581	0	0	1	0	0	0	0	2	1	1	3	0	0	0	0	0	2	0	0	1	5	4	1	0	0	0	3	1	0	0	2	0	0	0	2	1	1	1	5	3
CG13585	651	887	1311	1273	1358	974	750	624	2144	716	2112	1534	1781	1156	581	401	497	301	523	933	1053	1209	1038	322	545	393	566	374	730	651	1817	2567	939	1915	396	208	203	387	392	658
CG13587	0	2	7	7	13	1	1	4	8	4	1	7	13	6	3	7	1	2	7	0	0	4	0	7	9	4	35	17	2	0	0	0	0	0	9	6	5	22	23	36
CG13589	0	0	NA	NA	NA	0	0	0	0	0	0	0	0	0	0	0	1	0	0	1	0	0	0	NA	NA	NA	0	1	0	0	0	0	0	0	0	0	0	0	0	0
CG13590	0	0	NA	NA	NA	0	0	0	0	0	0	0	0	0	0	0	1	0	0	1	0	0	0	NA	NA	NA	0	1	0	0	0	0	0	0	0	0	0	0	0	0
CG13594	282	258	453	281	256	540	509	323	779	506	789	238	183	173	341	258	473	268	428	291	311	266	255	529	456	731	652	663	413	441	683	408	661	798	277	163	177	338	494	610
CG13599	0	0	6	0	1	14	11	10	2	3	4	82	59	72	7	9	8	6	10	8	37	19	8	5	11	9	45	45	12	13	4	7	1	0	4	8	8	57	25	69
CG1360	120	83	98	99	103	61	54	38	48	42	77	161	181	185	8	18	18	12	14	92	120	121	139	56	72	130	37	36	37	17	75	52	44	52	8	6	7	21	18	43
CG13601	267	320	151	123	162	188	219	176	322	188	358	373	340	250	197	205	279	224	391	151	165	218	148	190	257	314	295	268	190	197	284	258	185	303	232	140	152	173	211	284
CG13603	782	690	874	546	658	677	687	508	898	543	780	475	430	384	445	299	368	226	424	419	448	427	337	507	596	597	421	275	569	477	576	627	553	688	307	381	283	293	308	556
CG13604	167	199	457	243	238	298	273	202	411	226	336	536	358	330	142	141	249	102	200	431	408	471	380	159	149	347	175	98	262	309	356	300	248	302	139	108	104	75	123	192
CG13605	295	326	297	181	161	572	565	375	435	229	384	282	243	260	435	220	283	162	312	274	204	277	243	183	160	319	419	295	490	544	404	261	266	328	259	233	224	243	249	393
CG13606	27	43	109	81	113	50	55	39	246	130	175	25	61	47	84	62	45	26	86	187	172	123	61	9	10	10	53	41	46	43	205	138	145	203	68	32	27	46	43	56
CG13607	1046	1467	2980	2328	2151	3358	2380	1981	9	4	4	1774	1507	1036	679	375	1734	654	1153	3142	2433	3365	3148	397	612	869	958	907	1638	1729	3	2	4	0	1248	892	730	370	561	615
CG13609	NA	NA	NA	NA	NA	27	38	25	35	31	52	NA	NA	NA	11	7	38	19	45	NA	NA	NA	NA	NA	NA	NA	9	6	25	15	43	38	21	24	17	31	21	14	7	28
CG13611	74	62	0	0	0	12	4	6	4	7	2	0	3	0	25	12	16	4	11	2	3	3	1	0	2	1	5	1	8	1	4	6	4	0	6	6	3	0	1	1
CG13613	0	1	0	0	0	0	0	0	1	0	0	0	0	0	0	0	0	0	0	0	0	0	0	0	0	0	0	0	0	0	0	0	0	0	0	0	0	0	0	0
CG13614	0	0	0	0	0	0	0	0	0	1	0	0	0	0	0	0	NA	NA	NA	0	0	0	0	0	0	0	0	0	0	0	0	0	0	0	NA	NA	NA	0	0	0
CG13615	0	0	0	0	1	0	0	0	0	1	1	0	1	0	0	0	0	0	0	0	0	0	1	0	0	0	0	1	0	0	0	0	0	0	0	0	0	1	0	0
CG13616	10	3	3	0	0	0	0	0	5	1	2	0	0	0	0	0	NA	NA	NA	0	0	0	0	0	1	0	2	0	0	0	2	3	2	3	NA	NA	NA	0	1	0
CG13617	3	9	11	6	5	6	12	4	11	1	7	22	13	9	3	4	19	17	18	3	6	4	4	8	12	9	16	17	9	12	12	3	7	7	8	12	8	14	14	12
CG13618	15	14	16	7	0	64	138	56	379	261	309	287	212	213	99	152	NA	NA	NA	400	615	516	467	213	294	171	6	5	72	57	265	428	147	182	NA	NA	NA	8	6	9
CG13622	3	7	1	0	0	4	4	1	17	9	12	0	0	2	11	8	3	2	4	36	31	35	54	9	18	16	2	0	1	3	10	2	6	9	1	0	2	2	2	1
CG13623	367	360	276	335	265	170	306	182	162	134	289	225	154	161	203	182	110	99	141	157	252	194	122	379	505	311	292	237	181	214	163	266	88	198	110	106	149	274	229	282
CG13624	82	223	1328	358	353	464	314	535	841	581	1105	252	195	176	308	100	192	162	201	1344	985	1401	1239	130	102	598	40	54	604	406	1272	1620	1322	1006	49	100	84	12	22	32
CG13625	485	437	236	228	250	223	274	182	264	250	335	243	271	286	138	283	280	187	440	206	249	232	230	239	266	463	526	636	259	235	282	250	207	296	306	112	125	237	304	489
CG13627	3	7	4	0	3	2	8	4	2	0	1	19	8	10	0	1	4	2	1	430	522	401	404	7	3	5	11	9	8	3	3	0	0	0	2	0	0	1	6	5
CG13630	354	435	214	233	232	383	421	267	518	469	663	450	443	345	316	224	461	252	526	580	645	622	578	289	407	230	909	618	370	351	474	559	304	622	518	282	339	550	630	943
CG13631	109	139	249	117	142	158	88	130	1568	1076	1567	93	119	86	31	39	63	21	48	229	163	200	232	128	121	257	18	15	122	87	1478	2120	1213	1277	13	36	20	19	5	15
CG13634	1	2	15	7	22	2	0	3	0	0	2	1	4	5	0	0	3	1	2	3	3	4	4	4	11	9	1	1	2	0	2	2	0	5	5	2	1	2	4	1
CG13639	NA	NA	3	8	0	3	3	2	2	3	1	0	0	0	0	0	4	1	8	5	9	12	10	NA	NA	NA	3	4	4	0	1	9	0	5	0	4	2	0	0	2
CG13640	0	0	0	1	0	20	30	17	0	1	4	1	0	2	0	0	1	0	5	9	5	6	5	0	5	8	0	0	11	16	1	2	3	1	3	1	2	0	0	0
CG13641	NA	NA	320	256	259	382	86	242	25	7	23	NA	NA	NA	33	10	NA	NA	NA	931	663	1058	844	36	58	2	NA	NA	256	209	41	81	30	43	NA	NA	NA	NA	NA	NA
CG13643	4	3	1	3	1	62	34	43	13	4	7	256	263	253	41	24	19	12	5	257	282	186	264	2	0	2	9	9	61	39	9	10	11	9	7	7	6	4	4	4
CG13646	9	3	7	10	5	212	99	118	33	12	19	0	0	1	300	125	203	77	123	17	5	9	17	5	2	5	221	127	107	148	17	24	22	18	158	150	116	191	230	349
CG13650	395	582	2479	1417	1810	951	434	807	1045	302	862	674	482	321	897	450	662	395	480	574	819	752	403	1279	1274	1625	293	207	690	490	916	942	571	674	359	514	462	314	257	473
CG13653	0	0	0	0	0	1	0	3	0	2	1	3	5	1	0	0	0	0	0	0	0	0	1	0	0	0	0	0	1	0	0	0	0	0	0	0	0	0	0	0
CG13654	132	193	425	152	122	764	543	627	528	260	436	779	621	669	139	76	512	193	293	584	570	666	348	NA	NA	NA	196	165	946	739	562	397	409	327	244	174	188	113	149	206
CG13658	465	568	415	299	434	337	345	365	83	79	126	576	559	404	1032	611	819	504	1173	27	39	41	23	196	227	198	250	299	287	266	67	96	61	93	728	574	578	147	127	229
CG13659	NA	NA	NA	NA	NA	28	43	30	60	65	125	NA	NA	NA	NA	NA	29	14	37	NA	NA	NA	NA	NA	NA	NA	187	147	36	37	125	91	56	65	22	16	23	92	98	153
CG13663	166	196	230	283	287	81	55	68	138	113	234	533	668	419	168	145	218	130	230	216	476	270	152	24	27	59	80	66	53	78	230	275	130	186	177	181	150	66	50	105
CG13667	97	122	41	41	30	208	131	166	124	144	215	235	246	144	90	110	141	69	112	134	157	142	120	175	202	104	64	81	168	132	122	114	78	147	69	77	94	47	43	64
CG13670	36	23	1	6	0	0	0	0	171	156	194	5	3	13	5	29	0	0	1	0	0	0	0	0	1	1	0	1	0	0	166	172	211	296	2	4	4	2	0	0
CG13671	278	316	113	91	73	576	377	400	296	166	180	140	126	115	160	99	210	83	129	134	119	159	138	155	140	112	140	88	501	404	245	209	191	202	116	123	122	103	93	170
CG13674	NA	NA	NA	NA	NA	NA	NA	NA	7	1	4	NA	NA	NA	NA	NA	NA	NA	NA	NA	NA	NA	NA	NA	NA	NA	NA	NA	NA	NA	4	0	0	3	NA	NA	NA	NA	NA	NA
CG13675	0	0	35	29	21	2	0	3	2	2	0	0	0	0	0	2	0	0	0	2	1	2	3	4	6	15	1	0	2	1	0	6	0	0	0	0	1	0	1	1
CG13676	288	450	78	32	46	118	73	83	62	23	47	45	54	33	43	12	57	27	47	78	72	92	65	13	13	39	22	31	90	65	72	31	29	25	18	16	19	10	16	32
CG13678	NA	NA	NA	NA	NA	NA	NA	NA	2	2	2	NA	NA	NA	NA	NA	NA	NA	NA	NA	NA	NA	NA	NA	NA	NA	NA	NA	NA	NA	1	5	2	5	NA	NA	NA	NA	NA	NA
CG13679	NA	NA	NA	NA	NA	NA	NA	NA	16	4	3	NA	NA	NA	NA	NA	NA	NA	NA	NA	NA	NA	NA	NA	NA	NA	NA	NA	NA	NA	4	5	7	1	NA	NA	NA	NA	NA	NA
CG1368	8	10	0	0	0	295	81	60	9	2	5	NA	NA	NA	5	0	27	13	8	NA	NA	NA	NA	NA	NA	NA	194	70	66	93	3	0	2	2	15	10	9	26	46	95
CG13685	7	33	139	76	84	108	67	118	1	0	0	36	41	31	87	33	40	21	40	191	208	222	210	40	23	110	4	1	121	110	2	0	3	0	12	27	9	1	3	7
CG13689	191	120	NA	NA	NA	29	37	27	57	47	92	NA	NA	NA	10	21	19	21	38	NA	NA	NA	NA	250	331	377	56	48	31	19	55	103	36	46	21	36	25	33	48	60
CG13690	97	91	16	12	35	42	59	51	12	2	4	23	30	33	3	4	6	3	12	42	39	51	42	55	63	17	33	66	44	36	10	7	18	0	4	2	2	20	29	41
CG13692	0	1	0	0	1	2	0	1	11	4	4	2	0	2	0	0	1	1	0	0	0	1	0	1	0	0	1	0	1	4	3	6	5	10	3	1	5	1	1	3
CG13693	0	0	0	0	0	0	0	0	0	0	0	0	0	0	0	0	0	0	0	0	0	0	0	0	0	0	0	0	0	0	0	0	0	0	0	0	0	0	0	0
CG13694	31	28	3	1	0	0	6	2	0	0	0	1	0	0	NA	NA	8	7	3	1	0	1	2	NA	NA	NA	9	19	0	0	0	0	0	0	5	8	6	5	4	5
CG13698	65	91	289	169	207	221	218	180	382	250	374	164	137	139	143	98	220	78	155	230	201	310	254	85	94	174	100	86	156	241	319	409	304	217	90	56	51	63	60	104
CG13699	0	0	1	2	0	0	0	0	2	0	1	8	10	8	0	0	1	1	1	3	1	2	6	1	2	0	0	0	0	0	0	4	0	1	0	0	0	0	1	0
CG13700	0	0	NA	NA	NA	0	0	0	1	2	2	0	0	0	0	1	0	1	2	NA	NA	NA	NA	NA	NA	NA	0	0	0	0	1	1	3	3	0	0	1	0	0	0
CG13704	0	0	0	0	0	0	1	0	54	45	63	1	0	0	0	0	4	2	1	2	0	1	1	0	1	0	0	1	0	0	127	127	83	95	9	5	1	0	1	0
CG13705	1	0	NA	NA	NA	12	13	3	0	1	3	4	0	3	0	0	3	0	1	1	5	5	10	0	0	0	2	0	10	1	1	6	3	0	0	0	1	1	0	0
CG13707	60	88	139	149	142	104	141	67	220	155	315	161	188	160	37	34	49	28	47	118	115	136	110	56	107	185	41	52	85	85	193	220	198	223	29	25	21	23	25	43
CG13708	5	6	6	4	13	5	5	1	75	46	60	7	1	6	16	20	52	27	34	58	43	68	70	5	1	7	9	6	10	2	72	29	69	43	33	17	22	3	11	5
CG1371	721	1055	1297	851	948	1739	1207	1368	1367	997	1095	1610	1227	1146	895	500	1681	782	1164	2090	1818	1914	1649	531	316	753	766	737	1461	1312	1548	865	1114	1119	906	766	776	536	601	816
CG13711	0	0	0	2	0	0	0	0	0	0	0	NA	NA	NA	0	0	0	0	1	1	0	0	2	1	0	0	0	0	0	0	0	0	0	0	0	0	0	0	0	0
CG13712	0	0	0	0	0	25	2	20	0	0	0	2	0	0	0	0	0	0	0	0	0	0	0	NA	NA	NA	0	0	21	16	0	0	0	0	0	0	0	0	0	2
CG13713	3	2	0	0	0	0	1	1	0	0	0	1	0	0	6	0	1	0	0	40	59	26	18	0	0	4	5	2	1	1	0	0	0	0	0	1	0	3	5	5
CG13716	2	0	2	0	0	2	1	1	0	0	0	0	0	3	6	1	2	0	1	3	0	0	0	23	27	18	1	0	1	0	0	0	0	0	0	0	1	0	0	0
CG13720	0	0	4	14	14	0	0	0	0	2	0	0	0	0	0	0	0	0	0	2	1	3	5	0	0	4	0	0	0	0	1	0	1	0	0	0	0	0	0	1
CG13721	NA	NA	NA	NA	NA	0	0	0	0	0	0	NA	NA	NA	0	0	1	0	0	NA	NA	NA	NA	NA	NA	NA	0	0	0	0	0	0	0	0	0	0	0	0	0	0
CG13722	107	89	NA	NA	NA	73	89	33	73	21	33	22	47	27	3	13	27	18	35	908	639	582	411	NA	NA	NA	18	30	40	40	31	65	34	16	4	6	3	6	5	5
CG13723	NA	NA	2	0	0	1	0	0	0	1	0	NA	NA	NA	0	0	0	0	0	0	0	0	1	0	0	0	1	2	0	0	0	0	0	0	0	1	0	0	0	0
CG13724	0	0	0	0	6	1	0	1	0	1	0	0	0	0	0	0	1	0	0	0	0	0	1	0	0	4	0	0	0	6	0	0	0	0	0	0	0	0	1	0
CG13725	0	0	0	0	0	0	0	0	0	0	0	0	0	0	0	3	0	0	0	0	0	0	0	0	1	0	0	0	0	0	0	0	0	0	0	0	0	0	0	0
CG13727	1	1	NA	NA	NA	0	0	0	1	2	0	9	1	0	0	0	0	0	0	NA	NA	NA	NA	NA	NA	NA	0	1	0	0	1	0	1	0	0	0	0	0	0	0
CG13728	0	1	12	8	10	1	1	0	0	1	0	0	0	0	0	0	0	0	0	2	0	2	2	0	0	0	0	0	0	0	0	0	0	0	0	0	0	0	0	0
CG13731	NA	NA	NA	NA	NA	NA	NA	NA	1	40	0	NA	NA	NA	NA	NA	NA	NA	NA	NA	NA	NA	NA	NA	NA	NA	NA	NA	NA	NA	1	4	1	0	NA	NA	NA	NA	NA	NA
CG13733	2	0	13	11	10	14	18	12	4	5	4	0	2	3	0	0	3	0	1	0	3	2	1	1	0	0	2	3	14	18	5	0	6	4	0	0	0	3	0	6
CG13737	6	6	4	3	6	32	42	27	3	1	2	1	6	2	1	0	17	9	17	1	4	3	5	0	0	1	10	7	9	20	4	0	0	3	17	17	18	11	12	21
CG13738	0	0	NA	NA	NA	0	0	0	11	2	4	8	1	1	6	0	0	0	0	NA	NA	NA	NA	NA	NA	NA	1	3	0	0	5	0	3	1	1	0	0	0	2	0
CG13739	64	110	819	241	235	307	239	290	100	20	33	0	0	0	164	52	NA	NA	NA	499	303	400	554	135	48	237	115	126	321	251	83	103	165	120	NA	NA	NA	19	44	35
CG13741	1	0	NA	NA	NA	6	2	3	33	39	92	NA	NA	NA	0	0	3	0	1	NA	NA	NA	NA	1	0	1	0	0	5	0	66	112	36	63	0	0	0	1	0	3
CG13742	0	0	3	0	3	3	0	2	10	7	10	88	72	59	2	5	0	0	2	23	16	21	17	0	0	0	5	6	0	0	12	10	9	10	1	5	1	4	7	10
CG13743	153	165	391	89	102	365	201	250	1150	595	1231	245	214	161	0	2	222	141	199	130	84	154	121	60	38	107	69	45	261	276	1209	947	988	927	99	118	95	36	53	84
CG13744	0	1	1	0	0	0	0	0	0	0	0	12	14	4	0	0	0	0	0	5	2	8	5	0	0	0	0	0	0	0	0	0	0	0	0	0	0	0	0	0
CG13747	0	0	0	0	0	0	0	0	0	1	0	0	0	1	0	0	1	0	0	1	0	3	2	0	0	0	0	1	0	0	0	0	0	0	0	0	0	0	0	0
CG13748	6	2	5	5	1	3	5	0	2	2	0	2	4	0	1	0	4	0	0	5	8	2	5	6	3	11	0	1	0	8	0	0	0	0	4	1	0	0	2	0
CG13749	0	11	24004	43096	21965	5508	48339	4446	1	1	4	10822	14210	11043	1118	725	405	418	899	1190	1871	1686	1269	4365	9335	10899	4651	3890	5324	8367	1	3	0	4	345	297	286	2605	2481	3415
CG13751	747	638	170	193	200	168	228	122	393	314	807	NA	NA	NA	285	266	270	242	433	NA	NA	NA	NA	NA	NA	NA	698	869	157	164	528	688	188	452	371	318	325	652	405	618
CG13759	24	29	28	30	30	49	32	26	85	57	126	81	58	47	0	0	50	35	70	19	19	20	28	78	102	58	176	114	37	26	77	82	57	58	52	24	34	100	109	204
CG13760	153	125	234	169	177	310	265	190	563	427	677	234	216	159	NA	NA	258	132	225	156	137	140	119	213	331	182	261	132	204	216	473	464	374	441	224	123	121	152	196	314
CG13766	24	42	80	83	75	85	46	67	128	101	94	117	108	95	62	41	49	32	45	105	138	124	94	78	67	81	13	15	80	64	76	221	82	69	33	40	40	19	18	18
CG13771	30	33	NA	NA	NA	0	0	0	0	1	0	5	3	5	0	0	0	1	0	NA	NA	NA	NA	NA	NA	NA	2	1	0	0	0	0	0	0	0	0	0	0	0	1
CG13773	210	302	149	137	199	75	72	73	88	51	111	114	127	133	45	73	118	73	183	155	224	173	123	112	181	96	146	181	84	68	95	200	59	55	152	119	111	128	95	140
CG13775	10	7	122	101	85	45	21	31	41	26	63	70	49	26	54	37	30	22	28	75	115	74	57	46	42	52	25	33	44	12	35	28	33	48	23	27	24	31	21	62
CG13784	447	817	2083	904	859	1799	1345	1882	2085	1318	1915	880	963	828	583	288	767	374	648	1458	1248	1391	1384	381	230	837	286	336	2853	1713	3905	2699	2688	1798	311	423	432	123	188	207
CG13786	0	0	3	0	2	0	0	0	0	2	0	108	112	217	0	0	1	1	0	13	18	6	15	46	35	111	0	2	0	0	3	0	0	0	0	0	1	0	0	0
CG13793	355	699	1962	1071	1584	1185	921	915	132	47	97	788	883	839	1005	884	169	80	204	1032	1021	1075	628	381	469	625	617	444	902	809	124	115	76	70	159	294	206	501	463	675
CG13794	355	699	1962	1071	1584	1185	921	915	1553	753	1275	788	883	839	1005	884	169	80	204	1032	1021	1075	628	381	469	625	617	444	902	809	1253	1323	1269	1274	159	294	206	501	463	675
CG13795	355	699	1962	1071	1584	1185	921	915	1101	649	941	788	883	839	1005	884	169	80	204	1032	1021	1075	628	381	469	625	617	444	902	809	944	1058	706	816	159	294	206	501	463	675
CG13796	27	40	533	323	338	177	92	134	171	71	90	82	61	71	61	23	99	47	91	159	157	202	130	77	64	75	47	33	133	139	104	90	86	100	62	61	54	41	45	51
CG13801	NA	NA	NA	NA	NA	0	1	0	0	0	0	NA	NA	NA	0	0	NA	NA	NA	NA	NA	NA	NA	NA	NA	NA	0	0	0	0	0	0	0	0	NA	NA	NA	0	0	0
CG13806	0	2	0	0	0	0	0	0	0	0	0	4	1	3	0	0	0	0	0	0	0	0	0	0	0	0	0	0	0	0	0	2	0	0	0	0	0	1	0	0
CG13807	217	196	109	133	152	159	169	156	261	193	377	608	605	888	74	192	191	171	256	95	127	126	99	402	600	159	230	281	176	194	240	327	243	386	183	98	104	124	154	190
CG13810	0	0	9	1	6	0	0	0	0	0	0	0	0	0	0	0	1	0	0	94	98	88	78	0	0	2	0	0	0	0	0	0	0	0	0	0	0	0	0	0
CG13813	1	4	NA	NA	NA	0	0	0	3	6	11	92	89	78	7	0	4	0	1	NA	NA	NA	NA	9	28	10	10	9	1	0	6	9	5	7	4	0	3	8	8	9
CG13827	78	95	95	78	61	70	89	54	109	88	123	89	103	99	73	73	83	54	117	67	69	85	52	62	59	61	96	100	66	63	72	88	78	118	70	53	57	56	62	90
CG13829	0	0	NA	NA	NA	2	0	0	0	1	0	1	0	0	0	0	0	0	0	NA	NA	NA	NA	3	2	0	0	0	0	0	0	0	1	0	0	0	0	0	0	0
CG13830	516	1347	9601	3648	4360	2575	1675	2629	8144	5225	8389	2386	2023	1338	3415	1735	2658	1948	2657	3355	3368	3487	2480	1729	954	2803	1567	1605	2808	2170	11097	6512	9936	6766	1228	1113	981	952	1225	1685
CG13833	780	829	515	413	463	648	561	439	699	384	921	348	485	325	818	959	2306	1312	2696	397	378	478	247	118	189	83	921	987	456	496	483	410	433	697	1621	1240	1367	256	273	339
CG13837	0	0	NA	NA	NA	2	18	2	2	0	2	2	0	0	4	1	1	0	1	NA	NA	NA	NA	0	3	2	1	0	3	11	0	0	0	0	0	2	3	0	0	0
CG13838	0	0	NA	NA	NA	1	2	2	0	1	2	1	0	0	0	0	0	0	0	NA	NA	NA	NA	NA	NA	NA	0	0	2	0	0	0	1	0	0	0	0	0	0	0
CG13840	0	2	13	7	9	8	2	9	10	3	9	28	52	21	46	39	204	83	143	4	4	6	1	0	4	1	16	6	2	10	26	6	13	10	125	79	90	1	9	7
CG13841	43	48	855	885	1074	393	526	337	262	75	247	52	72	47	136	128	164	114	211	77	100	88	45	85	141	453	241	170	362	336	87	445	50	110	127	160	150	274	240	393
CG13842	3	4	24	13	22	8	6	5	9	15	7	7	3	7	5	2	5	4	3	12	4	6	6	5	2	6	30	10	13	4	7	8	8	5	7	6	2	12	17	26
CG13843	0	0	NA	NA	NA	1	2	1	0	0	0	0	0	0	0	0	0	1	2	0	0	0	0	0	2	1	2	1	0	0	0	0	0	0	0	0	3	1	5	2
CG13847	18	16	3	0	5	74	54	70	5	1	6	2	6	2	4	4	NA	NA	NA	18	7	11	14	4	1	4	2	3	97	51	1	0	6	2	NA	NA	NA	1	2	1
CG13850	448	550	372	313	363	414	298	331	548	339	513	616	522	433	336	362	384	209	377	910	1030	991	763	538	627	408	355	239	340	263	447	371	307	338	262	175	217	207	249	390
CG13855	1	4	0	0	0	4	0	1	9	4	8	5	0	2	9	16	4	8	2	3	6	4	0	4	8	10	2	0	5	3	14	6	9	7	6	0	4	1	3	3
CG13856	30	39	81	62	79	59	71	48	214	104	130	7	16	19	194	133	63	30	71	174	183	150	127	19	28	36	69	111	45	49	164	161	119	159	42	75	54	110	74	115
CG13857	0	0	0	3	0	0	2	2	1	3	0	0	0	0	0	0	0	0	0	2	0	1	2	0	0	0	5	1	0	4	1	1	4	3	0	0	0	2	3	3
CG13862	0	0	NA	NA	NA	0	0	0	0	1	2	13	20	9	0	0	0	0	0	NA	NA	NA	NA	0	0	0	4	9	0	0	1	0	0	0	0	0	0	3	2	6
CG13865	407	511	346	357	419	755	708	559	801	682	1029	724	711	461	354	346	NA	NA	NA	424	581	449	390	733	717	466	946	1151	674	733	700	654	551	743	NA	NA	NA	490	610	826
CG13868	749	1100	3989	2371	1898	3113	2789	2076	7767	3269	4315	2152	1751	1240	2316	1772	2931	1049	2031	3700	3387	3796	3219	1402	1289	3497	1657	1503	3498	3420	8395	9303	7889	5561	1789	601	876	738	1359	1455
CG13869	133	101	111	41	46	532	469	353	5	5	9	173	139	133	501	552	812	481	1122	72	47	75	62	0	1	0	819	739	414	374	2	1	2	11	745	586	584	746	665	1176
CG1387	6	3	NA	NA	NA	7	3	3	2	3	11	NA	NA	NA	0	0	0	0	1	NA	NA	NA	NA	NA	NA	NA	9	5	4	6	0	0	0	5	0	0	0	1	3	1
CG13870	2	5	0	0	0	110	116	102	9	8	4	0	0	0	48	27	88	52	69	109	66	146	81	0	0	0	7	2	125	58	4	4	0	11	53	23	29	0	2	5
CG13871	3	7	NA	NA	NA	12	14	15	2	1	0	0	0	0	0	0	0	0	0	NA	NA	NA	NA	NA	NA	NA	5	1	16	19	1	0	1	1	0	1	1	2	1	1
CG13872	0	0	1	1	0	0	0	0	1	1	0	2	0	0	0	0	0	0	0	0	0	0	0	0	0	1	0	1	0	0	0	5	0	0	0	0	0	0	0	0
CG13875	35	32	158	111	96	572	402	492	69	67	101	38	25	20	80	111	89	56	88	125	202	145	80	2	6	1	202	173	546	451	46	64	34	51	69	42	57	109	112	159
CG13876	100	95	133	123	96	104	103	89	123	64	103	143	114	109	89	95	157	86	124	166	187	213	205	NA	NA	NA	120	93	91	122	109	140	62	81	99	93	109	100	104	171
CG13877	NA	NA	396	382	375	312	363	206	201	82	176	133	234	207	269	165	216	139	234	216	302	311	264	NA	NA	NA	110	76	238	233	212	344	120	190	187	291	284	64	64	109
CG13884	0	1	4	0	0	2	4	3	60	29	41	NA	NA	NA	11	15	66	21	54	2	3	2	1	0	0	0	13	9	6	7	40	13	21	13	43	40	28	10	13	12
CG13887	1226	1524	2278	1851	1978	944	1117	1048	1739	1375	2629	1044	964	1030	898	763	1455	857	1820	1492	1406	1691	1495	1184	1489	2561	1385	1323	1058	1084	2759	2632	1463	2070	1072	709	721	669	869	1218
CG13889	6	3	178	113	120	21	21	14	35	36	67	27	20	20	1	17	14	11	18	46	37	65	50	4	2	8	78	49	18	33	50	6	39	32	8	3	6	21	44	74
CG13890	266	561	387	345	449	334	240	291	382	244	353	483	492	404	450	438	318	156	312	173	211	221	165	191	368	136	406	362	224	252	275	209	160	180	270	158	203	147	239	331
CG13891	16	16	NA	NA	NA	1	0	1	1	0	2	11	5	13	0	0	0	1	0	NA	NA	NA	NA	NA	NA	NA	2	1	0	0	0	2	0	1	0	2	0	4	1	4
CG13893	316	315	466	453	493	618	733	441	861	496	728	533	491	367	486	506	593	294	629	193	259	228	162	283	226	361	487	317	441	361	594	411	504	550	412	217	231	162	289	349
CG13894	109	148	128	86	91	73	57	52	126	83	120	91	81	69	54	31	57	31	46	192	192	170	177	303	303	386	72	54	71	56	138	57	96	133	35	16	18	33	49	61
CG13895	77	74	91	51	87	222	217	142	319	209	310	164	170	112	65	55	1	0	2	51	70	58	55	115	116	135	142	118	197	203	325	195	238	316	0	0	0	52	60	132
CG13896	164	173	NA	NA	NA	77	56	39	27	14	52	186	194	140	36	29	0	0	1	NA	NA	NA	NA	0	0	0	22	19	73	45	58	43	37	34	1	0	0	23	22	34
CG13898	0	0	NA	NA	NA	0	0	0	3	5	10	NA	NA	NA	0	17	1	5	11	NA	NA	NA	NA	NA	NA	NA	6	8	3	0	2	8	1	7	5	6	7	7	13	25
CG13900	512	669	990	580	505	1677	879	1080	1025	536	989	719	438	363	584	270	722	418	615	1857	1742	2087	1580	24	12	49	495	381	1379	1148	1454	961	1086	1107	480	512	387	333	436	577
CG13901	368	311	116	180	163	80	108	46	133	111	180	73	99	85	118	129	163	151	195	68	100	84	84	246	348	139	226	217	83	100	120	83	85	136	210	129	128	217	212	274
CG13902	54	58	147	102	103	131	101	82	206	168	215	56	49	38	116	74	127	71	132	52	88	70	61	133	123	173	123	63	115	75	177	184	112	171	177	107	104	105	116	164
CG13905	0	0	1	1	5	0	0	0	1	0	0	2	1	0	0	0	0	0	0	1	0	0	0	0	0	0	1	0	0	0	0	0	0	0	0	0	0	0	0	0
CG13907	3	0	918	413	381	2	1	1	0	6	5	0	0	0	2	0	0	0	0	1	0	3	0	0	3	0	1	1	1	1	4	4	0	2	0	0	0	0	0	0
CG13912	173	183	242	161	163	340	291	252	432	492	554	197	180	156	85	167	305	135	374	373	348	414	405	152	263	225	363	387	227	236	808	892	579	789	370	243	237	177	227	224
CG13917	550	971	3288	1353	1446	3884	2480	3257	3705	1884	2584	1567	1060	1095	1842	885	1236	585	704	2362	1946	2293	2514	1270	481	2919	869	886	3691	2895	4763	2940	3787	2533	390	439	373	449	625	888
CG13919	63	39	36	41	38	63	73	46	114	58	88	104	102	50	64	63	79	38	105	42	47	51	44	54	113	50	182	115	42	66	74	132	34	50	109	112	104	175	112	210
CG13920	180	188	160	112	134	256	184	148	925	397	819	233	200	182	255	156	252	141	295	79	98	97	95	278	205	720	113	63	133	144	559	621	339	583	179	165	163	110	131	207
CG13921	143	189	434	250	248	521	313	321	630	199	387	372	333	352	304	141	326	151	225	333	217	297	322	355	267	505	293	225	316	462	385	312	362	354	161	105	113	166	271	305
CG13924	13	10	9	1	7	23	18	28	36	20	47	4	1	2	3	9	7	8	26	3	1	12	5	7	4	4	46	39	23	27	36	7	16	23	8	3	5	25	30	46
CG13926	102	116	105	116	130	167	117	85	169	61	89	113	112	84	124	88	190	109	217	196	205	179	155	143	165	98	215	115	79	95	100	193	56	106	233	181	171	172	129	242
CG13928	311	435	1928	1594	1628	1608	1383	1395	16	4	5	1333	924	950	1135	546	980	606	925	738	807	819	625	1047	794	1080	376	250	1627	1586	18	16	18	17	540	647	526	255	288	448
CG13930	8	13	0	0	0	6	2	0	2	0	2	7	2	2	0	3	5	3	1	109	60	105	110	1	3	4	4	2	6	4	1	0	0	8	3	0	2	0	2	1
CG13931	1	0	2	1	0	12	0	8	2	6	15	5	0	1	0	2	2	2	0	1	0	2	1	NA	NA	NA	410	443	11	3	3	2	20	54	1	0	0	491	596	697
CG13933	185	253	822	327	430	562	302	482	758	372	643	468	426	310	326	145	394	170	274	973	849	1043	864	187	143	395	121	84	459	398	720	575	546	435	166	193	196	96	100	162
CG13937	291	353	543	342	424	902	702	608	1001	575	1095	944	762	648	419	302	536	282	465	599	687	637	570	1142	1302	977	729	425	563	554	683	589	577	818	446	379	382	527	561	848
CG1394	0	0	NA	NA	NA	0	1	0	6	0	3	0	0	0	0	0	0	0	0	NA	NA	NA	NA	0	4	3	0	1	0	0	0	0	0	0	0	1	0	2	1	1
CG13946	NA	NA	NA	NA	NA	NA	NA	NA	0	2	0	NA	NA	NA	NA	NA	NA	NA	NA	NA	NA	NA	NA	NA	NA	NA	NA	NA	NA	NA	0	0	0	0	NA	NA	NA	NA	NA	NA
CG13947	NA	NA	NA	NA	NA	NA	NA	NA	0	1	0	NA	NA	NA	NA	NA	NA	NA	NA	NA	NA	NA	NA	NA	NA	NA	NA	NA	NA	NA	0	0	0	0	NA	NA	NA	NA	NA	NA
CG13949	12	11	10	20	14	1	1	1	2	0	4	23	16	23	0	0	3	2	6	14	8	12	2	11	13	15	7	5	1	0	1	0	0	8	2	5	2	4	10	6
CG13950	27	17	1	3	6	15	10	14	29	15	22	29	28	23	64	31	NA	NA	NA	2	11	5	2	8	10	8	54	27	28	30	35	15	21	24	NA	NA	NA	25	22	42
CG13954	11	29	132	26	28	131	77	101	1166	718	1930	101	62	70	38	11	37	15	23	139	78	146	143	182	172	295	26	19	99	73	1540	1498	1319	1189	8	10	10	7	12	12
CG13955	28	31	0	0	0	19	20	15	1	0	3	2	4	2	0	4	2	1	0	0	0	0	4	1	12	23	0	0	18	48	1	0	1	0	2	0	0	0	2	1
CG13957	91	138	589	294	423	232	138	204	241	149	249	629	517	334	193	157	NA	NA	NA	496	607	558	463	767	680	788	125	97	247	149	260	212	147	199	NA	NA	NA	56	85	125
CG13962	11	13	NA	NA	NA	2	2	1	0	0	0	10	8	2	0	1	0	0	0	NA	NA	NA	NA	NA	NA	NA	2	4	1	0	2	2	0	1	2	0	0	4	2	3
CG13965	0	4	5	1	5	9	37	10	98	78	109	6	3	12	2	1	23	20	35	17	51	21	25	6	19	9	16	55	16	14	54	200	42	120	47	28	25	7	2	6
CG13970	0	0	4	0	1	0	0	0	2	1	4	NA	NA	NA	NA	NA	0	0	3	NA	NA	NA	NA	NA	NA	NA	0	0	0	0	0	0	1	1	1	2	2	0	0	0
CG13972	5	1	1	0	0	0	0	1	0	3	0	1	2	2	0	0	0	0	1	3	4	2	0	1	2	3	3	4	0	0	2	3	2	0	0	0	0	0	0	2
CG13978	0	0	2	2	0	3	0	2	1	0	0	0	3	0	0	0	7	4	1	22	11	15	11	0	0	0	0	1	1	3	0	4	0	0	4	2	2	0	0	0
CG13982	75	100	120	86	89	66	43	45	103	52	113	131	124	73	32	12	38	17	28	178	181	218	183	77	67	217	8	7	45	58	71	137	81	56	18	12	8	10	7	13
CG13983	1	1	10	1	3	0	0	0	0	0	0	0	0	0	0	0	0	1	0	2	6	8	3	1	0	0	1	0	0	0	0	0	0	0	0	0	0	1	1	1
CG13984	NA	NA	1	0	1	0	0	1	0	0	0	NA	NA	NA	0	0	0	0	0	0	0	0	0	0	0	0	0	0	0	0	0	0	0	0	0	0	0	0	0	1
CG13989	NA	NA	NA	NA	NA	0	0	0	0	0	0	NA	NA	NA	0	0	0	0	0	NA	NA	NA	NA	NA	NA	NA	1	0	0	0	0	0	0	0	0	0	0	0	1	0
CG1399	63	152	737	227	227	976	623	844	921	540	819	247	138	139	255	166	NA	NA	NA	550	417	539	468	61	26	62	211	189	947	694	967	749	875	724	NA	NA	NA	114	129	188
CG13991	0	0	0	0	0	2	0	0	1	1	0	0	0	0	0	0	0	0	0	0	0	1	0	0	0	0	0	1	1	0	0	0	0	0	0	0	0	1	0	0
CG13992	0	0	0	1	1	0	2	2	1	1	0	0	0	0	0	0	0	0	1	1	4	0	2	0	0	0	0	0	1	0	1	0	0	0	1	1	0	0	0	1
CG13993	801	1230	523	504	645	162	308	216	337	247	695	502	586	350	329	406	224	213	493	372	637	459	265	500	903	491	568	939	233	194	394	728	217	438	235	226	215	359	301	484
CG13994	266	225	262	310	296	255	277	199	221	128	361	294	306	307	181	164	288	185	358	183	279	189	177	93	135	46	404	590	279	228	246	488	99	205	303	382	307	349	252	444
CG13995	58	62	428	121	97	274	126	177	482	203	278	92	48	59	223	42	NA	NA	NA	327	222	355	336	55	25	84	45	32	190	196	361	407	356	281	NA	NA	NA	21	26	40
CG13996	2	1	0	0	0	1	0	2	7	5	17	5	1	1	0	1	4	5	5	10	1	2	3	1	3	7	7	2	0	1	3	0	6	12	5	1	1	4	4	8
CG13998	0	0	0	0	0	0	0	1	0	0	2	0	0	0	12	1	0	0	0	0	0	1	1	0	0	0	0	0	0	0	0	0	0	0	0	0	1	0	0	0
CG13999	215	233	96	100	93	153	77	65	179	53	98	179	239	187	112	50	132	60	116	98	109	106	98	157	163	381	111	65	57	39	65	93	63	93	73	94	93	108	73	163
CG14000	2	1	0	0	0	0	0	0	0	0	0	0	0	0	0	0	NA	NA	NA	0	0	0	0	0	1	0	0	0	0	0	0	0	0	0	NA	NA	NA	0	0	0
CG14005	73	74	87	65	77	59	56	29	184	120	182	83	51	67	119	68	86	65	101	57	53	73	47	149	144	264	130	46	40	43	108	158	78	209	78	32	41	72	81	108
CG14006	1	1	0	3	0	0	1	0	0	0	0	1	1	0	0	0	NA	NA	NA	5	2	11	15	1	0	0	2	1	1	0	0	0	0	0	NA	NA	NA	0	0	1
CG14007	1	0	2	1	0	1	0	0	9	6	6	4	4	1	0	0	1	1	1	3	1	3	1	0	1	0	2	0	0	4	2	1	6	8	2	1	0	0	0	0
CG14010	53	59	198	112	132	170	113	120	326	172	341	96	57	68	63	32	92	75	76	127	142	150	110	NA	NA	NA	63	38	148	131	267	291	256	303	47	39	46	36	63	78
CG14011	0	0	0	0	0	0	0	0	0	0	0	1	0	0	0	0	0	0	0	0	0	0	0	0	0	0	5	3	0	0	0	0	0	0	0	0	0	7	3	6
CG14013	0	0	0	0	0	1	0	0	1	0	3	0	0	0	0	0	0	0	0	3	2	4	1	1	0	0	1	1	0	0	0	0	0	0	0	0	0	1	0	0
CG14014	0	0	2	0	0	0	0	0	0	0	0	2	0	0	0	0	1	0	1	1	0	0	0	1	1	0	0	0	0	0	0	0	0	0	0	0	0	0	0	0
CG14015	198	246	305	163	231	307	224	246	444	262	406	242	196	194	397	210	NA	NA	NA	198	153	193	215	303	246	311	95	72	274	240	387	366	323	296	NA	NA	NA	83	99	140
CG14017	0	0	NA	NA	NA	0	0	0	0	2	2	0	0	0	0	0	0	0	0	NA	NA	NA	NA	NA	NA	NA	0	0	0	0	0	0	1	5	0	0	0	0	0	1
CG1402	16	32	1309	809	823	70	26	68	191	138	329	52	32	34	42	13	15	27	22	66	48	59	59	102	71	181	6	7	67	38	272	249	231	240	5	11	7	4	7	3
CG14020	4	6	13	4	9	7	13	7	12	14	15	12	15	11	1	3	12	4	15	5	15	8	4	11	12	11	7	1	4	25	7	11	6	8	4	8	6	13	4	15
CG14022	121	85	38	38	52	169	280	162	262	177	280	138	215	95	13	33	NA	NA	NA	35	65	36	37	292	470	81	89	179	144	193	168	307	119	274	NA	NA	NA	151	124	174
CG14024	56	98	339	116	117	237	131	188	416	181	334	117	95	106	190	62	132	61	149	255	220	306	259	125	97	161	45	28	188	162	366	274	370	224	62	96	81	42	39	80
CG14034	12	13	0	0	0	NA	NA	NA	9	5	25	NA	NA	NA	0	2	3	3	0	0	0	1	0	NA	NA	NA	4	1	NA	NA	9	4	2	28	4	3	5	2	1	2
CG14036	1	0	2	1	5	0	2	0	0	0	0	1	5	2	0	0	0	0	0	1	1	2	0	36	39	21	1	0	0	0	1	0	0	0	0	0	0	0	0	3
CG14040	210	241	264	176	165	277	192	156	270	146	221	172	158	90	163	80	NA	NA	NA	172	156	239	160	63	65	58	192	130	191	133	182	203	158	192	NA	NA	NA	148	123	228
CG14043	361	333	296	257	255	481	485	410	1	1	2	204	148	143	288	280	465	263	583	463	456	478	597	440	536	393	556	560	421	446	0	0	0	1	418	224	276	291	356	536
CG14044	14	20	296	181	260	133	91	81	44	17	41	15	4	12	43	42	NA	NA	NA	6	4	4	3	23	26	20	54	30	85	94	17	9	15	37	NA	NA	NA	26	39	62
CG14050	0	2	79	66	63	6	8	3	2	1	0	52	119	54	12	3	5	12	21	323	280	372	333	2	0	5	1	1	5	2	0	0	1	0	15	4	6	3	2	1
CG14052	0	0	NA	NA	NA	0	0	0	1	4	0	NA	NA	NA	1	0	1	0	1	NA	NA	NA	NA	NA	NA	NA	5	7	0	0	6	1	0	0	1	1	0	1	3	8
CG14053	0	1	0	2	0	2	1	2	0	0	2	NA	NA	NA	0	4	5	4	7	2	1	0	0	0	0	1	7	1	5	1	0	0	0	1	10	3	3	2	3	3
CG14054	NA	NA	NA	NA	NA	9	11	10	2	1	6	NA	NA	NA	NA	NA	10	3	6	NA	NA	NA	NA	NA	NA	NA	1	4	9	14	2	0	8	1	6	6	4	5	4	4
CG14057	21	25	44	31	55	93	93	80	29	28	73	58	55	39	60	42	35	28	55	20	26	37	27	52	69	46	126	77	110	65	39	51	13	42	49	63	42	92	75	94
CG14062	0	0	NA	NA	NA	0	0	0	1	0	0	4	0	0	0	0	1	0	0	NA	NA	NA	NA	0	0	0	2	3	0	0	0	0	1	1	0	0	0	2	4	1
CG14069	0	0	0	0	1	0	0	0	0	2	0	0	0	0	0	0	0	0	0	0	0	0	1	NA	NA	NA	0	0	0	0	0	0	0	0	0	0	0	0	1	0
CG1407	183	148	387	154	194	390	242	272	346	184	283	182	161	149	115	64	208	95	199	337	310	311	269	196	143	386	249	142	328	258	325	227	261	268	113	121	122	168	132	264
CG14070	0	0	0	0	0	0	0	0	0	0	0	8	5	14	0	0	0	0	0	0	0	0	0	NA	NA	NA	0	0	0	0	0	0	0	0	0	0	0	0	0	0
CG14071	0	0	2	0	0	0	0	0	0	0	0	9	2	3	0	0	0	0	0	0	0	0	0	0	0	0	0	0	0	0	0	0	0	0	0	0	0	0	0	0
CG14072	0	0	0	0	0	0	5	0	0	0	0	1	1	1	0	0	0	0	0	0	0	1	0	2	0	0	1	0	0	2	0	0	0	0	0	0	0	0	1	2
CG14073	233	269	2946	1117	1149	923	1175	857	804	648	878	1155	867	1154	391	343	318	280	293	2316	2655	2396	2476	606	306	1180	460	546	1124	926	1117	562	1017	717	165	128	136	160	206	265
CG14074	88	94	22	12	15	100	168	106	79	61	74	264	227	296	37	28	0	0	1	163	285	170	143	114	144	99	73	69	124	99	86	82	39	79	1	0	0	47	47	79
CG14075	1	0	0	2	0	2	14	6	11	5	4	2	0	2	24	6	10	5	22	2	0	3	2	1	0	2	3	1	5	1	1	2	1	17	12	12	10	6	1	10
CG14077	NA	NA	0	0	0	0	0	0	2	1	1	0	0	0	0	0	0	0	0	1	2	1	0	0	0	0	0	0	0	0	0	1	2	0	0	0	0	0	0	0
CG14079	7	9	39	27	27	26	17	16	11	12	19	4	6	2	36	25	9	8	13	9	6	6	13	9	12	3	10	6	27	22	10	2	6	4	10	4	4	3	4	5
CG14082	8	22	126	59	49	102	55	96	252	106	217	52	30	37	34	14	19	8	17	110	64	89	86	30	16	67	12	5	85	60	236	251	216	216	5	15	8	10	15	14
CG14085	2	1	5	5	7	31	41	23	2	11	6	2	3	3	11	10	5	3	2	5	7	3	1	1	4	0	9	1	33	41	9	5	5	7	6	2	5	6	2	5
CG14086	NA	NA	4	8	3	8	15	6	11	12	32	4	0	0	15	7	15	13	19	10	14	9	7	NA	NA	NA	5	5	5	6	16	12	13	22	14	14	6	4	4	0
CG14088	NA	NA	NA	NA	NA	NA	NA	NA	0	0	0	NA	NA	NA	NA	NA	0	0	0	NA	NA	NA	NA	NA	NA	NA	0	0	NA	NA	0	0	0	0	0	0	1	0	0	0
CG14089	NA	NA	NA	NA	NA	3	1	2	1	1	5	0	0	1	0	1	5	0	1	NA	NA	NA	NA	NA	NA	NA	0	0	1	0	1	0	4	0	0	2	0	0	0	0
CG1409	0	0	NA	NA	NA	0	1	0	0	0	0	0	0	0	NA	NA	0	0	0	NA	NA	NA	NA	0	0	0	0	0	0	0	0	0	0	0	0	0	0	0	0	0
CG14095	NA	NA	NA	NA	NA	NA	NA	NA	0	1	0	NA	NA	NA	NA	NA	NA	NA	NA	NA	NA	NA	NA	NA	NA	NA	NA	NA	NA	NA	0	0	0	0	NA	NA	NA	NA	NA	NA
CG14096	NA	NA	NA	NA	NA	NA	NA	NA	1	1	2	NA	NA	NA	NA	NA	NA	NA	NA	NA	NA	NA	NA	NA	NA	NA	NA	NA	NA	NA	0	1	0	1	NA	NA	NA	NA	NA	NA
CG14100	129	177	65	67	54	274	291	228	249	246	347	140	164	107	91	115	220	111	275	162	200	175	143	174	208	91	420	475	276	235	246	283	163	225	192	124	137	226	250	408
CG14102	19	31	30	25	15	125	96	105	24	20	32	139	103	59	40	18	63	31	49	22	19	25	23	65	49	42	5	5	96	89	18	19	25	10	25	40	32	4	3	11
CG14103	165	322	336	312	369	213	187	215	502	544	790	1397	1575	1008	185	223	442	309	541	184	304	224	192	483	585	332	397	334	229	230	612	553	402	575	318	274	250	308	229	394
CG14104	53	31	NA	NA	NA	52	68	42	45	28	69	NA	NA	NA	21	18	22	19	31	NA	NA	NA	NA	15	33	6	25	40	57	39	48	107	29	67	22	41	19	35	13	49
CG14105	19	29	224	376	310	109	99	87	217	75	211	96	134	96	164	133	70	30	50	86	77	102	108	76	121	81	48	61	91	93	91	429	87	142	58	78	86	37	25	32
CG14106	2	4	1	0	4	58	42	44	2	2	0	49	41	47	95	60	21	4	7	0	0	0	0	0	2	1	0	0	55	60	0	2	3	0	6	9	3	0	2	1
CG14107	0	3	0	2	2	0	0	1	3	3	2	3	0	0	0	8	14	3	12	1	1	4	2	1	0	0	5	0	0	0	7	0	2	4	5	0	7	2	0	4
CG14109	624	511	745	650	861	718	1002	510	1024	727	1175	358	350	316	650	621	413	452	701	1399	1643	1454	1402	428	742	827	628	714	587	656	640	791	508	1067	536	223	263	461	571	788
CG14110	1	2	5	2	4	0	1	0	3	0	0	6	11	24	3	5	0	0	0	4	2	9	16	0	0	0	0	2	0	0	3	0	2	0	0	0	0	0	0	3
CG14111	0	0	0	0	0	0	1	1	0	0	0	0	1	0	0	0	0	0	0	4	1	2	3	2	3	1	1	0	0	0	0	6	0	0	0	0	0	0	1	0
CG14113	0	0	0	0	0	0	0	0	0	0	0	NA	NA	NA	0	0	0	0	0	0	0	0	0	0	0	0	0	2	0	0	1	0	0	0	0	0	0	0	0	0
CG14115	0	0	1	2	0	0	0	0	0	1	0	0	0	1	0	0	0	0	0	14	5	9	5	6	6	2	0	0	0	0	1	0	0	0	0	0	0	0	0	2
CG14117	NA	NA	NA	NA	NA	37	20	13	69	42	99	NA	NA	NA	22	12	27	8	19	NA	NA	NA	NA	NA	NA	NA	44	37	25	27	69	159	80	74	12	15	22	30	17	44
CG14118	11	12	11	7	9	84	53	63	1	2	4	6	4	2	18	15	27	16	38	5	7	3	5	6	9	6	4	7	89	55	1	3	0	3	26	22	18	3	4	2
CG14120	0	0	1	0	0	1	0	0	1	6	0	0	0	0	0	0	0	0	0	1	1	0	0	0	0	0	0	0	0	0	0	4	3	0	0	0	0	0	0	0
CG14125	0	0	0	0	3	1	0	0	0	0	0	0	0	0	0	0	0	0	0	NA	NA	NA	NA	0	0	0	0	0	0	0	0	0	0	0	0	0	0	0	0	0
CG14128	1	3	2	0	0	0	0	0	0	0	0	0	0	0	0	1	0	0	1	NA	NA	NA	NA	0	0	0	0	0	1	0	0	0	0	0	0	0	1	0	0	0
CG14130	47	60	124	117	148	68	79	50	117	78	198	152	153	121	300	154	138	87	158	186	234	229	218	56	58	33	70	68	69	47	137	196	76	127	111	86	82	40	53	88
CG14131	5	16	3	1	0	7	5	9	0	1	2	22	18	16	4	0	0	0	0	1	0	1	0	2	7	7	2	0	7	0	7	0	0	3	3	1	0	3	0	0
CG14132	113	125	25	18	18	120	154	100	429	227	447	55	50	46	43	47	104	45	106	59	63	75	71	31	27	45	365	307	104	137	329	813	234	356	127	82	87	274	358	601
CG14135	NA	NA	132	103	130	121	112	90	192	161	265	51	48	29	58	77	69	55	99	154	226	180	106	NA	NA	NA	126	110	101	79	150	296	109	230	58	70	69	99	95	132
CG14137	NA	NA	NA	NA	NA	6	11	7	0	0	0	NA	NA	NA	0	0	1	0	0	NA	NA	NA	NA	NA	NA	NA	1	1	8	10	0	0	0	0	1	2	1	2	0	1
CG14141	414	396	362	325	421	235	202	117	97	72	149	829	1220	575	60	58	116	47	118	182	170	274	215	39	106	97	107	103	133	86	62	375	36	113	73	88	60	39	41	86
CG14142	13	18	7	13	10	45	39	19	85	72	132	62	45	46	69	32	28	45	28	31	37	23	3	3	8	8	42	8	97	97	181	91	142	118	20	29	17	24	29	40
CG14143	NA	NA	NA	NA	NA	NA	NA	NA	3	1	4	NA	NA	NA	NA	NA	NA	NA	NA	NA	NA	NA	NA	NA	NA	NA	NA	NA	NA	NA	1	2	2	3	NA	NA	NA	NA	NA	NA
CG14147	0	0	0	0	0	0	0	0	0	0	0	0	0	0	0	0	0	0	0	0	3	1	1	0	0	0	0	0	0	0	0	0	0	0	0	0	0	0	0	0
CG14151	0	0	0	0	2	2	0	0	0	2	0	0	0	0	0	0	0	0	0	9	10	5	4	0	0	0	0	0	0	0	0	0	0	0	0	0	0	0	0	0
CG14153	0	0	3	3	0	17	13	23	22	13	31	13	42	10	82	39	69	76	34	38	80	62	67	NA	NA	NA	34	79	31	21	15	126	24	57	4	41	28	18	17	47
CG14154	0	0	0	0	0	0	0	0	0	0	0	NA	NA	NA	0	0	0	0	0	NA	NA	NA	NA	NA	NA	NA	0	0	0	1	0	0	0	0	0	0	0	0	0	0
CG1416	662	811	459	508	502	761	797	660	1213	603	1155	889	769	627	969	629	829	636	927	614	645	661	486	1013	1153	1751	562	455	802	795	1001	912	649	999	609	452	430	369	411	536
CG14160	3	3	0	0	0	4	1	3	1	0	0	5	0	2	0	0	0	0	0	0	0	0	2	0	0	0	0	0	3	0	1	0	1	2	0	0	0	0	0	0
CG14174	69	41	62	49	67	84	86	53	47	34	67	107	75	81	28	43	55	26	86	80	61	71	64	138	124	49	128	139	53	73	48	104	63	62	55	53	58	70	75	119
CG14177	0	0	1	0	0	0	0	1	9	1	0	0	0	0	0	0	NA	NA	NA	2	0	0	1	NA	NA	NA	0	0	1	0	4	10	4	2	NA	NA	NA	0	0	0
CG1418	397	329	137	90	95	149	113	98	252	141	295	253	249	237	84	73	135	56	168	106	122	128	103	305	458	443	55	68	108	142	261	266	156	229	143	116	103	49	40	98
CG14182	83	68	86	100	82	104	146	109	127	97	110	80	86	46	98	57	80	39	66	54	106	86	70	72	114	29	4	1	134	122	97	124	70	120	49	39	46	1	6	9
CG14183	1	0	102	75	66	34	42	36	65	55	92	271	171	225	14	11	11	13	13	57	123	81	46	21	21	26	9	10	30	57	49	66	60	35	6	17	12	1	3	5
CG14184	289	395	614	496	588	437	393	346	544	261	521	175	139	81	294	172	297	237	392	196	256	251	126	215	252	214	180	158	336	305	378	924	220	473	300	346	317	154	125	218
CG14185	6	4	4	2	4	14	10	10	4	2	2	14	6	12	3	3	0	2	2	33	23	43	37	3	6	2	6	2	10	17	2	4	10	2	1	3	2	1	1	5
CG14186	604	643	1058	556	676	1637	958	904	3092	1386	1985	841	692	611	489	287	429	224	342	1399	1239	1633	1478	716	386	2015	264	195	718	994	2122	1927	1815	1572	219	180	176	195	246	400
CG14187	0	0	0	0	0	0	0	0	0	0	0	1	0	1	0	0	1	0	0	2	0	1	0	0	3	0	0	0	0	0	2	0	0	0	0	0	1	0	0	0
CG14190	1	0	NA	NA	NA	3	2	1	1	0	0	NA	NA	NA	0	0	NA	NA	NA	NA	NA	NA	NA	NA	NA	NA	6	3	4	5	0	0	0	0	NA	NA	NA	1	1	1
CG14191	NA	NA	NA	NA	NA	NA	NA	NA	5	2	8	NA	NA	NA	NA	NA	NA	NA	NA	NA	NA	NA	NA	NA	NA	NA	NA	NA	NA	NA	7	6	7	14	NA	NA	NA	NA	NA	NA
CG14194	139	112	164	83	82	220	175	171	634	272	414	99	63	99	198	160	280	125	188	251	175	247	170	111	87	94	118	88	160	166	521	343	418	370	193	99	109	40	68	91
CG14195	0	0	1	0	0	21	26	19	7	4	7	0	1	2	0	2	1	0	0	0	0	0	0	0	0	0	2	1	72	65	9	4	1	0	0	0	0	1	3	3
CG14196	332	284	57	56	32	341	289	224	566	384	345	409	362	325	154	175	575	172	465	408	335	432	419	69	55	73	602	454	308	258	516	242	347	378	447	173	215	285	372	419
CG14200	380	645	2961	1843	1619	1449	1225	1083	2172	1606	1074	1317	876	1010	661	312	258	83	186	60	58	57	59	1525	754	2916	1393	1345	1372	1184	2695	1545	2593	1123	95	111	99	596	827	1087
CG14204	0	0	NA	NA	NA	NA	NA	NA	1	1	0	1	1	1	0	0	0	0	0	NA	NA	NA	NA	0	0	0	0	0	NA	NA	0	0	0	0	0	0	0	0	0	0
CG14205	0	1	0	0	0	0	0	1	0	1	3	0	0	0	0	0	2	0	1	6	0	4	4	0	0	0	0	0	0	1	2	0	0	3	0	1	0	0	0	1
CG14207	1461	1670	1536	1797	1490	1952	2473	1878	3229	2128	3365	2439	2134	1980	1220	916	1143	698	1227	1540	1764	1771	1842	1134	1218	2393	1502	1154	1857	1717	2676	3726	1882	2810	858	502	435	862	1060	1638
CG1421	0	0	0	0	0	0	0	1	0	0	0	0	0	0	0	0	0	0	0	0	0	0	0	NA	NA	NA	0	0	1	0	0	0	0	0	0	0	0	0	0	0
CG14210	331	422	211	271	193	115	122	91	106	81	152	142	164	142	50	74	NA	NA	NA	220	462	236	252	115	178	109	267	309	128	90	143	213	69	141	NA	NA	NA	158	161	192
CG14212	6	1	3	2	6	0	1	0	15	6	9	0	1	0	0	3	8	0	5	23	13	23	28	0	1	1	8	5	1	0	10	16	3	6	3	2	1	3	2	7
CG14215	358	392	522	359	325	674	613	569	793	752	780	778	640	747	198	168	NA	NA	NA	465	345	438	401	379	266	503	816	859	706	675	998	352	764	624	NA	NA	NA	286	453	630
CG14218	NA	NA	NA	NA	NA	0	0	0	0	1	0	NA	NA	NA	0	2	0	1	0	NA	NA	NA	NA	NA	NA	NA	1	0	2	0	0	0	0	0	0	0	0	0	0	0
CG14219	0	1	0	0	0	0	0	1	0	3	0	0	0	0	0	0	2	0	1	6	0	4	4	0	0	0	0	0	0	1	2	0	1	0	0	1	0	0	0	1
CG14220	286	290	304	246	218	218	204	167	249	170	291	287	234	223	111	134	314	237	467	219	291	208	188	290	266	382	241	229	247	242	273	148	172	251	340	156	157	114	170	225
CG14221	21	11	42	11	28	41	45	32	217	157	258	389	342	334	8	4	1	3	0	104	124	107	94	0	0	1	47	22	51	53	241	203	181	220	1	2	0	12	21	45
CG14223	14	5	7	1	3	11	15	11	90	29	33	41	37	39	25	22	NA	NA	NA	51	45	30	30	28	18	109	5	7	7	10	65	42	47	49	NA	NA	NA	4	3	5
CG14227	NA	NA	NA	NA	NA	2	2	2	10	2	0	NA	NA	NA	0	2	8	4	5	NA	NA	NA	NA	NA	NA	NA	3	0	6	0	1	4	9	0	4	2	1	2	1	0
CG14229	35	50	68	62	50	62	60	50	207	143	250	88	88	44	59	78	76	49	132	24	30	23	19	77	78	142	44	54	62	71	208	186	93	157	70	58	43	30	34	42
CG14230	172	212	407	432	561	264	308	211	161	210	223	93	100	110	75	67	224	156	350	218	283	233	203	204	238	284	307	361	210	249	254	125	235	193	287	100	105	138	188	208
CG14231	238	185	27	22	10	117	117	73	165	91	93	95	69	88	142	108	167	82	156	53	51	82	90	47	58	18	224	160	65	100	112	73	88	74	229	107	125	136	176	254
CG14232	611	457	313	277	273	582	730	474	614	347	627	531	614	688	309	211	447	300	429	366	402	371	430	593	654	412	674	561	616	603	691	413	446	567	325	187	201	351	489	674
CG14234	53	85	189	63	64	143	79	97	638	403	708	98	78	74	57	22	NA	NA	NA	114	72	107	122	69	56	45	NA	NA	88	85	693	759	515	587	NA	NA	NA	NA	NA	NA
CG14237	NA	NA	NA	NA	NA	NA	NA	NA	2	2	4	NA	NA	NA	0	1	0	1	4	NA	NA	NA	NA	NA	NA	NA	0	0	NA	NA	1	5	2	1	1	1	1	0	0	0
CG14238	7	5	3	1	0	6	5	4	14	6	16	6	1	3	0	1	1	2	3	0	4	2	3	1	2	0	2	0	3	0	19	1	7	4	0	1	1	1	5	4
CG14244	7	9	1	0	0	0	0	0	0	0	0	0	1	0	0	0	0	0	0	1	0	0	0	0	0	0	0	2	0	0	0	0	0	2	0	0	0	1	0	0
CG14245	0	0	1	0	0	0	0	0	1	0	0	2	1	2	0	0	0	0	0	0	0	0	0	0	1	2	0	0	0	0	1	0	0	0	0	1	0	2	0	2
CG14246	96	88	NA	NA	NA	100	58	60	11	1	10	16	15	5	8	12	11	9	22	NA	NA	NA	NA	24	27	9	246	293	49	67	1	17	5	9	16	6	10	194	194	316
CG14247	0	0	0	0	0	5	1	0	1	1	3	0	0	0	0	0	0	0	3	0	0	0	0	0	0	0	0	1	9	0	6	7	4	8	1	0	0	0	0	0
CG14252	NA	NA	1	1	0	123	189	125	121	92	187	241	197	200	NA	NA	121	79	187	63	77	70	47	NA	NA	NA	164	145	156	90	97	121	78	152	106	83	110	90	89	170
CG14253	112	160	188	89	72	246	251	213	205	104	165	79	42	79	141	133	161	83	118	133	186	151	134	172	211	410	307	277	224	210	189	259	120	130	100	57	70	122	153	258
CG14257	1	3	3	2	4	78	48	49	68	26	36	4	2	8	23	8	72	47	92	11	3	8	9	13	13	14	35	16	24	32	40	20	38	47	63	32	21	8	10	13
CG14258	4	4	3	7	4	4	3	4	7	8	6	5	19	3	9	4	10	5	17	14	12	20	7	6	9	8	6	1	7	0	0	16	3	3	17	6	3	3	5	3
CG14259	387	656	1673	1065	1450	614	517	477	1311	852	1647	483	958	409	413	589	639	319	726	604	634	654	472	439	596	606	265	422	509	462	1112	1396	818	1069	453	443	405	186	143	180
CG14260	3	1	2	2	13	4	1	2	3	1	6	9	13	15	0	4	NA	NA	NA	125	157	128	103	6	7	0	7	3	1	0	1	1	0	6	NA	NA	NA	8	4	7
CG14262	1	1	4	1	9	5	2	1	2	1	4	8	3	2	0	3	1	2	0	51	73	54	60	8	4	1	2	2	0	0	3	4	1	6	2	0	2	2	1	0
CG14265	NA	NA	NA	NA	NA	NA	NA	NA	0	0	0	NA	NA	NA	NA	NA	NA	NA	NA	NA	NA	NA	NA	NA	NA	NA	NA	NA	NA	NA	0	0	0	0	NA	NA	NA	NA	NA	NA
CG14269	0	0	0	0	0	0	0	0	0	0	0	0	0	0	0	0	3	1	3	3	1	0	1	0	0	0	0	0	0	1	0	0	0	2	1	1	0	0	0	0
CG1427	227	236	191	119	166	306	322	252	872	642	915	151	112	94	98	128	NA	NA	NA	77	79	74	76	NA	NA	NA	150	135	258	204	691	526	439	688	NA	NA	NA	71	94	116
CG14270	711	589	160	111	145	266	237	140	237	119	234	134	139	125	343	218	279	154	300	104	127	129	120	249	401	197	376	279	179	212	120	168	121	242	247	162	174	282	237	323
CG14273	38	19	1	0	0	103	171	100	1	1	4	25	33	43	0	6	0	0	1	0	0	2	1	1	3	2	86	89	100	121	0	1	0	6	1	0	1	38	39	62
CG14274	228	185	231	93	98	422	573	419	619	406	545	281	265	230	158	148	150	111	231	262	271	284	259	NA	NA	NA	84	78	368	408	447	487	383	451	92	86	75	101	91	166
CG14275	342	487	628	673	605	546	540	369	597	369	469	663	810	404	418	414	263	120	421	710	713	643	538	479	459	466	75	40	399	345	357	614	250	362	311	239	306	100	107	135
CG14277	4000	4073	1093	1617	1941	5070	4958	3191	4306	3117	8898	1840	1702	1557	886	845	6505	7589	8515	2260	3165	2534	2263	1715	2432	828	5475	5483	2862	3716	3765	6259	2304	5737	7150	3170	3604	2997	3573	5371
CG1428	0	0	NA	NA	NA	0	0	0	0	2	0	0	0	0	0	0	0	0	0	NA	NA	NA	NA	NA	NA	NA	0	0	0	0	0	0	0	0	0	0	0	0	0	1
CG14280	13	10	4	2	3	18	21	10	6	9	2	6	1	3	13	6	5	4	3	5	0	5	2	1	1	0	2	2	10	20	9	0	1	15	3	2	1	3	1	4
CG14282	0	1	3	0	2	4	0	4	0	0	0	4	2	1	0	0	0	1	0	0	0	0	0	15	11	6	1	0	1	0	0	0	0	0	0	0	1	1	1	0
CG14285	75	42	23	32	30	46	42	37	60	54	53	27	22	13	33	36	74	63	91	66	77	87	59	40	41	17	77	61	38	26	45	21	20	74	71	43	46	68	52	108
CG14286	NA	NA	126	195	206	99	66	58	51	34	88	85	124	116	64	26	75	55	62	202	251	198	183	181	235	205	54	55	90	79	74	145	36	40	70	75	65	43	44	61
CG14291	158	240	444	341	283	371	363	239	113	56	93	144	192	186	577	369	537	317	262	269	253	266	268	170	171	226	181	131	300	222	94	73	53	90	425	248	367	88	139	157
CG14292	0	2	0	2	2	0	1	1	33	1	2	2	1	1	0	0	0	0	0	0	0	0	0	1	0	0	1	0	0	0	2	4	0	0	0	0	0	2	0	0
CG14294	7	3	NA	NA	NA	0	0	0	0	1	0	NA	NA	NA	0	0	0	1	0	NA	NA	NA	NA	NA	NA	NA	0	1	0	0	0	0	0	0	0	1	2	0	0	0
CG14297	1	1	1	3	0	12	10	8	2	0	0	3	0	0	0	4	3	0	1	0	1	0	0	0	0	0	1	2	7	7	1	1	0	0	0	2	0	2	4	0
CG14298	267	273	280	350	331	236	171	143	268	67	184	143	169	93	136	72	137	77	135	210	211	209	169	285	515	362	108	68	142	179	123	129	174	215	134	189	167	150	116	189
CG14299	598	809	1217	463	579	1147	721	874	846	440	551	516	406	436	805	434	746	325	591	670	570	676	648	331	223	505	843	693	1051	903	827	526	658	437	397	371	334	420	498	756
CG14300	0	0	0	0	0	0	0	0	0	0	0	0	0	1	0	0	1	0	0	0	0	0	0	0	0	0	0	0	0	0	0	0	0	0	0	0	0	0	0	0
CG14301	5	23	9	4	3	21	10	15	24	6	10	19	16	8	60	35	35	11	51	20	22	23	23	20	18	17	26	11	10	8	25	7	9	20	17	18	18	21	22	20
CG14302	NA	NA	NA	NA	NA	5	2	2	1	1	0	3	3	2	7	1	3	5	3	NA	NA	NA	NA	NA	NA	NA	2	2	0	0	1	0	0	0	1	2	0	4	3	2
CG14304	10	28	29	14	7	76	85	42	7	7	10	15	11	17	6	12	1	1	0	34	38	41	33	18	30	57	3	5	59	29	13	1	0	6	0	0	0	0	0	4
CG14305	1	2	0	0	0	0	0	0	0	0	0	2	0	0	0	0	0	1	0	0	1	0	1	0	0	0	2	0	0	0	0	0	1	0	0	0	1	1	0	0
CG14309	0	0	2	1	9	9	2	13	0	1	1	1	5	0	0	14	2	1	0	0	3	0	3	5	6	3	2	0	12	3	0	0	0	0	0	0	2	0	0	0
CG14310	NA	NA	NA	NA	NA	NA	NA	NA	1	1	0	NA	NA	NA	NA	NA	NA	NA	NA	NA	NA	NA	NA	NA	NA	NA	NA	NA	NA	NA	1	0	1	0	NA	NA	NA	NA	NA	NA
CG14312	130	169	88	51	75	71	79	46	82	35	93	119	127	105	54	58	NA	NA	NA	114	140	151	124	65	109	276	35	42	56	43	71	118	30	79	NA	NA	NA	60	25	68
CG14313	8	2	4	5	0	7	4	0	6	4	7	14	4	6	0	0	3	0	10	2	0	2	0	14	9	12	2	0	1	0	5	7	3	3	0	3	3	0	0	3
CG14314	111	147	428	268	263	717	573	447	376	273	411	300	240	224	348	227	423	234	355	232	266	249	206	236	236	228	412	290	494	417	400	254	261	372	287	186	175	251	266	459
CG14315	1	1	0	0	0	0	1	0	0	0	0	0	0	1	0	0	1	1	1	1	0	1	0	1	0	1	0	0	0	0	0	0	0	0	0	0	0	0	0	0
CG14316	0	0	0	0	0	0	0	0	0	0	0	0	0	0	4	0	0	0	0	0	0	0	0	0	0	0	2	1	0	0	0	0	0	0	0	1	1	0	1	1
CG14317	0	0	0	0	0	0	0	0	1	1	0	0	0	0	0	0	0	0	0	0	0	0	1	0	0	1	0	1	0	0	0	0	0	0	0	0	0	0	0	2
CG14321	50	57	116	73	110	81	87	48	154	54	168	168	150	118	146	53	55	35	60	187	282	276	112	45	86	9	81	71	71	67	115	132	60	99	56	51	60	96	80	125
CG14322	128	199	718	472	559	486	380	502	412	254	497	545	345	533	281	186	289	193	261	841	1100	843	783	472	345	431	507	436	558	522	617	393	549	393	151	163	136	270	351	525
CG14323	1	1	0	0	0	0	0	0	1	0	0	0	0	0	0	0	0	0	0	1	0	1	2	0	0	0	0	0	0	0	0	0	0	0	0	0	1	0	1	0
CG14324	NA	NA	NA	NA	NA	NA	NA	NA	0	0	0	NA	NA	NA	NA	NA	NA	NA	NA	NA	NA	NA	NA	NA	NA	NA	NA	NA	NA	NA	0	3	0	0	NA	NA	NA	NA	NA	NA
CG14325	1	7	0	0	0	0	0	0	0	0	2	0	0	1	4	0	1	2	1	1	1	0	0	0	1	0	0	0	1	1	1	0	1	0	0	0	0	0	0	0
CG14326	NA	NA	NA	NA	NA	0	0	0	0	0	0	NA	NA	NA	0	0	0	0	0	NA	NA	NA	NA	NA	NA	NA	0	0	0	0	0	0	0	0	0	0	0	0	0	0
CG14327	NA	NA	NA	NA	NA	1	0	0	17	22	18	NA	NA	NA	0	6	5	0	6	NA	NA	NA	NA	NA	NA	NA	0	0	4	0	6	6	7	4	2	2	0	0	0	0
CG14329	0	1	4	7	2	22	32	12	157	99	146	0	2	2	0	4	8	4	6	7	7	5	1	1	0	0	3	1	16	19	129	116	123	168	4	1	3	7	3	7
CG14330	0	0	0	0	0	NA	NA	NA	0	0	0	0	0	0	0	0	0	0	0	NA	NA	NA	NA	0	0	0	0	0	NA	NA	0	0	0	0	0	0	0	0	0	1
CG14331	31	9	10	3	3	8	11	4	18	7	35	73	48	34	0	6	22	5	15	12	7	16	9	26	56	9	0	1	4	2	23	11	13	13	15	6	8	1	0	0
CG14332	NA	NA	NA	NA	NA	0	0	2	0	0	0	NA	NA	NA	0	0	0	0	0	NA	NA	NA	NA	NA	NA	NA	40	27	0	0	0	0	0	0	0	0	0	40	20	38
CG14339	2	12	3	0	4	8	6	7	1	0	2	0	0	1	0	0	2	1	1	38	24	57	22	NA	NA	NA	5	6	12	14	0	0	0	0	2	1	0	2	2	3
CG1434	307	301	253	191	233	233	203	170	352	295	301	128	142	116	201	170	271	118	222	64	65	64	50	127	187	94	246	208	184	205	286	210	271	242	243	110	126	111	164	217
CG14340	50	54	234	118	142	121	107	60	118	50	87	32	22	27	67	46	94	36	77	49	24	57	38	14	24	13	67	49	92	96	55	33	57	78	84	75	70	64	56	114
[truncated: 11,615 more rows]

## Sheet: DESeq Normalized Reads
ID	ana1	ana2	ari1	ari2	ari3	ere1	ere2	ere3	mel1	mel2	mel3	pse1	pse2	pse3	sec1	sec2	sim1	sim2	sim3	vir1	vir2	vir3	vir4	wil1	wil2	wil3	yak1	yak2	ereN1	ereN2	melN1	melN2	melN3	melN4	simN1	simN2	simN3	yakN1	yakN2	yakN3
128up	693.028	740.825	294.103	398.709	435.104	269.537	243.423	271.551	224.283	292.931	314.418	554.738	536.006	481.675	425.488	537.238	566.32	546.779	483.365	306.5	405.436	369.087	298.326	855.84	1426.75	435.21	671.055	669.98	309.771	294.731	226.454	257.373	232.055	343.204	699.945	689.092	706.618	703.647	593.638	561.236
14-3-3epsilon	704.841	1445.18	3081.85	2633.99	2453.83	2339.25	2584.53	3509.28	5910.52	6642.22	8022.63	8345.78	9295.01	10668	3172.32	2227.73	1336.15	2113.45	1885.6	2436.71	2803.9	2558.87	2329.97	2235.87	1911.07	4077.59	1129.34	2299.63	3707.03	3152.08	10053.6	11692.8	9988.21	8170.26	1121.5	1921.05	1413.24	1192.19	1141.38	1243.85
14-3-3zeta	4050.54	4726.27	7765.49	5138.22	5277.1	5219.67	5154.35	7780.53	10146.1	9389.37	14078.5	8492.35	8971.25	9951.65	5846.03	4296.33	3920.96	5649.5	4937.98	8591.47	8961	8747.43	6551.2	2761.17	1924.74	3174.65	2559.42	2818.21	6577.52	5615.31	12020.6	13627.5	14469.4	13361.6	2856.78	5653.48	4769.67	3275.79	2772.35	2879.83
140up	514.521	473.044	163.553	276.271	244.991	138.26	207.481	166.2	134.226	144.635	127.641	225.815	275.828	283.665	315.792	526.21	208.111	240.648	269.919	133.957	142.411	143.648	181.069	587.625	895.706	356.777	339.619	455.396	143.878	133.657	120.098	145.645	94.298	143.946	241.269	250.413	248.42	459.376	336.599	466.832
18w	32.8138	116.698	663.748	340.106	341.027	0	0	0	432.505	324.971	353.647	246.266	274.85	232.494	0	0	NA	NA	NA	1330.84	778.902	1293.52	1517.95	86.8082	37.606	127.215	142.19	174.052	0	0	745.086	735.541	686.326	461.826	NA	NA	NA	105.729	116.28	112.04
26-29-p	1949.14	2450.66	2580.18	2697.83	2341.13	2697.47	2712.77	2661.02	1240.15	1171.73	1270.55	2027.22	2813.05	2390.58	2932.99	1803.92	2453.13	2784.64	1932.5	1983.88	1913.83	1877.05	1767.62	1998.81	2363.48	1651.89	1077.17	872.643	2969.55	2602.03	1521.84	1294.84	1251.29	1329.5	1919.55	2869.69	3001.29	1288.8	1231.65	1121.43
2mit	0	1.04195	2.20027	2.09296	6.85974	1.39657	0	0	69.9809	11.9003	28.6899	0.852132	0.978113	0	0	0	0	0	0	7.28029	0.726588	4.81119	0	0	0	0	0	0	0	0	31.6676	109.733	78.7183	51.9805	0	0	0	0	0	1.0374
312	422.642	342.801	203.892	287.782	326.328	92.1734	146.217	96.269	21.7973	16.4774	22.8348	278.647	385.377	413.818	214.96	154.397	140.889	194.81	227.804	128.133	237.594	136.088	137.996	254.86	380.618	275.474	65.4688	106.1	75.4771	123.376	4.78002	16.6262	10.6598	26.6566	229.338	171.816	198.736	105.729	88.7398	73.6557
4E-T	710.091	946.088	2395.36	1587.51	1635.56	951.76	610.19	1283.28	505.354	316.732	472.505	1191.28	988.872	1052.34	1256.52	809.796	531.328	510.763	491.979	1204.16	1408.13	1154.69	997.078	1834.1	1528.17	2144.49	343.711	311.147	1160.46	664.001	778.546	767.463	747.004	574.451	259.828	963.267	673.496	514.063	319.769	441.934
4EHP	23.6259	25.0067	50.6062	38.7198	24.4991	36.3107	40.8427	34.5115	933.27	1015.19	1480.75	67.3184	50.8619	68.9696	36.5654	28.3586	24.8628	57.2972	32.5434	53.8742	79.9246	63.9201	73.385	75.6789	69.5141	84.1726	13.2983	29.8034	42.4559	23.9897	1378.44	2464	1844.96	1548.08	27.8387	51.1793	20.2417	14.5834	21.4199	24.8977
5-HT1A	93.1912	108.363	228.095	143.368	106.816	252.779	281.815	309.695	478.394	443.974	573.798	267.569	185.842	229.157	NA	NA	237.578	250.471	203.875	140.51	144.591	126.466	183.462	164.713	85.4681	196.084	107.41	98.9473	289.329	235.613	497.72	375.086	645.326	452.497	145.822	133.432	152.733	107.552	117.81	97.516
5-HT1B	187.695	129.201	209.759	93.1367	84.2768	190.631	207.481	163.476	269.599	228.853	257.624	164.461	132.045	136.827	118.56	140.218	140.889	175.166	156.017	121.581	113.348	134.026	127.626	79.0177	64.9558	151.128	67.5147	72.7203	176.9	195.345	269.474	154.291	286.994	241.243	111.355	120.637	115.93	45.573	58.1399	50.8328
5-HT2A	774.406	841.893	666.682	198.831	204.812	490.195	419.046	494.06	658.509	623.395	693.241	622.908	599.583	684.134	804.438	573.474	453.977	337.235	420.192	1350.49	1201.05	1030.97	1022.6	923.728	635.883	1281.72	719.133	717.666	544.851	533.771	670.996	777.439	659.266	498.479	357.926	416.746	404.833	904.168	927.178	901.504
5-HT2B	23.6259	41.6779	74.8092	35.5803	30.3789	59.3541	43.2933	58.1247	133.078	95.2027	110.075	30.6768	18.5842	26.6979	53.186	22.0567	26.7045	31.1042	27.7576	66.2507	57.4004	66.6694	72.5873	32.2748	6.83745	30.6082	4.0918	7.15282	61.3252	42.8388	188.811	138.995	192.696	75.305	5.30261	12.7948	11.0409	3.64584	7.64998	6.22443
5-HT7	22.3134	72.9363	168.687	78.486	95.0564	111.725	82.5023	120.79	118.165	75.0637	149.305	99.6994	67.4898	106.792	49.8619	47.2643	50.6465	63.8454	23.929	141.966	111.894	128.528	134.007	84.5823	43.3038	142.519	14.3213	7.15282	118.719	86.5343	179.251	160.276	186.956	157.941	19.8848	42.0401	23.922	16.4063	13.77	11.4114
5PtaseI	NA	NA	NA	NA	NA	NA	NA	NA	697.515	792.746	819.126	721.756	577.087	339.286	NA	NA	NA	NA	NA	NA	NA	NA	NA	NA	NA	NA	NA	NA	NA	NA	643.51	605.857	604.327	696.405	NA	NA	NA	NA	NA	NA
7B2	2979.49	2498.59	2258.21	2773.17	2787.99	2325.98	2350.09	1853.63	3674.57	3481.31	2944.52	2744.72	2722.09	2227.05	763.441	557.719	2677.82	2416.3	2979.63	2396.67	2901.26	2529.31	2429.68	4587.48	4942.34	3044.56	6549.94	5842.66	1880.64	2041.7	2377.46	1584.8	2682.16	2886.25	4016.73	2641.22	2995.77	8101.06	8151.82	7902.95
825-Oak	NA	NA	NA	NA	NA	NA	NA	NA	0	0	0	NA	NA	NA	NA	NA	NA	NA	NA	NA	NA	NA	NA	NA	NA	NA	NA	NA	NA	NA	0	0	0	0	NA	NA	NA	NA	NA	NA
A16	721.904	420.947	173.088	265.806	299.869	343.555	755.59	371.453	239.771	312.155	330.226	568.372	589.802	897.717	312.468	578.2	107.739	150.61	190.474	113.573	202.718	123.029	122.84	449.622	705.397	694.424	780.51	969.206	457.58	604.027	290.386	243.407	228.775	287.225	168.358	133.432	147.212	559.636	679.318	612.069
A2bp1	39.3766	153.166	1158.81	632.074	504.681	246.494	140.499	296.981	1201.15	1071.03	1755.94	150.827	107.592	129.04	291.415	75.623	50.6465	96.5867	43.0721	908.581	540.581	830.274	964.374	161.374	79.7702	237.214	116.616	125.174	278.322	248.465	1340.2	1984.5	1551.41	1448.12	15.9078	47.5236	33.1227	58.3334	65.7898	62.2443
AANATL2	153.569	114.614	6.60081	5.2324	2.93989	115.915	70.2495	63.5738	1.14723	2.74623	3.51305	155.088	216.163	141.276	37.6734	45.6889	98.5304	112.957	128.259	66.9787	111.168	83.1649	68.599	115.744	147.005	57.3904	137.075	182.397	92.774	55.6904	2.98751	0.665046	1.63997	2.66566	204.151	162.677	171.134	142.188	163.71	163.91
ABCB7	1559.31	994.018	627.81	576.61	599.737	643.817	634.696	603.952	959.656	1046.31	763.502	748.172	726.738	944.439	608.315	1096.53	903.349	684.292	935.144	835.778	715.689	791.097	908.538	825.791	902.543	444.776	1915.98	1534.28	617.969	544.052	681.751	534.697	760.124	773.043	1194.41	753.066	921.916	1737.24	1940.03	1822.72
ACC	4372.11	7157.14	8610.39	4776.13	5029.17	9325.58	11761.1	8040.27	11553.7	10562.9	5177.65	16890.1	17662.8	16808.6	8176.24	9062.15	4646.58	2236.23	2807.35	17474.9	13637.3	13725	17849.3	11093.6	7897.25	10787.5	8098.69	9976.98	24968.8	20135.1	15700	9096.5	18022.4	7637.13	2994.65	2822.17	2778.63	3629.43	5171.39	4112.27
ACXA	0	0	9.5345	6.27888	5.87978	2.79313	0	2.72459	0	0.915411	0	2.5564	0	1.11241	0	0	0	0	0	NA	NA	NA	NA	0	0	0.956507	0	0	4.71732	4.28388	0	0	0	0	0	0	0	1.82292	1.53	2.07481
ACXB	0	0	9.5345	6.27888	5.87978	2.79313	0	2.72459	1.72084	0.915411	0.585508	2.5564	0	1.11241	0	0	0	0	0	NA	NA	NA	NA	0	0	0.956507	0	0	4.71732	4.28388	1.79251	0.665046	0	1.33283	0	0	0	1.82292	1.53	2.07481
ACXC	0	0	9.5345	6.27888	5.87978	2.79313	0	2.72459	11.4723	11.9003	12.8812	2.5564	0	1.11241	0	0	0	0	0	NA	NA	NA	NA	0	0	0.956507	0	0	4.71732	4.28388	8.96254	1.99514	7.37984	9.99624	0	0	0	1.82292	1.53	2.07481
ACXD	44.6268	57.3071	64.5413	58.6029	97.0163	102.648	117.627	100.81	36.7113	43.0243	37.4725	184.061	197.579	214.696	0	3.15096	29.467	34.3783	36.372	57.5143	53.7675	76.2917	62.2177	18.9197	47.8621	29.6517	13.2983	9.53709	117.147	88.2479	32.8627	16.6262	42.6391	53.9797	63.6314	40.2123	47.8439	10.9375	22.9499	16.5985
ACXE	0	0	9.5345	6.27888	5.87978	2.79313	0	2.72459	0	0	0	2.5564	0	1.11241	0	0	0	0	0	NA	NA	NA	NA	0	0	0.956507	0	0	4.71732	4.28388	0	0	0	0	0	0	0	1.82292	1.53	2.07481
ADD1	178.507	192.76	349.843	259.527	257.73	381.263	546.476	516.765	356.788	566.639	424.493	593.936	438.195	574.005	177.287	143.369	191.536	176.803	187.603	351.638	329.871	319.601	299.921	254.86	278.056	264.952	320.183	333.798	502.395	502.07	467.845	357.13	516.589	437.169	160.404	166.333	161.933	300.782	286.109	299.81
AGBE	2710.42	4673.13	825.101	755.559	768.291	2314.81	4872.54	2440.33	2203.25	2222.62	1308.61	2545.32	3726.61	2749.89	4097.54	4198.65	4554.5	3431.28	3489.8	2909.93	2713.8	2436.52	2570.87	3477.89	4451.18	3215.77	2939.96	3991.27	3261.24	4084.25	1572.03	1200.41	1341.49	1186.22	3676.04	3125.59	3902.96	1910.42	2737.16	2337.27
AGO1	61.69	260.487	2054.32	443.708	380.226	300.96	188.693	544.919	1288.34	865.063	1802.19	278.647	313.974	228.045	598.342	151.246	23.0211	57.2972	34.4577	1616.23	882.077	1506.59	1466.1	155.81	59.2579	263.039	73.6523	78.681	464.656	335.856	1949.05	3007.34	2537.03	1762	11.9309	56.6628	23.922	29.1667	56.6099	34.2343
AGO2	2273.34	2713.23	3516.03	2997.12	3365.19	5208.5	7209.56	7819.58	3055.64	2726.09	2562.77	4858	4723.31	4100.35	1337.41	1504.58	1977.05	1867.89	1766.91	1192.51	1331.84	1051.59	961.981	0	0	0	566.714	638.985	7612.18	6816.51	4524.29	3495.48	4750.98	2915.57	1121.5	2233.61	1623.01	444.792	478.889	475.131
AGO3	0	0	NA	NA	NA	NA	NA	NA	10.3251	8.2387	12.2957	5.96492	8.80302	8.8993	NA	NA	NA	NA	NA	NA	NA	NA	NA	NA	NA	NA	NA	NA	NA	NA	6.57253	14.631	7.37984	8.66341	NA	NA	NA	NA	NA	NA
AIF	421.329	406.359	415.851	327.548	404.725	303.753	352.881	307.879	285.66	394.542	359.502	413.284	303.215	478.338	334.629	485.247	487.127	401.08	482.408	242.434	260.118	257.742	250.466	1422.32	1909.93	852.247	580.012	650.906	252.377	341.853	372.842	256.708	351.773	277.896	481.212	305.248	349.629	452.084	511.019	516.627
ALiX	1057.92	1102.38	1903.23	2063.66	2010.88	2773.58	3049.32	2277.76	1545.32	1598.31	1436.84	1195.54	1125.81	1287.06	1764	1931.54	2542.45	2408.12	2410.12	2186.27	2131.08	2259.89	2351.51	1490.21	1588.57	1166.94	3275.48	2539.25	2661.36	2469.23	1287.02	1037.47	1331.65	1395.48	2590.33	2021.58	2285.47	2439.07	2610.17	2472.13
AMPKalpha	649.713	672.056	952.717	1004.62	953.504	2178.64	1897.55	1832.74	1830.98	1452.76	1305.68	1503.16	1280.35	1168.03	1704.17	1076.05	1620.69	1402.96	1292.16	710.557	629.225	669.443	853.499	1298.78	1362.93	1204.24	762.097	771.312	2092.92	2005.71	1627.6	1338.74	1653.91	1530.76	1280.58	1235.61	1253.14	638.022	812.428	709.585
AMPdeam	1379.49	1697.33	3012.17	2639.22	2639.04	2862.26	2953.75	2629.23	2511.86	2428.58	1922.22	2270.93	1951.34	1785.42	3954.6	2870.52	NA	NA	NA	3758.82	3842.92	3526.6	2845.26	1396.72	1264.93	1231.02	3515.88	3141.28	3630.76	2862.49	2462.91	2033.05	2090.96	1864.63	NA	NA	NA	3131.78	3414.95	3582.16
AOX1	2184.09	2718.44	575.004	482.427	532.12	782.776	1199.14	749.263	1591.21	1943.42	1447.96	1638.65	1865.26	2175.88	1633.25	1855.91	2591.26	1851.52	1509.44	1814.25	1527.29	1578.76	1825.85	2219.17	2919.59	1509.37	1701.16	2665.62	750.84	926.174	2169.53	1208.39	1816.26	1568.08	1904.96	1010.79	1641.42	721.876	988.377	822.662
AOX2	17.0632	3.12584	3.66712	1.04648	0.979963	2.09485	0	2.72459	1.72084	10.0695	2.34203	8.52132	9.78113	3.33724	25.485	14.1793	11.971	8.18531	11.4859	21.8409	11.6254	21.994	14.3579	13.3551	6.83745	10.5216	2.0459	2.38427	1.57244	0.856775	2.98751	0	2.45995	5.33133	14.5822	12.7948	16.5614	0	0	1.0374
AOX3	13.1255	13.5453	NA	NA	NA	654.292	808.686	615.758	1495.41	1805.19	1086.12	184.061	126.177	225.82	0	0	6.44592	0	0.957158	0.728029	0.726588	1.37463	1.59533	1247.59	1146.41	1032.07	15.3442	1.19214	681.653	710.267	1308.53	999.564	1549.77	926.319	1.32565	1.82783	0	1.82292	1.53	3.11221
AOX4	13.1255	13.5453	NA	NA	NA	654.292	808.686	615.758	0	1.83082	1.75652	184.061	126.177	225.82	0	0	6.44592	0	0.957158	0.728029	0.726588	1.37463	1.59533	1247.59	1146.41	1032.07	15.3442	1.19214	681.653	710.267	0	0	5.73988	0	1.32565	1.82783	0	1.82292	1.53	3.11221
AP-1-2beta	775.718	862.732	2032.32	2253.07	2140.24	1695.43	1597.77	1659.28	1041.68	884.287	909.294	1524.46	1458.37	1336.01	368.978	400.171	NA	NA	NA	1361.41	1337.65	1376.69	1445.36	922.615	635.883	525.122	1391.21	1281.55	1614.11	1559.33	982.295	661.056	1029.08	917.655	NA	NA	NA	1339.85	1433.61	1427.47
AP-1gamma	514.521	613.707	1100.14	565.099	518.4	833.75	665.736	884.585	961.377	1093	958.477	759.25	597.627	675.235	771.197	445.86	555.27	505.852	424.021	857.619	815.231	834.398	836.748	986.052	531.042	1022.51	275.173	232.466	807.448	849.921	1251.17	1002.89	1449.73	775.709	314.18	451.474	384.592	229.688	241.739	226.154
AP-1mu	878.098	866.9	316.105	256.388	320.448	544.661	664.103	587.604	624.092	735.99	745.352	819.751	883.236	783.139	655.961	740.475	827.84	1208.15	982.044	335.622	345.856	320.975	297.528	695.579	731.607	621.729	872.576	753.43	603.031	550.907	656.656	621.153	679.766	755.05	992.914	751.239	828.068	816.668	924.118	892.168
AP-1sigma	103.692	107.321	541.266	336.967	375.326	251.382	191.144	282.45	700.956	562.062	584.922	247.97	237.682	133.49	280.335	237.897	243.103	253.745	288.105	214.769	229.602	229.563	167.509	184.746	151.563	95.6507	156.511	127.559	275.963	286.163	515.645	1113.95	658.446	550.46	225.361	422.229	421.395	258.855	153	170.134
AP-2alpha	312.387	686.643	1350.23	627.888	642.856	1121.44	630.612	1424.05	1164.44	831.193	1265.28	852.132	663.161	694.146	1201.12	576.625	668.534	825.079	681.497	1665.73	1295.51	1613.12	1521.14	541.995	317.941	1254.94	219.934	222.929	1238.3	1015.28	1523.63	1560.2	1633.41	1171.56	294.295	948.644	719.499	264.323	249.389	240.678
AP-2mu	1126.17	1202.41	1248.29	1079.97	1001.52	1043.93	986.76	1266.03	679.733	683.812	601.317	1317.4	1230.47	941.101	956.24	798.767	1003.72	951.133	1013.63	1244.93	1462.62	1294.21	1088.01	1021.67	853.542	1136.33	532.957	562.688	1117.22	999.857	771.974	614.503	698.625	693.073	776.833	902.949	914.555	632.553	734.398	717.884
AP-2sigma	1001.48	1044.03	334.441	597.54	527.22	370.09	493.38	455.915	562.715	589.524	709.636	333.184	362.88	254.743	661.501	751.503	546.982	682.655	889.2	289.756	412.702	338.845	322.256	871.421	1125.9	222.866	478.74	528.116	422.986	398.401	433.787	608.517	469.03	609.771	625.708	714.682	691.897	822.137	682.378	702.323
APC10	39.3766	79.188	117.348	154.879	128.375	87.9837	49.8281	94.4526	80.8796	71.402	78.4581	94.5867	109.549	71.1944	86.4272	118.161	62.6175	63.8454	69.8725	146.334	138.778	122.342	125.233	87.9211	136.749	87.9986	91.0425	135.903	108.498	74.5395	68.1153	84.4609	76.2584	54.6461	90.1444	126.12	110.409	185.938	143.82	116.189
APC4	307.137	253.193	159.153	136.042	106.816	125.691	124.162	109.892	107.266	155.62	91.3392	122.707	126.177	101.23	105.264	201.661	237.578	207.907	247.904	109.204	99.5425	80.4156	109.28	114.631	117.376	75.564	353.94	284.92	124.223	149.936	104.563	80.4706	92.6581	97.9632	251.874	248.585	255.781	333.594	289.169	278.024
APC7	35.4389	32.3004	86.544	109.88	110.736	7.68112	7.35169	3.63279	2.29446	0.915411	1.17102	19.599	34.234	15.5738	0	0	0.920845	0	0	149.246	125.7	149.834	188.248	224.811	237.032	225.736	0	1.19214	7.8622	5.99743	0.597503	1.33009	4.9199	1.99925	1.32565	1.82783	0	1.82292	4.58999	2.07481
APP-BP1	590.649	687.685	230.295	318.13	302.809	164.795	204.214	157.118	238.623	238.922	274.018	255.64	341.362	275.878	232.689	337.152	649.196	916.755	879.628	198.024	203.445	204.819	157.14	229.263	287.173	182.693	240.393	264.654	165.106	142.225	190.603	185.548	186.956	209.921	783.461	681.781	737.901	187.761	218.789	200.219
AQP	102.379	110.446	132.016	158.018	166.594	152.226	203.397	108.984	240.918	176.674	141.107	208.772	237.682	194.672	203.88	252.077	147.335	129.328	136.874	468.123	430.14	454.314	554.376	301.603	583.462	307.039	150.374	128.751	101.422	122.519	118.903	97.0967	116.438	168.603	206.802	140.743	154.573	207.813	214.199	228.229
ARY	NA	NA	19.8024	17.7902	4.89981	0	0	0	0	0	0	0	0.978113	0	NA	NA	NA	NA	NA	92.4597	122.067	101.035	102.101	NA	NA	NA	0	0	0	0	0	0	0	0	NA	NA	NA	0	1.53	0
ASPP	198.195	263.613	391.648	379.872	316.528	844.225	912.426	781.958	458.318	350.602	400.487	372.382	236.703	301.464	439.892	374.964	231.132	209.544	184.732	339.99	317.519	285.922	402.022	321.636	161.82	540.426	400.996	569.841	843.614	820.791	635.743	494.129	694.525	488.483	92.7957	140.743	110.409	331.771	429.929	341.306
ATP7	171.944	232.354	621.21	451.033	483.122	548.153	561.996	623.932	478.394	440.312	371.212	603.309	474.385	647.424	289.199	189.057	324.137	260.293	273.747	732.398	518.784	650.885	839.141	347.233	247.288	697.293	43.9868	61.9911	731.185	609.167	470.832	442.256	496.09	333.875	161.73	257.724	222.658	52.8647	71.9098	53.945
ATP8B	148.318	291.745	943.916	392.43	456.663	507.652	468.874	630.289	800.765	579.455	779.897	449.926	303.215	412.705	474.242	288.312	235.736	229.189	191.432	680.707	458.477	687.313	673.227	347.233	165.238	510.774	175.947	189.55	530.699	555.191	862.794	637.114	944.62	653.754	110.029	257.724	204.257	149.479	159.12	182.583
ATPCL	5411.65	8425.19	4726.18	3296.41	2991.83	4981.55	7328	4897.91	5178.59	6098.47	3318.66	4298.15	6482.93	5486.42	5255.44	5290.46	5262.63	3829.09	3634.33	4881.44	4209.12	4241.41	4478.08	3101.72	2371.46	3491.25	2935.86	2964.84	9770.36	9157.22	6633.48	4475.1	6022.77	4169.77	3026.47	3182.25	3860.64	1675.26	2160.35	1801.97
ATPsyn-Cf6	9224.62	6924.78	1318.7	1809.36	1827.63	2245.68	3679.11	2021.65	3200.19	3425.47	4446.35	3647.98	3860.61	3002.4	4534.11	6273.55	4891.53	7715.48	7493.59	1840.46	2362.86	2078.43	1699.02	4708.79	8191.26	2142.57	6093.71	11575.6	2129.08	2692.85	2676.21	9024.01	2494.39	5411.97	6990.17	5973.35	6333.8	9419.03	7882.54	8512.94
ATPsyn-b	7875.31	8039.67	2374.09	4544.86	3817.94	4983.65	5074.3	4782.57	5935.19	7134.71	8947.15	3998.2	4565.83	3377.29	6447.69	9911.33	10574.1	13792.3	12907.3	3629.95	4549.89	3851.02	4071.27	9928.41	18616.1	3303.77	14063.5	18951.4	4127.66	4955.59	4475.3	5837.77	4070.39	8714.06	15878.7	11449.5	13020.9	18511.8	19258.1	16864
ATPsyn-beta	59656.8	52626.7	20720.7	26998.1	25172.3	23653.7	20484.3	28117.8	19302.1	21273.2	24999.4	27296.3	25698.9	24538.7	NA	NA	34412	39865.7	36097.3	20500.6	21812.9	19811.1	18158.8	35338.7	53390.2	18474	24412.7	30279.1	22113.2	20136.8	12411.9	18093.2	15615.8	23491.2	27569.6	37364.5	40019.6	47964.7	38308	41142.4
ATPsyn-d	6200.5	7075.86	3959.75	6494.46	6032.65	3593.37	3902.93	2744.57	3048.19	2905.51	3910.02	4747.23	6005.62	4626.53	3493.65	4549.98	5832.63	7240.73	6389.99	2066.88	3180.27	2565.74	1902.43	5375.43	9279.56	4090.98	11482.6	14474.9	2754.13	2979.01	2458.13	3740.88	2375.49	4611.6	9204.01	7561.74	7980.74	16198.5	14253.4	14385.7
ATPsyn-gamma	5330.28	6395.47	3371.55	4747.88	4271.66	5158.22	4598.89	4966.93	4313	4660.36	5955.79	6012.64	7171.53	4226.06	5492.56	6451.58	6956.06	9848.57	8324.4	3476.34	3796.42	3623.51	3967.57	7418.76	12285.8	3714.11	9518.54	14350.9	4865.13	4788.52	3004.84	3583.93	2986.38	6009.74	10035.2	8879.6	10061.9	16842	16011.4	15124.3
ATbp	NA	NA	60.1407	40.8127	58.7978	56.561	54.7293	79.0132	63.6712	78.7253	69.0899	34.9374	29.3434	38.9345	59.8342	42.5379	NA	NA	NA	42.2257	45.775	44.6753	48.6574	NA	NA	NA	NA	NA	65.2563	63.4014	79.4679	73.8201	104.138	64.6424	NA	NA	NA	NA	NA	NA
Aac11	668.089	987.766	2614.65	1749.71	2184.34	1610.94	1668.02	2185.12	1267.69	745.144	1556.28	1684.66	1574.76	1280.39	1820.51	1471.5	1014.77	1982.48	1440.52	1622.05	1754.71	1603.5	1521.94	1144.09	879.752	2028.75	744.707	798.731	2019.8	1905.47	1677.19	1943.26	2031.1	2019.91	536.89	1263.03	912.715	738.283	725.218	927.44
Aatf	336.013	354.262	77.7429	119.299	128.375	257.667	401.892	427.761	130.784	269.131	239.473	447.369	417.654	429.391	192.799	499.427	314.008	420.725	467.093	131.045	193.999	137.463	129.221	302.716	365.804	147.302	372.354	535.269	350.654	418.106	171.483	172.247	196.796	185.93	412.278	303.42	270.502	382.813	351.899	344.418
Aats-ala	1147.17	1356.62	1049.53	1218.1	1172.04	682.921	784.997	756.529	437.668	662.757	639.375	895.591	1002.57	815.399	737.956	749.928	940.183	1088.65	781.041	1152.47	1150.19	1110.01	1099.18	1007.2	1133.88	1134.42	902.241	1193.33	851.476	747.108	748.671	454.892	666.646	764.379	741.04	890.154	864.871	827.606	928.708	813.325
Aats-ala-m	341.264	329.255	545.667	409.174	497.821	393.832	326.742	351.473	242.065	302.085	234.203	476.342	523.291	451.64	259.282	389.143	328.742	297.945	363.72	358.918	345.856	367.025	329.435	531.978	581.183	427.558	809.153	696.207	338.861	325.575	248.561	196.854	222.215	237.244	433.489	338.149	366.19	734.637	746.638	706.472
Aats-arg	779.656	763.747	681.35	547.309	588.958	395.927	410.878	446.833	216.826	334.125	374.725	337.444	273.872	281.44	435.46	515.181	1.84169	4.91119	1.91432	588.976	754.198	692.124	504.123	1617.08	2052.37	1154.5	501.245	469.702	470.16	397.544	343.564	306.586	277.974	365.196	2.65131	1.82783	9.20076	590.626	492.659	479.281
Aats-asn	8880.73	7885.46	2732.74	3054.68	3512.19	1562.76	1306.97	1585.71	948.184	1184.54	1184.48	2011.03	1870.15	1889.99	1695.3	2148.95	2020.33	2008.68	2144.03	2844.41	3288.54	2530	3655.69	1432.34	2158.35	1042.59	1984.52	2155.38	1608.61	1679.28	1123.31	932.395	1117.64	1234.2	2378.22	1831.49	2033.37	2504.69	2668.31	2340.38
Aats-asp	1092.04	1133.64	847.837	837.184	888.826	1020.89	962.255	873.686	700.383	799.153	908.123	896.443	1197.21	1044.56	1162.34	979.947	1093.04	1154.13	942.801	1234.74	1094.24	1137.5	1253.13	596.528	666.651	454.341	1070	841.648	1201.34	1089.82	751.061	726.895	611.707	937.648	898.793	1032.72	1096.73	918.752	1161.27	928.477
Aats-cys	824.283	790.838	416.584	423.824	557.599	448.298	456.622	451.374	277.629	388.134	329.641	411.58	419.611	363.759	241.553	365.511	523.04	399.443	477.622	388.04	494.806	402.078	363.734	555.35	559.531	330.951	435.776	479.239	498.464	558.618	317.274	315.232	323.893	349.869	517.005	566.628	574.127	597.918	556.919	490.692
Aats-gln	1157.67	1059.66	792.097	769.163	795.73	639.628	606.106	598.502	454.302	530.938	624.151	697.896	862.696	685.246	606.099	997.278	1001.88	1299.83	1026.07	751.326	739.666	741.611	649.297	626.577	744.142	397.907	724.248	902.447	762.634	759.103	512.06	373.091	477.23	659.752	1084.38	811.557	909.035	597.918	691.558	646.303
Aats-glupro	2849.55	3165.44	1664.87	2053.19	1814.89	2074.6	2070.73	2403.09	862.716	1143.35	1124.18	1949.68	1692.14	1770.96	658.177	857.06	1365.61	1308.01	1066.27	709.101	698.977	659.133	843.129	1115.15	817.075	1026.33	2186.04	2743.1	2533.2	2216.48	1370.67	797.39	1106.98	1067.6	1040.64	1016.27	1023.12	1904.95	1880.37	1737.65
Aats-gly	821.658	895.033	508.262	670.794	619.337	609.601	469.691	478.62	343.021	422.004	387.606	441.404	526.225	388.232	486.43	612.861	857.307	761.234	692.983	721.477	646.663	691.437	817.604	523.075	667.791	747.988	644.458	647.33	620.328	643.438	409.289	342.499	412.451	437.835	786.113	650.708	728.7	603.386	604.348	503.141
Aats-his	2033.14	1340.99	580.871	859.16	804.55	759.034	880.569	728.375	260.994	341.448	312.661	968.022	913.558	938.877	770.089	1172.16	1523.08	1658.34	1982.27	413.521	439.585	365.651	429.94	1772.89	2386.27	1142.07	1551.81	1598.65	739.047	851.635	332.212	143.65	277.974	303.219	2753.38	1400.12	1580.69	1303.39	1750.32	1450.29
Aats-ile	2835.11	3364.45	991.588	1052.76	1269.05	4598.9	4430.62	5466.44	1125.43	1447.26	1474.31	4083.42	3442.96	3228.22	1298.62	1710.97	1725.66	1933.37	1483.6	1353.41	1461.89	1275.65	1095.99	4580.8	4722.4	3725.59	2174.79	2632.24	4700.02	4257.32	1503.91	1331.42	1511.23	1542.09	1360.12	1875.35	1939.52	2876.57	2605.58	2618.41
Aats-leu	284.824	287.577	184.089	164.297	143.075	235.322	223.001	223.417	229.446	345.11	257.624	372.382	360.924	360.422	158.45	220.567	330.583	307.768	306.291	133.229	116.981	126.466	149.163	418.46	510.53	257.3	449.075	472.086	235.08	242.467	259.914	173.577	254.195	270.565	233.315	177.3	204.257	410.157	403.919	399.401
Aats-lys	2720.92	2470.46	301.437	373.593	380.226	1328.14	1095.4	1137.97	2237.67	2355.35	2583.85	1252.63	1203.08	980.036	2057.63	2372.67	3721.13	4595.23	3318.47	488.508	556.566	496.927	490.563	464.09	638.162	510.774	1479.18	1967.02	1321.64	1574.75	2308.75	1518.3	2392.71	3522.68	5185.96	3953.6	4239.71	2417.19	2752.46	2307.19
Aats-met	116.817	137.537	61.6076	84.7649	113.676	23.7416	22.8719	27.2459	111.855	78.7253	92.5103	117.594	116.395	99.0048	49.8619	102.406	163.91	144.061	149.317	74.987	73.3853	65.9821	63.813	182.52	273.498	143.476	112.524	96.563	40.8834	33.4142	126.073	73.8201	87.7382	89.9662	169.684	127.948	143.532	78.3856	107.1	108.927
Aats-phe	456.768	378.227	372.579	601.726	549.759	592.144	676.356	459.548	500.192	553.823	495.925	256.492	270.937	297.014	416.624	551.417	933.737	851.272	1041.39	261.363	256.485	206.194	224.941	519.736	815.936	467.732	717.087	548.382	500.036	544.052	416.459	514.081	349.313	512.474	1201.04	924.883	1085.69	760.158	725.218	679.5
Aats-pro	129.943	139.621	80.6766	107.787	105.836	93.57	119.261	101.718	64.2448	70.4866	70.8465	119.298	163.345	161.3	151.802	228.444	142.731	162.069	174.203	94.6438	97.3627	97.5985	89.3382	154.697	240.45	131.041	412.249	407.71	110.857	130.23	47.2027	55.1988	61.4987	70.6401	182.94	157.193	136.171	461.199	390.149	397.326
Aats-ser	0	1.04195	0	0	0	0	0.816855	0	0	0	0	0.852132	0	0	0	1.57548	0	1.63706	0	0	0	0	0	0	0	1.91301	0	0	0	0	0.597503	0	0	0	0	0	0	1.82292	0	1.0374
Aats-thr	1715.51	1698.37	1618.67	1992.5	2045.18	2138.84	2221.84	2257.78	933.27	1056.38	1051.57	7157.91	6353.82	5110.43	1452.64	1400.6	2143.73	2388.47	2290.48	2958.71	3305.25	2923.83	2925.83	2191.35	2551.51	2665.78	2036.69	2127.96	2174.68	2184.78	1174.09	937.05	1158.64	1402.14	2321.22	2211.68	2215.54	2389.85	2351.6	2282.29
Aats-trp	484.332	385.52	227.361	245.923	294.969	256.968	271.196	240.672	248.949	313.07	262.308	314.437	376.574	430.504	170.638	258.378	290.066	271.752	290.976	360.375	414.155	384.208	339.007	357.249	507.111	260.17	416.34	396.981	259.453	277.595	268.279	196.189	264.854	241.243	246.572	250.413	231.859	331.771	348.839	357.905
Aats-tyr	2064.64	2140.16	752.492	971.133	1010.34	1025.78	1240.8	928.178	760.039	993.22	1151.11	1184.46	1154.17	925.528	899.73	1345.46	907.032	1290.01	993.53	567.135	571.824	571.844	602.235	632.142	975.476	853.204	818.359	615.142	1280.75	1189.2	756.439	561.299	834.742	1388.15	1334.93	977.89	1059.93	1086.46	1023.57	1054
Aats-tyr-m	279.574	250.067	77.7429	61.7423	114.656	160.605	119.261	142.587	154.876	201.39	197.316	252.231	272.894	235.832	193.907	248.926	300.195	347.057	366.592	95.3718	93.0032	76.2917	77.3733	161.374	184.611	163.563	350.872	438.706	134.444	163.644	156.546	97.0967	142.677	167.937	487.84	325.354	342.268	353.646	356.489	340.269
Aats-val	1097.29	1225.33	1119.2	1141.71	1120.1	842.13	743.338	843.716	618.93	789.999	803.902	812.934	775.644	792.038	849.868	970.495	1244.98	1162.31	950.458	951.534	1004.87	929.935	977.137	800.194	948.126	670.511	1753.34	1798.93	935.602	777.952	868.172	483.489	709.285	888.999	1313.72	1014.45	1155.62	1458.34	1722.78	1489.71
Abd-B	1.31255	0	3.66712	3.13944	2.93989	0	0	0.908198	0	2.74623	0	0	0	1.11241	0	0	0	0	0	1.45606	2.17976	1.37463	3.19065	0	0	0.956507	0	0	0.78622	0	1.19501	0	1.63997	0	0	0	0	0	0	0
Abi	154.881	197.97	331.507	198.831	245.971	220.658	143.766	237.04	336.712	216.952	258.795	182.356	182.907	201.347	351.249	233.171	161.148	193.173	161.76	270.827	182.373	283.173	315.874	117.97	96.8639	107.129	47.0557	51.2618	254.735	211.624	422.434	405.678	414.911	321.879	92.7957	199.234	139.852	87.5001	68.8498	63.2817
Abl	220.509	376.143	2150.4	1027.64	865.307	911.26	827.474	1019	860.995	557.485	709.636	922.859	660.226	862.12	856.516	453.738	556.19	554.964	421.15	1236.19	909.688	1132	1470.09	859.179	552.694	1566.76	314.045	394.597	1035.45	989.576	1059.97	789.41	1357.89	739.056	238.618	453.302	290.744	187.761	227.969	217.855
Abp1	233.634	294.871	337.375	300.34	324.368	409.194	464.79	441.384	359.082	286.524	319.102	288.873	299.303	340.398	335.737	263.105	275.333	252.108	253.647	231.513	281.916	246.745	198.618	422.912	381.758	688.685	327.344	228.89	445.787	474.654	396.742	305.256	432.951	391.186	274.41	206.545	224.499	291.667	319.769	315.371
Ac13E	97.1289	178.173	825.835	531.612	503.701	666.162	502.366	658.443	545.507	623.395	544.522	239.449	133.023	216.921	188.367	176.454	NA	NA	NA	720.749	600.888	646.762	659.667	499.704	404.549	700.163	195.383	282.536	952.113	915.036	1085.66	786.75	1336.57	719.73	NA	NA	NA	116.667	189.72	135.9
Ac3	282.199	414.695	628.544	383.012	409.625	1430.08	1021.88	2067.06	710.134	545.585	843.131	512.983	382.442	378.22	1287.54	1031.94	216.399	307.768	188.56	634.842	446.125	629.579	668.441	204.778	99.143	355.82	634.229	613.95	1607.82	1256.03	745.683	714.26	1034	735.057	57.0031	299.764	178.495	802.085	728.278	742.782
Ac76E	95.8163	177.131	781.096	402.895	429.224	488.798	280.998	516.765	478.968	362.503	433.861	263.309	235.725	223.595	535.184	259.954	218.24	160.432	106.245	561.311	410.522	518.234	546.399	231.489	133.33	323.299	63.4229	61.9911	560.575	408.682	616.623	597.211	809.323	444.5	129.914	215.684	147.212	49.2188	64.2598	64.3191
Ac78C	53.8146	46.8876	192.157	96.2762	114.656	185.045	179.708	168.017	180.688	141.889	168.041	129.524	93.8989	134.602	69.8066	67.7456	127.997	99.8608	108.159	157.254	124.973	167.017	157.937	48.9687	26.2102	56.4339	43.9868	9.53709	176.9	201.342	216.296	94.4366	227.135	154.609	70.2596	85.9081	121.45	36.4584	30.5999	47.7206
AcCoAS	6015.43	8169.91	3180.86	2436.21	2488.13	10992.4	10661.6	12467.7	9777.83	12021.2	6655.47	4216.35	5192.8	4202.7	8499.79	9287.44	10185.5	6677.58	6300.97	7456.48	5036.71	6444.25	6634.16	2882.48	2516.18	3175.6	771.304	976.359	17878.6	14644	13261	17089	16406.2	10492.7	6885.44	6172.59	7154.51	475.782	517.139	541.525
Ace	160.131	286.536	941.716	443.708	264.59	301.658	297.335	452.282	1646.85	1552.54	2338.52	305.915	252.353	287.003	453.189	215.841	174.04	199.722	184.732	550.39	336.41	492.116	491.36	300.49	182.332	258.257	177.993	122.79	363.234	342.71	2216.14	3109.09	3148.73	2219.17	131.24	175.472	134.331	127.604	134.64	133.825
Acer	887.285	1403.5	4221.59	3271.3	3577.84	2186.33	4292.57	2226.9	3001.15	4123.92	3569.84	20.4512	36.1902	33.3724	1264.28	1723.57	2338.03	2817.38	3083.96	2677.69	2302.56	2335.49	2322	1460.16	2234.71	1932.14	1092.51	2261.48	2390.11	2716.84	3925	3188.9	3352.09	3669.29	2346.41	2264.68	2164.02	1008.07	1269.9	1112.1
Acf1	1019.85	798.132	371.112	234.412	307.708	659.878	990.845	794.673	376.291	472.352	406.928	638.247	513.509	764.228	446.541	568.748	96.6887	132.602	92.8443	449.922	550.027	482.494	424.357	456.3	355.547	742.249	661.848	1004.97	679.294	701.699	458.882	356.465	537.909	344.537	76.8879	104.186	108.569	479.428	541.619	553.974
Ack	431.83	365.723	27.1367	33.4874	49.9781	877.044	855.247	747.447	896.559	686.558	532.812	488.272	433.304	550.644	722.443	638.069	735.755	599.165	670.011	570.775	483.181	574.594	727.468	704.482	455.83	874.247	784.602	691.439	783.861	810.51	945.249	621.818	885.581	580.449	825.882	612.323	743.421	656.251	826.198	750.043
Ack-like	107.629	178.173	896.243	414.406	356.707	442.712	406.794	484.069	378.012	248.992	316.174	311.88	293.434	292.565	425.488	178.029	147.335	130.965	157.931	870.723	738.213	867.389	905.347	304.942	197.146	378.777	130.938	156.17	576.299	404.398	482.782	388.387	610.067	374.526	163.055	171.816	134.331	102.084	130.05	104.778
Acn	2833.8	2278.74	2637.39	2619.34	2396.99	2412.57	3081.18	2911.68	2125.24	1952.57	3150.03	1830.38	1697.03	2134.72	2742.4	2867.37	2200.82	4526.48	2845.63	1533.23	2027.18	1582.19	1531.51	2311.55	1696.83	4766.27	2027.49	2369.97	3199.13	3566.76	2679.8	1613.4	3067.56	3627.3	1920.87	1692.57	1716.86	1904.95	1921.68	1983.52
Acon	6482.7	7236.32	6883.18	6795.84	6635.33	10204.7	8365.41	8951.2	9608.61	7065.14	9486.4	10423.3	11863.5	9881.56	10305.9	8515.46	16269.5	15288.5	11236.1	12971.3	10450.5	11698.8	13821.9	8429.3	7628.31	5754.34	5963.79	6737.95	8239.59	8336.43	7740.05	5858.39	7465.12	10061.6	10988.3	11263.1	10923.1	7142.2	7160.38	7941.33
Acox57D-d	168.007	230.27	514.13	484.52	444.903	36.3107	45.7439	22.7049	439.962	562.977	379.995	265.013	343.318	323.712	695.85	932.683	957.679	903.658	1276.85	1270.41	1039.75	1337.51	1532.31	201.44	219.938	168.345	115.593	178.82	42.4559	45.4091	566.433	500.78	417.371	439.835	1273.95	1041.86	1111.45	67.448	114.75	127.601
Acox57D-p	171.944	232.354	38.138	14.6507	27.439	208.088	201.763	181.64	652.773	477.844	363.6	425.214	494.925	408.256	814.411	838.154	361.892	330.687	493.894	219.865	204.898	219.94	284.766	182.52	235.892	212.344	208.682	170.475	204.417	186.777	518.035	355.135	467.39	370.527	291.644	338.149	379.071	178.646	171.36	176.359
Acp1	1518.62	2171.42	288.235	564.053	490.961	18.8537	10.6191	11.8066	203.059	51.263	79.0436	198.547	171.17	44.4965	111.912	146.519	152.86	72.0307	146.445	513.989	376.372	593.151	987.506	1224.22	1638.71	1026.33	16.3672	132.327	5.50354	13.7084	43.0202	331.858	40.1792	112.624	102.075	100.531	97.528	29.1667	41.3099	30.0847
Acp24A4	NA	NA	NA	NA	NA	0	0	0	2.86807	0.915411	1.75652	NA	NA	NA	9.97237	4.72643	0	0	0	171.815	232.508	245.371	154.747	NA	NA	NA	NA	NA	0.78622	0	4.18252	3.32523	0.819983	4.66491	1.32565	0	0	NA	NA	NA
Acp26Aa	NA	NA	NA	NA	NA	0	0	0	0	0	0	NA	NA	NA	0	0	0.920845	0	0	NA	NA	NA	NA	NA	NA	NA	0	0	0	0	0	0	0	0	0	0	0	0	0	0
Acp26Ab	0	0	NA	NA	NA	0	0	0	0	0	0	NA	NA	NA	0	0	0	0	0	NA	NA	NA	NA	NA	NA	NA	0	0	0	0	0	0	0	0	0	3.65566	0	0	0	0
Acp29AB	NA	NA	NA	NA	NA	NA	NA	NA	0	0	0	NA	NA	NA	0	0	0	0	0	NA	NA	NA	NA	NA	NA	NA	NA	NA	NA	NA	0	0	0	0	0	0	0	NA	NA	NA
Acp32CD	0	0	0	0	0	0	0	0	0	0	0	NA	NA	NA	1.10804	1.57548	1.84169	1.63706	2.87147	NA	NA	NA	NA	0	0	0	0	0	0	0	0	0	0	0	2.65131	3.65566	1.84015	0	0	0
Acp33A	NA	NA	NA	NA	NA	0	0	0	0	0	0	NA	NA	NA	0	0	0	0	0	NA	NA	NA	NA	NA	NA	NA	0	1.19214	0	0	0	0	0	0	0	0	0	0	0	0
Acp36DE	NA	NA	NA	NA	NA	0	0	0	0	0	0	NA	NA	NA	0	0	0	0	0	NA	NA	NA	NA	NA	NA	NA	0	0	0	0	0	0	0	0	0	0	0	0	0	0
Acp53C14a	0	0	NA	NA	NA	0	0	0	0	0	0	0.852132	0	0	0	0	0	0	0	NA	NA	NA	NA	NA	NA	NA	2.0459	0	0	0	0	0	0	0	0	0	0	0	0	0
Acp53C14b	2.6251	0	NA	NA	NA	0	0	0	1.14723	0.915411	4.09856	0	0	0	0	0	0	3.27412	0	NA	NA	NA	NA	NA	NA	NA	4.0918	5.96068	0.78622	0	0.597503	0.665046	0	0	0	0	0	5.46876	6.11998	11.4114
Acp53C14c	NA	NA	0	0	0	83.0957	82.5023	65.3902	0	0	0	0	0	0	0	0	0	1.63706	0.957158	NA	NA	NA	NA	0	0	0	13.2983	3.57641	59.7527	68.542	1.19501	1.33009	0	1.99925	1.32565	0	1.84015	16.4063	6.11998	20.7481
Acp53Ea	0	0	NA	NA	NA	1.39657	4.08427	1.8164	0.573614	1.83082	0	0	0	0	0	0	1.84169	0	1.91432	NA	NA	NA	NA	NA	NA	NA	0	0	2.35866	0	0	0.665046	1.63997	0	1.32565	1.82783	0	1.82292	3.05999	1.0374
Acp54A1	NA	NA	NA	NA	NA	NA	NA	NA	0.573614	0.915411	0	NA	NA	NA	NA	NA	NA	NA	NA	NA	NA	NA	NA	NA	NA	NA	NA	NA	NA	NA	0	3.32523	0	0	NA	NA	NA	NA	NA	NA
Acp62F	0	0	NA	NA	NA	0	0	0	0	0	0	0	0	0	0	0	0.920845	0	0	0	0	0	0	0	0	0	0	0	0	0	0	0	0	0	1.32565	1.82783	1.84015	0	0	0
Acp63F	NA	NA	NA	NA	NA	NA	NA	NA	0	2.74623	0	NA	NA	NA	13.2965	1.57548	0	1.63706	3.82863	NA	NA	NA	NA	NA	NA	NA	0	0	NA	NA	0	3.99028	0	0.666416	2.65131	3.65566	5.52046	0	0	0
Acp65Aa	0	2.08389	5.13396	17.7902	5.87978	2.09485	1.63371	0.908198	2.86807	5.49246	7.6116	0	0.978113	0	144.045	176.454	20.2586	16.3706	55.5152	2.91212	5.8127	6.87313	3.98831	0	0	0	542.163	1007.35	1.57244	0	2.98751	8.6456	0	6.66416	30.49	14.6226	11.0409	1378.13	1035.81	1070.6
Acp76A	NA	NA	NA	NA	NA	NA	NA	NA	0	0	0	NA	NA	NA	0	0	0	0	0	NA	NA	NA	NA	NA	NA	NA	0	0	NA	NA	0	0	0	0	0	0	0	0	0	0
Acp95EF	NA	NA	NA	NA	NA	NA	NA	NA	0	0	0	NA	NA	NA	37.6734	77.1984	7.36676	22.9189	14.3574	NA	NA	NA	NA	NA	NA	NA	NA	NA	NA	NA	0	0	0	0	21.2105	21.934	9.20076	NA	NA	NA
Acp98AB	NA	NA	NA	NA	NA	NA	NA	NA	0	0	0	NA	NA	NA	NA	NA	NA	NA	NA	NA	NA	NA	NA	NA	NA	NA	NA	NA	NA	NA	0	0	0	0	NA	NA	NA	NA	NA	NA
Acph-1	259.885	163.586	216.36	227.086	148.954	156.415	156.019	149.853	165.774	169.351	158.673	222.406	231.813	186.885	99.7237	122.887	160.227	134.239	167.503	306.5	255.759	341.595	333.423	122.422	142.447	106.172	159.58	157.362	172.182	125.946	133.841	127.024	136.117	118.622	176.312	171.816	182.175	193.229	179.01	216.818
Acsl	2632.98	4128.2	5269.65	4557.42	4695.98	7930.41	10098.8	9892.09	8630.6	9731.73	6913.09	9884.73	12611.8	10861.6	5418.32	6415.35	9004.02	8180.4	6500.06	8933.65	9030.76	8285.56	7375.19	2975.96	2430.71	3931.24	2801.86	4826.96	9325.36	8976.44	9493.12	9335.25	11977.5	8031.65	5570.4	5836.27	6289.64	1883.08	2192.48	2091.41
Act42A	489.582	533.477	93.8782	76.393	52.918	685.016	464.79	603.952	260.994	227.937	239.473	1048.97	1297.96	779.802	258.174	222.142	5432.99	5397.39	5494.09	7350.18	6432.48	6797.53	6767.37	286.022	311.104	421.819	270.059	258.693	643.128	382.979	289.789	202.174	245.995	217.918	3821.86	5134.38	4276.51	286.198	255.509	304.997
Act57B	2357.34	2199.55	0.733423	34.5338	36.2586	330.288	584.051	337.85	10985.9	5538.23	9413.8	1515.09	1374.25	1263.7	1294.19	1296.62	12.8918	16.3706	31.5862	8.00832	8.71905	6.87313	7.97663	6038.73	6312.11	7037.98	403.042	562.688	364.02	517.492	7906.16	8085.63	6800.12	9854.3	9.27957	21.934	11.0409	479.428	495.719	533.226
Act5C	489.582	533.477	93.8782	76.393	52.918	685.016	464.79	603.952	6448	4382.99	5821.12	1048.97	1297.96	779.802	258.174	222.142	5432.99	5397.39	5494.09	7350.18	6432.48	6797.53	6767.37	286.022	311.104	421.819	270.059	258.693	643.128	382.979	7245.92	8056.37	6909.17	6258.98	3821.86	5134.38	4276.51	286.198	255.509	304.997
Act79B	177.195	285.494	1719.88	1542.51	1694.36	9.77597	7.35169	4.54099	1608.99	563.893	689.143	3032.74	3507.51	2427.29	3.32412	3.15096	NA	NA	NA	3257.93	2258.96	3075.73	3612.61	7.79048	5.69787	27.7387	NA	NA	12.5795	8.56775	427.812	320.552	371.452	768.378	NA	NA	NA	NA	NA	NA
Act87E	2357.34	2199.55	0.733423	34.5338	36.2586	330.288	584.051	337.85	1703.06	992.305	1623.61	1515.09	1374.25	1263.7	1294.19	1296.62	12.8918	16.3706	31.5862	8.00832	8.71905	6.87313	7.97663	6038.73	6312.11	7037.98	403.042	562.688	364.02	517.492	1003.21	1143.88	1092.22	1883.96	9.27957	21.934	11.0409	479.428	495.719	533.226
Act88F	2357.34	2199.55	0.733423	34.5338	36.2586	330.288	584.051	337.85	45.3155	25.6315	35.716	1515.09	1374.25	1263.7	1294.19	1296.62	12.8918	16.3706	31.5862	8.00832	8.71905	6.87313	7.97663	6038.73	6312.11	7037.98	403.042	562.688	364.02	517.492	35.2527	79.8055	23.7795	33.3208	9.27957	21.934	11.0409	479.428	495.719	533.226
Actbeta	1701.07	1377.45	811.9	570.332	523.3	983.881	871.584	1598.43	764.054	709.443	999.462	1290.13	994.741	925.528	1031.59	842.881	116.947	163.706	113.902	401.144	404.709	422.698	407.606	392.863	284.894	429.471	1034.2	973.975	1346.01	972.44	1031.89	1092.01	1157.82	847.015	55.6774	124.293	104.889	1436.46	1011.33	1242.81
Actn	666.777	901.284	3891.54	2493.76	1934.45	1880.48	1375.58	2027.1	1556.22	1065.54	1371.26	1668.47	1524.88	1547.37	373.41	195.359	NA	NA	NA	4112.64	3105.44	3780.22	4184.54	2586.44	2246.1	2683	594.334	612.758	1890.86	1717.83	1564.86	1356.69	1720.32	1404.81	NA	NA	NA	856.772	1003.68	889.056
Actn3	0	0	0	0	0	0	0	0	0	0	0	0	0	0	0	0	0	0	0	0	0	0	0	NA	NA	NA	0	0	0	0	0	0	0	0	0	0	0	0	0	0
Acyp	0	0	0	0	0	0	0	0	0	0	0	1.70426	0.978113	2.22483	0	0	0	0	0	0	0	0	0.797663	NA	NA	NA	0	0	0	0	0	0	0	0	0	0	0	0	0	0
Acyp2	183.757	125.034	99.7456	194.645	176.393	227.64	390.456	243.397	275.908	273.708	460.795	85.2132	132.045	72.3068	226.04	360.784	NA	NA	NA	91.7317	186.733	137.463	97.3148	0	0	0	218.911	295.65	249.232	255.319	215.698	488.809	146.777	331.209	NA	NA	NA	315.365	174.42	228.229
AdSL	437.08	507.428	719.488	1022.41	893.726	337.969	416.596	288.807	153.155	38.4472	29.8609	895.591	1427.07	1604.1	582.83	340.303	823.236	908.57	677.668	1009.05	1154.55	1101.76	1037.76	1073.97	1723.04	1691.1	898.149	1485.4	547.209	550.907	207.333	262.028	147.597	158.607	909.398	738.444	881.433	638.022	1069.47	745.894
AdSS	543.397	616.833	1500.58	1450.42	1569.9	1559.97	1401.72	1608.42	1237.86	1361.22	1134.71	1550.03	1766.47	1728.69	1295.3	828.701	1200.78	1000.25	1029.9	1603.85	1717.65	1600.06	1518.75	816.887	876.333	1118.16	793.809	474.47	1412.84	1483.94	993.05	1314.8	1238.99	1166.89	1182.48	1107.67	1155.62	701.824	853.738	729.295
Ada	36.7515	48.9715	30.0704	64.8818	43.1184	20.2502	12.2528	17.2558	29.2543	38.4472	29.2754	57.0928	50.8619	55.6207	108.588	173.303	12.8918	18.0077	15.3145	80.0832	75.5651	89.3507	90.1359	64.5497	63.8162	27.7387	28.6426	44.109	18.8693	4.28388	28.0826	37.2426	19.6796	43.3171	15.9078	10.967	23.922	41.9272	30.5999	15.5611
Ada1-1	135.193	89.6075	121.748	147.554	195.993	90.0786	58.8135	53.5837	42.4474	36.6164	36.3015	132.933	136.936	107.904	76.4549	102.406	113.264	108.046	112.945	71.3469	81.3778	55.6724	77.3733	156.923	241.59	104.259	83.8818	84.6416	59.7527	47.1227	25.0951	52.5386	19.6796	30.6551	151.124	131.604	143.532	169.532	133.11	126.563
Ada1-2	135.193	89.6075	121.748	147.554	195.993	90.0786	58.8135	53.5837	91.7783	68.6558	101.293	132.933	136.936	107.904	76.4549	102.406	113.264	108.046	112.945	71.3469	81.3778	55.6724	77.3733	156.923	241.59	104.259	83.8818	84.6416	59.7527	47.1227	81.8579	90.4463	62.3187	90.6326	151.124	131.604	143.532	169.532	133.11	126.563
Ada2a	207.383	236.522	62.341	55.4634	71.5373	44.6901	40.8427	42.6853	73.9962	93.3719	177.409	2.5564	1.95623	3.33724	22.1608	59.8682	169.435	211.181	241.204	40.0416	50.8611	37.8022	46.2644	93.4858	95.7243	108.085	126.846	101.332	34.5937	42.8388	63.3353	70.4949	88.5581	74.6386	231.989	177.3	185.855	113.021	122.4	119.302
Ada2b	140.443	141.705	346.909	252.202	276.35	207.39	182.159	209.794	288.528	248.992	248.841	292.281	308.106	391.569	316.9	431.681	294.67	219.366	175.16	379.303	325.511	364.963	389.259	373.943	352.129	419.906	261.875	199.087	222.5	215.051	265.889	319.887	317.333	261.235	168.358	127.948	167.454	202.344	227.969	230.304
Adam	2021.33	1968.24	4.40054	3.13944	4.89981	928.019	1418.06	828.276	1039.39	1392.34	1551.01	1329.33	1370.34	1906.68	639.34	1110.71	1129.88	1381.68	1428.08	752.782	1163.27	837.835	635.737	1134.07	1474.61	1055.03	1977.36	2124.39	1180.9	1404.26	1286.42	1458.45	1323.45	1539.42	1387.96	1056.49	1043.37	1822.92	1857.42	1664
AdamTS-A	38.064	88.5655	11.7348	23.0226	5.87978	220.658	186.243	200.712	193.882	255.4	154.574	68.1706	54.7743	68.9696	114.128	127.614	113.264	93.3126	87.1014	663.963	457.024	556.036	547.197	85.6953	39.8851	87.9986	60.354	87.0259	299.55	317.864	391.364	176.902	290.274	158.607	83.5162	84.0802	93.8477	41.9272	65.7898	47.7206
Adar	74.8155	323.004	1879.76	602.772	782.01	330.288	317.756	569.44	194.455	119.919	369.456	231.78	252.353	189.11	1022.72	570.323	NA	NA	NA	1089.86	1249	1243.35	818.402	123.535	152.703	77.477	126.846	116.829	440.283	403.541	303.531	268.014	455.09	318.547	NA	NA	NA	125.781	139.23	156.648
AdenoK	845.284	775.209	692.352	732.536	776.131	1113.06	1059.46	847.349	1737.48	1709.07	1740.72	737.094	917.47	1206.97	1721.9	2230.88	1768.94	1632.15	1809.99	799.376	630.678	764.979	680.406	409.557	434.178	278.343	870.53	1171.87	1134.52	1191.77	1490.77	1713.82	1488.27	1671.37	2363.64	1762.03	1992.88	721.876	977.667	836.148
Adf1	421.329	307.374	297.77	249.062	244.991	321.21	268.745	286.082	403.824	421.089	336.082	422.657	492.969	397.131	273.686	270.982	312.166	240.648	361.806	267.915	276.83	301.73	290.349	351.684	382.897	764.249	179.016	138.288	282.253	243.324	374.634	383.732	405.891	284.56	326.111	382.017	338.588	246.094	241.739	256.239
Adgf-A	1229.86	933.585	51.3396	61.7423	55.8579	169.683	53.9124	110.8	287.381	177.59	214.881	143.158	101.724	136.827	628.26	656.974	954.916	710.485	595.352	52.4181	50.1345	61.1709	56.634	552.011	582.323	555.73	347.803	337.374	105.353	94.2453	253.341	174.907	276.334	260.569	335.39	327.182	310.986	269.792	299.879	286.324
Adgf-B	0	0	0	0	0	2.09485	1.63371	0.908198	0	1.83082	0	2.5564	0	3.33724	0	0	0.920845	1.63706	0.957158	0.728029	0.726588	0	2.39299	1.11293	0	0.956507	1.02295	0	1.57244	0	0	0	1.63997	0	0	1.82783	0	0	0	0
Adgf-C	81.3782	55.2232	36.6712	28.255	63.6976	111.725	92.3046	101.718	175.526	205.052	275.189	94.5867	83.1396	52.2834	334.629	606.559	229.29	209.544	230.675	104.836	88.6437	98.9731	102.101	242.618	231.334	185.562	245.508	168.091	88.0567	71.1124	184.031	158.281	157.437	205.923	294.295	222.995	218.978	262.5	232.559	223.042
Adgf-D	715.341	985.682	795.031	816.254	953.504	2073.9	2418.71	1853.63	1173.61	1253.2	1098.41	1348.92	1802.66	1028.98	3308.61	3328.99	2415.38	2503.07	1983.23	493.604	486.814	476.308	428.345	538.656	698.559	802.509	1739.01	2392.62	2342.15	2350.99	736.721	794.73	646.966	1067.6	2317.24	2107.49	2563.33	2008.86	1747.26	1511.5
Adgf-E	0	0	NA	NA	NA	0	0	0	0	0	0	0	0	1.11241	0	0	0	0	0	0.728029	0	0.687313	0	0	0	0	0	0	0	0	0	0	0	0	0	0	0	0	0	0
AdipoR	1601.31	1923.43	2310.28	1952.73	1880.55	3737.91	3394.03	3830.78	6056.79	3584.75	3454.5	1180.2	1333.17	1540.69	4108.62	3354.19	3524.99	2771.55	3161.49	3148.73	2789.37	3139.65	3078.18	692.24	607.393	1902.49	571.829	448.243	4059.25	3469.08	4797.95	6952.39	5663.62	4308.38	2481.62	4849.24	4208.43	648.959	631.888	604.807
Adk1	2039.71	1467.06	946.116	1137.52	1099.52	909.165	1092.13	856.43	1008.99	862.317	1080.85	645.916	672.942	536.183	1190.04	1687.34	847.177	1114.84	1090.2	1314.09	1062.27	1468.79	1589.74	714.498	1089.43	375.907	952.366	968.014	749.268	914.179	681.153	592.556	628.107	1020.95	1243.46	974.234	1054.41	1152.09	1132.2	1146.33
Adk2	640.526	732.489	585.272	1075.78	833.948	664.766	711.48	630.289	924.092	735.075	946.181	934.789	1248.07	882.144	40.9975	61.4436	678.663	992.06	764.769	481.955	820.317	571.157	347.781	624.351	803.4	503.122	301.77	329.029	911.229	791.661	813.201	915.769	615.807	939.647	892.165	941.333	886.953	477.605	480.419	470.982
Adk3	1.31255	4.16779	0	0	3.91985	2.09485	1.63371	1.8164	21.7973	35.701	30.4464	0.852132	0.978113	0	2.21608	4.72643	0.920845	3.27412	1.91432	0.728029	1.45318	0	0.797663	0	1.13957	1.91301	3.06885	3.57641	0	3.4271	9.56004	3.32523	8.19983	7.99699	3.97696	1.82783	0	1.82292	1.53	5.18702
AdoR	91.8787	72.9363	88.7442	75.3466	89.1766	97.0614	71.8832	59.9411	92.9255	78.7253	95.4378	190.025	175.082	258.08	127.425	133.916	104.055	81.8531	61.2581	106.292	56.6738	87.9761	110.077	191.423	166.378	197.04	128.892	123.982	67.6149	60.8311	99.783	75.8153	89.3781	79.3035	124.611	80.4246	75.4462	125.781	133.11	130.713
Ady43A	207.383	165.67	66.7415	55.4634	79.377	354.03	354.515	265.194	490.44	336.871	343.108	337.444	456.779	362.647	191.691	250.501	174.04	152.247	166.546	71.3469	48.6814	92.7873	113.268	477.445	707.676	326.169	399.973	374.331	268.101	365.843	405.107	520.066	409.171	332.542	263.805	126.12	176.655	293.49	387.089	362.054
Aef1	123.38	145.873	605.074	220.807	228.331	187.838	143.766	187.997	702.104	752.467	786.923	145.715	109.549	109.016	0	0	8.28761	11.4594	9.57158	350.182	196.905	283.86	349.376	115.744	79.7702	153.998	46.0327	47.6854	195.769	166.214	902.827	1018.19	1092.22	876.337	3.97696	18.2783	7.36061	58.3334	56.6099	56.0198
Afti	255.948	341.759	670.349	366.268	503.701	409.194	207.481	424.128	364.819	267.3	329.641	469.525	339.405	491.687	329.088	228.444	271.649	265.204	172.288	737.494	593.622	707.932	712.313	273.78	166.378	732.684	118.662	175.244	422.986	355.562	509.67	428.955	516.589	403.182	96.7727	215.684	224.499	82.0314	99.4497	118.264
Ag5r	1.31255	2.08389	1.46685	0	2.93989	0	0	0	5.16253	1.83082	3.51305	0.852132	4.89057	21.1358	7.75629	0	NA	NA	NA	1.45606	0	4.81119	0	0	0	0	0	33.3798	0	0	4.18252	2.66018	2.45995	2.66566	NA	NA	NA	0	1.53	1.0374
Ag5r2	0	0	NA	NA	NA	0.698283	0	0	0.573614	0.915411	0.585508	0	0	0	0	0	0	0	0	NA	NA	NA	NA	0	0	0	0	0	0	0	0	0	0.819983	0	0	0	0	0	0	0
Ahcy13	454.143	703.314	1200.61	1676.46	1545.4	668.956	598.754	581.247	840.918	822.954	1036.35	910.077	1016.26	861.008	470.918	627.04	1993.63	2429.4	1834.87	1892.15	1496.77	1907.98	2004.53	464.09	505.971	515.557	1284.82	1630.84	787.006	639.155	1187.84	831.308	967.58	1647.38	3324.74	2173.29	2741.83	885.939	1418.31	819.55
Ahcy89E	161.444	134.411	222.227	296.154	293.989	183.649	314.489	178.007	132.505	184.913	134.667	38.3459	49.8838	31.1476	327.98	330.85	186.932	168.617	238.332	550.39	605.974	516.172	512.897	129.099	134.47	198.953	115.593	116.829	207.562	283.593	121.891	111.728	140.217	147.278	178.963	210.201	217.138	113.021	96.3898	81.955
Ak6	182.445	159.418	173.821	306.619	374.346	54.4661	60.4472	63.5738	40.7266	48.5168	65.5769	82.6568	111.505	104.567	40.9975	64.5946	73.6676	103.135	121.559	112.117	137.325	88.6634	71.7896	334.991	484.319	530.861	207.659	207.432	52.6767	50.5498	59.7503	57.194	36.8992	86.6341	96.7727	146.226	185.855	257.032	162.18	165.985
Akap200	1438.56	1729.63	5618.02	6016.21	6266.86	903.579	1251.42	1184.29	1209.75	1681.61	1477.24	1166.57	1095.49	876.581	963.996	986.249	333.346	622.084	740.84	5541.03	5332.43	4565.13	5231.87	1268.74	997.128	4530.97	348.826	566.265	1433.28	1173.78	2119.94	2760.61	1889.24	1706.03	237.292	307.076	187.695	246.094	327.419	323.67
Akh	7.87531	5.20974	2.20027	0	2.93989	0.698283	0	0.908198	3.44168	0.915411	3.51305	5.96492	9.78113	6.67448	6.64825	1.57548	2.76254	6.54825	6.70011	2.18409	1.45318	3.43657	4.78598	5.56463	3.41872	1.91301	2.0459	1.19214	0.78622	0	5.97503	3.32523	0.819983	3.33208	3.97696	20.1061	5.52046	16.4063	1.53	6.22443
AkhR	339.951	525.141	1254.89	947.064	1139.7	593.541	548.109	539.469	1016.44	1409.73	1029.91	361.304	450.91	315.925	895.298	1198.94	1008.33	663.01	1089.25	795.008	679.359	721.679	731.457	387.298	503.692	636.077	492.039	571.033	445.787	366.7	1129.88	1299.5	1061.06	978.299	1394.59	1211.85	1093.05	384.636	400.859	433.635
Akt1	106.317	281.326	864.706	609.051	578.178	351.237	375.753	468.63	639.006	663.673	823.224	155.088	137.914	167.974	378.95	222.142	195.219	299.582	222.061	689.444	661.195	729.926	589.473	218.133	162.959	455.297	116.616	128.751	419.842	388.119	895.657	988.924	1063.52	803.698	87.4931	193.75	184.015	76.5626	93.3298	96.4786
Alas	2357.34	1872.38	1876.83	2052.15	1950.13	1934.25	1842.82	1587.53	1939.39	1594.65	1742.47	2731.94	2619.39	2312.71	2772.32	3524.34	1331.54	1617.42	1391.71	1498.28	2059.15	1530.65	1227.6	1690.53	2182.29	835.03	4779.22	6108.5	1422.27	1395.69	1087.46	995.574	1120.1	1803.32	2034.88	1643.22	1772.07	6431.26	5934.85	6262.81
Ald	1915.01	3589.51	12172.6	8387.54	9138.15	9777.37	7646.57	7997.59	14694.3	11918.6	11406.3	6168.58	9197.2	5392.98	12735.8	7475.64	11058.4	8622.41	8032.47	9521.9	7013.75	9990.78	9810.45	6507.28	7688.71	3679.68	3005.42	2968.42	9446.43	8720.26	14278.5	20115.7	15304.2	11782.9	8466.95	9011.21	8074.59	2528.39	3462.38	3298.95
Aldh	11236.8	18012.1	3717.72	4002.79	3283.86	4563.98	4835.78	4339.37	12192.7	15216.9	19232.2	7252.5	11153.4	8778.05	9068.21	13010.3	16489.6	14389.8	11832.4	13941	13091.7	13342.1	13697.5	5236.32	6823.77	3228.21	11662.6	15386.9	8235.66	6556.05	19763.6	14926.3	16024.9	19146.8	18691.7	12156.9	16589	6996.37	11173.6	7836.55
Aldh-III	2382.28	2318.33	2198.07	2037.5	2440.11	2425.84	2671.11	2421.26	2464.82	2289.44	2162.28	2000.81	1861.35	2019.03	3624.4	4151.38	3199.94	3166.08	3999.96	1222.36	1203.23	1154.69	1180.54	1621.53	1920.18	1797.28	2270.95	2245.98	2151.1	2081.11	2224.5	1679.24	2013.06	2060.56	4044.57	3036.03	3170.58	1771.88	1903.32	1724.17
Alg-2	1116.98	1365.99	465.724	555.681	468.422	347.047	383.105	509.499	328.681	378.98	501.78	553.886	648.489	575.118	457.621	598.682	512.911	677.744	890.157	NA	NA	NA	NA	204.778	284.894	208.518	NA	NA	425.345	328.145	267.681	571.275	313.233	396.518	632.337	1297.76	1383.79	NA	NA	NA
Alg10	368.827	249.025	119.548	94.1832	77.4171	83.0957	73.5169	46.3181	87.763	54.9246	70.261	134.637	163.345	196.897	180.611	122.887	207.19	163.706	171.331	106.292	56.6738	87.9761	87.7429	123.535	123.074	64.0859	132.983	90.6023	51.1043	59.9743	44.2152	65.8396	54.1189	69.9737	216.082	299.764	327.547	140.365	123.93	102.703
Alh	39.3766	85.4397	315.372	114.066	103.876	208.088	138.865	261.561	484.13	275.539	305.05	NA	NA	NA	160.666	56.7172	23.942	13.0965	30.6291	412.793	291.362	400.704	302.314	57.8721	34.1872	184.606	37.8491	53.6461	263.384	199.629	604.673	422.969	603.507	409.18	6.62827	27.4175	16.5614	27.3438	26.0099	28.0099
Alk	192.945	460.541	1422.84	462.544	354.747	525.109	284.265	835.542	805.354	645.364	1031.67	461.003	376.574	365.984	521.888	100.831	267.966	240.648	205.789	1483	790.527	1536.14	1620.05	534.204	243.869	909.638	136.052	183.589	643.128	689.704	1155.57	1185.11	1679.32	954.308	127.263	277.83	163.773	85.6772	100.98	112.04
AlkB	128.63	119.824	351.31	493.939	422.364	41.897	49.0113	51.7673	47.0364	84.2178	94.2668	293.133	336.471	201.347	40.9975	121.312	93.0054	86.7643	134.959	305.772	342.223	381.459	254.454	120.196	203.984	66.9555	71.6064	104.908	48.7456	28.2736	70.5053	85.1259	56.5788	51.9805	174.986	175.472	150.892	87.5001	53.5499	75.7305
Alr	355.702	310.5	332.241	480.334	394.925	236.718	264.661	162.567	220.268	217.868	230.105	104.812	102.702	110.129	227.149	201.661	287.304	247.196	232.589	88.8196	109.715	80.4156	57.4317	120.196	150.424	60.2599	879.736	709.321	151.74	204.769	182.238	170.252	119.717	208.588	326.111	237.618	292.584	676.303	552.329	662.901
Als2	601.149	631.42	735.624	733.583	706.553	827.466	690.242	852.798	718.165	651.772	651.085	738.798	648.489	772.015	807.762	661.701	1005.56	869.28	847.085	637.754	696.797	619.269	579.901	917.051	574.346	1271.2	652.642	638.985	876.635	762.53	898.047	686.993	919.201	630.43	734.412	773.173	791.265	550.522	533.969	664.976
Ama	1.31255	2.08389	0.733423	2.09296	10.7796	0	0	0	4.0153	1.83082	1.75652	0	0	2.22483	0	0	5.52507	22.9189	4.78579	8.73635	5.8127	15.1209	15.1556	5.56463	3.41872	4.78253	2.0459	1.19214	3.14488	0	2.98751	0	0	3.33208	3.97696	1.82783	5.52046	1.82292	1.53	3.11221
Amnionless	528.959	304.249	34.4709	43.9522	29.3989	27.9313	42.4764	15.4394	0	0	0	291.429	270.937	362.647	3.32412	3.15096	7.36676	26.193	17.2288	104.108	86.4639	77.6664	82.9569	11.1293	14.8145	11.4781	8.18359	8.34495	21.2279	28.2736	0	0	0	0	10.6052	16.4505	5.52046	9.1146	12.24	2.07481
Amph	948.975	1451.43	4435.74	2490.62	2437.17	2117.2	2071.54	2994.33	1958.89	1954.4	2306.32	1500.6	1652.03	1601.87	1282	1203.67	1105.93	1221.25	1036.6	3345.29	3284.18	3066.79	2764.7	1339.96	1292.28	2374.05	439.868	541.23	2458.51	2039.98	2078.11	2394.83	2468.15	2114.54	568.705	811.557	787.585	515.886	497.249	489.655
Amun	1422.81	1029.44	1617.93	1074.73	835.908	535.583	379.837	498.601	820.268	792.746	783.41	848.723	861.718	845.434	598.342	478.945	360.05	512.401	385.735	1116.8	1059.36	1063.96	1210.05	470.768	402.27	1389.8	176.97	231.274	619.541	662.287	1390.99	1689.88	1666.2	1150.23	250.549	341.804	270.502	113.021	111.69	112.04
Amy-d	0	0	176.022	185.227	187.173	664.068	385.555	439.568	621.798	507.137	416.882	767.771	1005.5	988.935	0	0	165.752	140.787	59.3438	628.289	482.454	564.971	669.239	129.099	406.828	402.689	38.8721	53.6461	419.842	400.114	416.459	353.805	294.374	445.166	140.519	71.2854	82.8068	54.6876	44.3699	74.6931
Amy-p	0	0	176.022	185.227	187.173	664.068	385.555	439.568	319.503	238.007	233.032	767.771	1005.5	988.935	0	0	165.752	140.787	59.3438	628.289	482.454	564.971	669.239	129.099	406.828	402.689	38.8721	53.6461	419.842	400.114	267.681	278.654	177.936	261.235	140.519	71.2854	82.8068	54.6876	44.3699	74.6931
Amyrel	1.31255	1.04195	2.20027	3.13944	0.979963	3.49142	0.816855	0.908198	1.14723	0.915411	1.17102	48.5715	39.1245	23.3607	0	0	11.0501	8.18531	2.87147	0	0.726588	1.37463	0	0	0	11.4781	0	0	0.78622	0	0	11.3058	4.09991	3.9985	9.27957	20.1061	7.36061	0	0	0
Ance	891.223	935.669	1077.4	1008.81	1147.54	1899.33	1441.75	1577.54	375.717	354.264	387.606	2373.19	3336.34	2109.14	1061.5	1027.21	741.28	735.041	643.21	881.644	1179.98	993.167	793.674	472.993	533.321	380.69	1197.87	921.521	1642.41	1429.96	352.527	238.752	303.394	316.548	754.297	736.616	905.355	1051.82	928.708	850.672
Ance-2	15.7506	33.3423	NA	NA	NA	16.7588	3.26742	17.2558	1.14723	5.49246	1.75652	0	0	0	0	0	0.920845	0	0	1.45606	0.726588	0	0.797663	10.0163	2.27915	1.91301	5.11475	1.19214	8.64842	8.56775	1.19501	0	0	0	0	0	0	3.64584	7.64998	4.14962
Ance-3	93.1912	140.663	2126.93	1795.76	1995.2	197.614	186.243	185.272	301.147	219.699	295.682	356.191	360.924	416.042	655.961	496.276	246.786	224.278	253.647	671.243	741.846	690.75	598.247	1025	1016.5	987.115	832.681	799.923	128.154	141.368	215.101	198.184	236.155	255.237	131.24	204.717	207.937	700.001	634.948	581.984
Ance-4	213.946	423.031	542.733	504.403	568.379	1013.21	1072.53	926.362	1466.73	1407.9	1057.43	265.865	338.427	187.998	2.21608	7.87739	992.671	826.717	710.211	1563.08	1602.13	1400.06	1738.11	NA	NA	NA	1208.1	1705.95	1512.69	1418.82	1172.3	1352.04	1121.74	1429.46	1125.48	1325.18	1381.95	1261.46	1378.53	1248
Ance-5	1170.8	1145.1	705.553	651.957	731.052	887.518	645.315	612.125	1022.75	1126.87	1482.51	469.525	594.693	486.124	616.071	800.343	620.65	771.056	297.676	1167.76	969.994	1123.07	1151.03	160.261	229.055	298.43	184.131	209.816	803.517	539.769	958.394	1111.29	955.28	1572.08	425.535	316.215	575.967	40.1042	27.5399	46.6832
Andorra	1.31255	0	0	0	0	0	0	0	0	0	0	NA	NA	NA	0	0	0	0	0	0	0	0.687313	0	1.11293	1.13957	0.956507	0	0	0	0	0	0	0	0	0	0	0	0	3.05999	0
Ank	1833.64	2387.1	NA	NA	NA	3355.95	3170.21	5919.63	3403.83	3389.77	4877.87	5898.46	4181.43	4766.69	3921.36	3461.33	NA	NA	NA	4543.63	4919.72	4332.13	4261.91	5569.08	4865.98	5789.73	1002.49	1071.73	4806.16	3459.66	4346.24	3904.49	4450.87	3753.26	NA	NA	NA	1522.14	1048.05	1395.31
Ank2	NA	NA	NA	NA	NA	NA	NA	NA	1279.73	654.519	674.505	NA	NA	NA	19564.7	10409.2	NA	NA	NA	NA	NA	NA	NA	NA	NA	NA	NA	NA	NA	NA	1883.33	444.251	2031.1	877.67	NA	NA	NA	NA	NA	NA
Anp	NA	NA	NA	NA	NA	0	0	0	0	0	0	NA	NA	NA	0	0	NA	NA	NA	NA	NA	NA	NA	NA	NA	NA	0	0	0	0	0	0	0	0	NA	NA	NA	1.82292	0	0
Ant2	NA	NA	5.86739	4.18592	14.6994	25.1382	27.7731	19.9804	82.6004	69.5712	43.9131	58.7971	45.9713	67.8572	4.43217	23.6322	NA	NA	NA	NA	NA	NA	NA	0	0	0.956507	39.895	35.7641	16.5106	28.2736	43.6177	60.5192	36.0792	48.6484	NA	NA	NA	47.3959	53.5499	42.5336
Antp	2.6251	5.20974	13.2016	5.2324	5.87978	11.8708	4.08427	4.54099	27.5335	20.139	28.6899	3.40853	1.95623	5.56207	12.1885	4.72643	5.52507	6.54825	3.82863	13.8326	16.7115	21.994	25.5252	6.67755	2.27915	14.3476	5.11475	2.38427	3.9311	4.28388	27.4851	29.262	31.9793	29.9887	0	3.65566	3.6803	3.64584	4.58999	4.14962
AnxB10	1903.2	1483.73	1062	1748.67	1437.61	2234.51	3087.71	1958.98	2478.01	2469.78	2994.87	1782.66	2035.45	1849.94	2634.92	4154.54	3410.81	3539.33	4150.24	53.8742	87.9171	68.7313	67.0037	1938.72	3090.53	1444.32	5340.82	5085.65	1693.52	2575.47	2018.36	1576.82	1980.26	2764.96	5351.66	3672.11	5238.91	3881	4401.8	3858.11
AnxB11	576.211	595.994	772.295	889.508	837.868	482.514	490.93	483.161	704.398	675.573	684.459	242.858	264.091	171.312	465.377	362.36	346.238	289.76	349.363	905.669	1055.01	993.855	745.815	438.493	433.038	693.467	219.934	180.013	453.649	454.948	669.203	808.031	701.085	672.414	320.808	374.705	325.707	202.344	224.909	224.079
AnxB9	1130.11	1363.91	1789.55	1944.36	1936.41	2464.94	2950.48	2462.12	2338.62	1903.14	2278.21	1822.71	1991.44	1557.38	2626.06	2128.47	2254.23	2403.21	2395.77	2109.83	1906.57	2237.89	2383.42	3159.6	3743.5	3030.21	NA	NA	2140.88	2350.14	1694.52	1689.22	1761.32	1929.94	2468.37	2193.4	2053.61	NA	NA	NA
Aos1	288.762	244.858	60.1407	85.8114	128.375	138.26	192.778	144.403	246.08	287.439	317.345	210.477	226.922	270.316	188.367	297.765	266.124	266.841	338.834	74.987	87.9171	72.1679	63.813	240.392	306.546	89.9116	511.475	476.854	133.657	143.938	225.259	279.984	200.896	287.892	298.272	332.665	329.387	479.428	379.439	373.466
Apc	336.013	549.106	1606.93	1191.94	1050.52	1439.16	1093.77	1673.81	824.857	470.521	477.775	914.338	700.329	946.663	1433.81	798.767	721.022	492.756	407.749	1682.48	1347.82	1565.01	1825.85	1157.44	511.669	1857.54	517.612	638.985	1530.77	1387.98	1025.91	654.405	1214.39	584.447	225.361	542.866	390.112	501.303	608.938	508.328
Apc2	35.4389	30.2165	68.9418	92.0902	63.6976	97.7597	57.1798	65.3902	44.7419	30.2085	50.3537	127.82	148.673	116.803	40.9975	94.5287	93.0054	80.2161	75.6155	83.7234	76.2917	83.8522	102.101	72.3402	82.0494	46.8688	69.5606	50.0697	73.1185	53.1201	47.8002	37.9076	33.6193	27.3231	112.681	109.67	95.6879	56.5105	64.2598	68.4687
ApepP	136.505	220.893	1172.01	1453.56	1192.61	258.365	173.99	318.777	1.14723	2.74623	5.85508	799.3	805.965	627.401	18.8367	63.0191	275.333	224.278	222.061	604.992	707.696	599.337	599.045	498.591	510.53	342.429	122.754	103.716	305.053	297.301	10.755	10.6407	5.73988	1.33283	186.917	277.83	178.495	255.209	149.94	205.406
Apf	532.896	444.911	174.555	376.733	303.789	159.907	265.478	149.853	119.312	74.1483	160.429	278.647	272.894	344.848	243.769	222.142	139.968	209.544	194.303	97.5559	114.801	120.28	96.5172	314.958	556.113	241.996	333.481	517.387	187.12	233.043	81.2604	249.392	84.4582	159.273	294.295	418.573	482.12	525.001	399.329	378.653
Aph-4	1319.12	1112.8	955.651	1129.15	1049.54	1248.53	1431.95	1370.47	429.637	477.844	558.575	1556.85	2033.5	1876.64	406.651	494.7	590.262	646.64	665.225	375.663	305.893	359.465	408.403	2183.56	2391.97	1357.28	398.95	373.139	1279.97	1282.59	360.892	327.203	412.451	567.12	752.971	498.998	552.046	435.678	354.959	354.792
Aplip1	337.326	465.75	697.486	573.471	485.082	1013.21	766.21	782.866	1283.17	946.535	1063.28	910.929	736.519	819.848	946.267	597.106	NA	NA	NA	503.068	344.403	546.414	606.224	509.72	358.966	657.12	615.815	457.78	706.026	668.285	972.735	1042.79	963.48	986.962	NA	NA	NA	714.585	768.058	753.156
Apoltp	4190.98	6223.55	10997	5572.51	5644.59	12307.2	9408.53	11793.9	3485.85	3063.88	3869.04	6525.63	6418.38	6385.25	3327.45	3535.37	10740.7	8031.43	6584.29	17851.3	14980.8	15043.9	13632.9	2500.74	2463.76	3401.34	5306.04	7778.69	20222.4	13098.4	7571.56	5536.51	8582.76	5161.39	9487.7	9455.37	9533.83	4872.66	6315.82	4704.63
Appl	1674.82	2455.87	3238.06	1399.14	1027.98	1474.77	1043.12	2499.36	4011.28	4675	7331.15	1066.02	1048.54	855.446	1931.32	666.427	314.008	460.015	354.149	2912.12	1899.3	3141.02	2684.13	1565.89	757.817	1645.19	449.075	524.54	2074.05	1543.05	5685.24	7079.42	7978.43	6000.41	111.355	367.394	161.933	98.4377	177.48	141.087
Aprt	158.819	255.277	49.1394	59.6494	85.2568	134.07	185.426	143.495	111.855	122.665	128.226	92.8824	133.023	160.187	86.4272	244.199	261.52	224.278	253.647	86.6355	87.1905	74.9171	98.1125	92.3728	100.283	39.2168	497.153	795.155	215.424	261.317	88.4304	157.616	112.338	161.273	285.016	303.42	379.071	377.344	413.099	383.84
Aps	64.3151	111.488	668.149	414.406	413.544	248.589	236.071	306.971	1365.2	1265.1	2118.95	279.499	350.165	297.014	325.764	207.963	200.744	420.725	231.632	482.683	474.462	506.55	483.384	238.166	170.936	448.602	53.1934	56.0304	316.847	344.424	1649.71	2403.48	1876.94	1955.27	159.078	217.512	149.052	54.6876	64.2598	65.3565
Arc1	NA	NA	NA	NA	NA	NA	NA	NA	1203.44	1083.85	1613.07	3205.72	3865.5	3970.2	NA	NA	NA	NA	NA	NA	NA	NA	NA	NA	NA	NA	NA	NA	NA	NA	1467.47	878.526	1194.71	1720.02	NA	NA	NA	NA	NA	NA
Arc2	NA	NA	NA	NA	NA	NA	NA	NA	56.2142	79.6407	94.2668	113.334	131.067	133.49	NA	NA	NA	NA	NA	NA	NA	NA	NA	NA	NA	NA	NA	NA	NA	NA	48.9952	39.2377	33.6193	49.3148	NA	NA	NA	NA	NA	NA
Arc42	332.076	376.143	629.277	791.139	788.87	516.031	581.6	545.827	690.058	876.963	580.824	1279.9	1664.75	1349.36	2530.77	3144.65	1353.64	1080.46	1156.25	386.584	414.882	386.27	451.477	291.587	426.201	128.172	1850.52	2151.81	494.532	556.047	565.835	589.896	593.668	543.796	1783	1486.03	1878.79	1179.43	1543.77	1284.31
Arf102F	2415.1	2478.79	761.293	1229.61	1185.76	884.725	1074.98	1203.36	746.846	841.262	1391.17	1079.65	1044.62	1079.04	1553.47	2301.77	1489.01	1876.07	2265.59	832.866	1679.87	976.672	804.842	1398.95	2193.68	685.815	2179.9	2600.05	1062.97	825.075	840.686	1518.3	752.744	1062.27	1981.85	3138.39	3130.1	3541.93	2100.68	2380.84
Arf51F	446.268	467.834	269.166	268.945	343.967	550.946	1088.87	768.335	1015.3	1198.27	1636.49	253.935	322.777	393.794	648.204	942.136	485.285	906.933	833.685	253.354	361.841	261.179	224.941	310.506	308.825	698.25	455.212	643.753	664.356	857.632	1019.34	1431.84	1466.13	1451.45	367.206	402.123	401.153	486.72	460.529	536.338
Arf79F	4831.51	4081.31	1956.77	1990.41	1820.77	1543.21	1984.14	1699.24	2838.82	2470.69	3787.07	991.029	1034.84	958.9	1461.51	1709.39	1596.75	2064.34	1693.21	1349.04	1405.22	1346.45	1136.67	1224.22	1100.83	1226.24	825.52	948.94	2024.52	2398.97	4189.69	5925.56	4668.98	4347.03	1224.9	1696.23	1657.98	1150.26	979.197	1061.26
ArfGAP1	828.221	699.147	665.215	875.904	940.764	325.4	397.808	314.236	612.046	713.105	645.815	507.019	451.888	489.462	292.523	431.681	495.415	450.192	519.737	348.726	424.327	353.279	382.08	759.015	820.494	518.427	683.33	686.67	381.317	392.403	615.428	528.712	636.307	714.398	617.755	372.878	474.759	563.282	775.708	678.463
ArfGAP3	945.038	916.914	744.425	806.836	865.307	677.335	690.242	554.001	551.817	627.056	556.233	410.728	384.399	424.942	454.297	551.417	877.565	739.952	695.854	599.896	651.749	556.724	638.928	321.636	308.825	423.732	467.488	513.811	731.185	789.947	718.198	818.672	828.183	624.432	730.435	632.43	566.767	413.803	452.879	468.907
Arfip	98.4414	110.446	299.237	219.761	210.692	189.235	147.034	186.181	256.979	207.798	237.716	227.519	208.338	250.293	244.877	113.434	177.723	165.343	181.86	159.438	156.943	152.583	137.198	126.874	139.028	197.04	122.754	84.6416	191.051	145.652	262.901	288.63	302.574	250.573	129.914	239.446	211.617	164.063	198.899	176.359
Arfrp1	149.631	166.712	83.6103	96.2762	122.495	87.2854	92.3046	83.5542	112.428	151.958	144.035	74.9876	104.658	74.5317	43.2136	92.9532	106.818	121.143	141.659	139.782	166.389	144.336	124.435	154.697	225.636	98.5202	108.433	89.4102	80.9807	114.808	109.941	185.548	118.897	120.621	149.799	91.3916	97.528	78.3856	123.93	101.666
Argk	6214.94	7249.87	9442.83	9615.06	9399.8	14602.5	8443.82	12027.3	13667.5	9466.26	14100.8	10034.7	8868.55	5736.71	17202.3	12403.7	NA	NA	NA	13970.2	12152.9	14599.9	14898.7	22622.4	25240.4	27445	12708.1	11644.8	10600.6	9353.42	11201.4	10950	9116.57	13723.5	NA	NA	NA	17516.4	18061.6	19889.1
Arl1	430.517	426.156	178.222	276.271	186.193	167.588	157.653	143.495	241.492	240.753	251.768	260.752	328.646	289.227	207.204	218.991	251.391	270.115	221.104	187.104	210.71	156.02	161.128	323.861	580.044	300.343	370.308	317.108	158.816	195.345	279.631	353.139	235.335	307.218	426.86	297.936	342.268	320.834	354.959	297.735
Arl2	509.27	369.891	89.4777	156.972	130.335	60.7507	109.459	75.3804	69.9809	96.1181	94.2668	229.224	250.397	275.878	122.993	171.727	157.465	162.069	195.26	36.4015	75.5651	37.8022	39.0855	199.214	355.547	75.564	121.731	102.524	66.0425	61.6878	75.2853	118.378	72.1585	86.6341	182.94	213.856	299.945	236.98	143.82	159.76
Arl4	442.33	404.276	662.281	707.421	777.111	657.085	664.92	1056.23	791.014	846.755	1593.17	484.863	500.794	477.225	1122.45	1840.16	330.583	659.736	548.452	488.508	664.101	651.573	445.893	614.335	673.489	421.819	971.802	1102.73	753.985	629.73	926.727	1508.32	814.243	1189.55	319.482	694.576	587.008	1966.93	947.068	1302.98
Arl6	27.5636	35.4262	13.935	11.5113	23.5191	7.68112	16.3371	10.8984	11.4723	12.8157	12.2957	13.6341	16.6279	16.6862	27.701	29.9341	NA	NA	NA	26.9371	43.5953	22.6813	21.5369	36.7265	60.3975	40.1733	34.7803	36.9562	9.43464	23.9897	7.17003	11.3058	4.9199	18.6597	NA	NA	NA	52.8647	32.1299	48.758
Arp1	1400.49	1597.31	632.211	691.723	772.211	977.597	1146.86	836.45	919.503	1061.88	1110.71	1183.61	1221.66	1113.53	1126.88	1239.9	1432.83	1373.5	1622.38	632.658	719.322	659.133	642.118	1244.25	1607.94	851.291	2947.12	2501.1	805.876	825.075	896.254	940.375	725.685	1002.96	1948.71	1390.98	1619.33	2267.71	2481.65	2309.26
Arp10	259.885	237.564	242.763	323.362	264.59	353.331	420.68	303.338	292.543	327.717	236.545	241.153	278.762	231.382	250.417	376.539	823.236	779.242	920.786	109.932	120.614	127.153	132.412	359.475	560.671	199.91	892.012	598.452	261.025	361.559	179.848	221.46	223.035	229.247	1520.52	992.512	1105.93	911.46	823.138	786.353
Arp2	799.344	694.979	498.728	372.547	347.887	443.41	611.824	483.161	696.368	871.471	754.134	0	3.91245	0	405.543	414.351	319.533	355.243	370.42	462.299	454.117	468.06	419.571	734.531	557.252	775.727	371.331	406.518	511.829	573.183	742.098	568.614	903.621	693.739	340.693	270.519	283.383	282.553	367.199	394.214
Arp3	253.323	252.151	280.168	260.574	243.031	290.486	297.335	345.115	347.61	438.482	437.96	247.97	263.112	218.033	278.118	278.86	123.393	127.691	117.73	338.534	295.721	347.78	275.194	361.701	313.383	414.167	396.904	326.645	261.025	254.462	409.887	386.392	398.512	385.189	110.029	62.1463	73.6061	262.5	302.939	287.361
Arp5	203.446	208.389	159.886	184.18	176.393	201.106	263.844	227.958	210.516	275.539	255.867	142.306	154.542	145.726	144.045	244.199	261.52	221.003	305.333	132.501	178.741	118.905	147.568	106.841	94.5847	61.2164	214.819	251.541	226.431	174.782	188.811	188.208	201.716	217.252	320.808	263.208	250.261	178.646	221.849	196.069
Arp53D	0	0	1.46685	0	0	0	0	0.908198	0	0.915411	0	0	0	0	0	0	0	0	0	1.45606	2.90635	2.74925	0.797663	1.11293	1.13957	0	0	0	0	0	0	0	0	0	0	0	0	0	0	0
Arp6	223.134	187.551	194.357	236.504	195.013	71.2249	60.4472	79.9214	225.43	288.354	315.589	437.144	491.991	517.272	301.387	486.823	473.314	599.165	481.451	135.413	111.894	161.519	134.805	574.27	688.303	505.035	317.114	349.296	70.7598	90.8182	246.769	252.052	233.695	282.56	623.057	425.885	491.32	233.334	275.399	222.005
Arp8	483.019	220.893	55.7402	64.8818	82.3169	165.493	178.074	168.017	97.5144	105.272	56.2088	140.602	144.761	135.714	132.965	160.699	337.95	312.679	251.733	127.405	112.621	101.722	157.937	87.9211	101.422	55.4774	182.085	138.288	158.816	217.621	74.0903	61.8493	78.7183	68.6409	408.301	332.665	325.707	162.24	206.549	202.294
Arpc1	1323.05	1125.3	365.978	530.565	440.983	654.292	856.88	610.309	1104.21	1019.77	1137.06	609.274	531.115	627.401	658.177	723.144	1343.51	1434.07	1312.26	355.278	348.035	350.53	388.462	566.479	657.535	706.858	2944.05	1542.62	533.057	723.119	849.051	842.613	769.144	1099.59	1585.48	1016.27	1218.18	1890.37	2181.77	1915.05
Arpc2	236.259	368.849	425.386	518.008	482.142	528.601	584.868	605.768	424.474	527.276	658.696	467.82	503.728	442.74	383.382	414.351	410.697	451.829	518.78	108.476	154.037	151.209	122.042	293.812	266.661	388.342	568.76	662.828	591.238	424.961	550.898	468.192	470.67	514.473	430.837	519.104	517.083	643.491	477.359	647.34
Arpc3A	431.83	461.583	188.49	298.247	317.508	301.658	221.368	299.705	201.339	183.998	195.56	292.281	256.266	236.944	79.779	59.8682	64.4592	58.9342	98.5873	112.117	167.115	152.583	152.354	273.78	356.687	178.867	175.947	116.829	248.446	232.186	112.928	234.761	136.937	147.944	110.029	115.153	141.692	149.479	149.94	182.583
Arpc3B	6.56276	11.4614	4.40054	12.5578	6.85974	85.8889	93.1214	89.9116	16.0612	16.4774	22.2493	NA	NA	NA	NA	NA	11.971	19.6447	9.57158	13.8326	27.6103	32.991	16.7509	2.22585	4.5583	2.86952	2.0459	9.53709	113.216	83.1072	15.5351	37.9076	15.5797	12.6619	11.9309	12.7948	22.0818	0	1.53	3.11221
Arpc4	378.015	424.073	111.48	243.83	217.552	267.443	336.544	243.397	332.123	374.403	446.157	449.074	504.706	331.499	382.274	540.389	418.064	574.609	609.71	168.903	184.553	204.132	152.354	223.698	298.569	171.215	1033.18	1032.39	293.26	329.002	276.046	486.149	248.455	428.506	617.755	723.821	774.704	1064.59	899.638	751.081
Arpc5	473.831	421.989	183.356	333.827	244.991	93.57	166.638	130.78	250.096	297.508	366.528	206.216	275.828	180.211	325.764	343.454	194.298	322.501	322.562	308.684	425.054	307.229	305.505	519.736	705.397	83.2161	262.898	329.029	113.216	123.376	232.429	246.067	263.214	361.864	294.295	186.439	198.736	229.688	238.679	223.042
Arr1	85644	73408.3	64379.9	79359.8	78342.2	44970.9	53141.3	44495.3	51502.5	47377.1	41495.5	35620	33006.4	34638.3	91832.3	83468.8	63735.4	68496.3	68589	34652.7	36493.6	35334.8	34575.5	100253	115178	25471.8	70137.5	69365.6	48937.5	49669.8	44009.7	28730	37928.3	42002.9	93823.1	85531.5	86660.1	108633	107776	107060
Arr2	175916	160946	42904.5	59999.9	60119.7	83944.8	111290	72369.7	69343.6	77212.1	70273.3	96014.8	95715.2	111284	98332	152094	127427	137749	142971	38591.4	39182	39334.9	36077.5	93794	94812.6	64061.1	152198	93189.3	88618	93290	47733.3	36199.1	47187.5	67062.1	179154	123967	144308	133188	140877	135626
Ars2	1367.68	1302.43	1296.69	1276.71	1466.02	1474.77	1753.79	1708.32	1274.57	1504.93	1578.53	1919	1657.9	2151.41	1041.56	1555	1585.7	2092.17	1921.02	887.468	1044.83	873.575	869.452	1304.35	1171.48	1648.06	1797.32	1860.92	1772.14	1587.6	1429.82	1017.52	1530.91	1544.75	1569.57	1283.14	1420.6	1460.16	1566.72	1596.57
Art1	635.275	682.475	224.428	331.734	390.025	224.149	222.184	287.899	222.562	248.992	319.687	380.051	423.523	282.553	236.013	248.926	346.238	312.679	419.235	256.994	419.968	292.108	215.369	356.136	550.415	215.214	363.147	517.387	275.177	215.051	232.429	308.581	243.535	249.906	351.298	374.705	356.989	337.24	315.179	339.231
Art2	30.1887	10.4195	NA	NA	NA	20.2502	33.491	17.2558	8.0306	7.32328	11.1247	5.96492	10.7592	5.56207	6.64825	0	12.8918	16.3706	11.4859	NA	NA	NA	NA	4.4517	1.13957	0.956507	15.3442	17.882	23.5866	37.6981	6.57253	6.65046	12.2997	7.99699	10.6052	5.48349	1.84015	7.29168	22.9499	31.1221
Art3	231.009	229.228	137.15	137.089	195.013	149.433	153.569	174.374	88.9102	135.481	115.345	152.532	138.892	165.75	96.3996	160.699	148.256	130.965	199.089	181.279	234.688	202.757	147.568	189.197	271.219	130.085	170.833	221.737	148.596	132.8	130.256	121.703	105.778	107.959	206.802	217.512	230.019	227.865	175.95	192.957
Art4	7.87531	17.7131	27.8701	25.1155	15.6794	4.88798	10.6191	6.35738	12.0459	0.915411	7.6116	23.0076	30.3215	18.911	13.2965	4.72643	7.36676	14.7336	8.61442	16.0166	19.6179	17.1828	12.7626	60.098	41.0247	76.5205	5.11475	4.76854	9.43464	11.9949	21.5101	3.99028	18.0396	11.9955	0	7.31132	5.52046	0	1.53	3.11221
Art6	0	3.12584	NA	NA	NA	0	0	0	0	0	0	0	0	2.22483	0	0	0.920845	0	0	NA	NA	NA	NA	0	0	0	0	0	0	0	1.79251	0	0	0	0	0	0	0	0	0
Art7	241.51	250.067	154.752	168.483	156.794	183.649	172.356	148.944	145.124	202.306	189.705	266.717	249.419	239.169	275.902	497.851	327.821	317.59	361.806	296.308	223.062	279.049	319.863	158.035	174.355	63.1294	305.862	346.912	154.099	181.636	166.106	137	125.457	204.59	450.722	268.691	318.346	293.49	330.479	265.576
Art8	94.5038	139.621	79.2097	130.81	93.0965	37.7073	8.9854	56.3083	0	7.32328	3.51305	NA	NA	NA	27.701	36.236	56.1715	85.1272	83.2728	78.6272	98.8159	94.8492	58.2294	132.438	201.705	56.4339	54.2163	70.336	33.8075	18.8491	4.18252	11.3058	3.27993	11.3291	87.4931	113.326	86.4871	96.6147	71.9098	59.1321
Art9	0	0	0	0	0	0	0	0	0	0	0	0	0	0	0	0	0	0	0	0	0	0	0	0	1.13957	0	0	1.19214	0	0	0	0	0	0	0	0	0	0	0	0
Asap	434.455	570.987	1314.29	749.28	753.592	960.14	1137.88	1166.13	888.528	731.413	700.268	644.212	515.466	632.963	427.704	296.19	NA	NA	NA	1132.81	969.268	1143	995.483	1031.68	818.215	1179.37	341.665	386.252	1136.09	1196.92	1005.6	762.143	1230.79	683.743	NA	NA	NA	271.615	284.579	283.211
Asator	213.946	484.505	2391.69	1355.19	1393.51	780.681	595.487	1553.02	2445.32	2376.41	2624.83	1050.68	822.593	871.019	1365.11	696.361	644.592	970.778	612.581	1426.21	1403.04	1422.74	1258.71	1345.53	763.515	1520.85	165.718	184.781	1267.39	951.878	2856.66	2874.33	3572.66	2357.78	197.522	703.715	483.96	158.594	172.89	193.995
Asciz	126.005	110.446	114.414	140.228	161.694	43.9919	44.1101	39.0525	68.2601	55.84	56.7943	125.263	98.7894	102.342	55.4021	63.0191	17.4961	11.4594	18.186	22.5689	39.2357	26.8052	26.3229	84.5823	120.795	127.215	54.2163	41.7248	40.8834	36.8413	56.1653	55.1988	64.7786	45.9827	27.8387	36.5566	44.1636	107.552	61.1998	68.4687
Asph	1401.81	1426.43	1365.63	1345.77	1194.57	1057.9	1496.48	1367.75	1045.12	1461.91	1549.25	1159.75	992.785	909.954	628.26	1276.14	681.425	875.828	824.113	1582.74	1919.64	1522.4	1555.44	983.826	697.42	697.293	803.015	851.185	1244.59	1388.83	1103.59	820.002	1202.91	1364.82	828.533	541.038	609.09	732.814	852.208	751.081
AstA	378.015	229.228	341.042	380.919	443.923	273.727	310.405	196.171	513.385	637.126	484.215	213.033	179.973	293.677	311.36	207.963	276.254	255.382	268.004	126.677	180.92	151.896	111.673	307.167	291.731	269.735	217.888	112.061	235.08	361.559	649.486	733.546	563.328	533.799	278.387	361.911	362.51	288.021	287.639	417.037
AstA-R1	17.0632	21.8809	130.549	19.8831	27.439	49.5781	36.7585	50.8591	100.382	117.173	131.154	40.0502	35.2121	52.2834	95.2916	42.5379	50.6465	49.1119	41.1578	82.2673	47.2282	68.7313	70.1943	22.2585	7.97702	21.0431	14.3213	5.96068	42.4559	37.6981	86.6379	168.922	152.517	100.629	23.8618	54.8349	23.922	3.64584	7.64998	15.5611
AstA-R2	9.18787	19.797	23.4695	15.6972	29.3989	28.6296	22.8719	27.2459	24.6654	15.562	23.4203	23.8597	32.2777	21.1358	7.75629	3.15096	21.1794	1.63706	4.78579	5.82423	2.90635	2.06194	3.98831	18.9197	23.9311	23.9127	21.4819	14.3056	9.43464	18.8491	12.5476	28.597	12.2997	6.66416	11.9309	1.82783	1.84015	29.1667	9.17998	9.33664
AstC	531.584	341.759	127.616	172.669	161.694	330.288	253.225	243.397	702.677	452.213	544.522	158.497	186.82	250.293	190.583	211.114	328.742	288.123	275.662	134.685	93.7298	134.713	147.568	101.276	111.678	267.822	338.596	199.087	189.479	203.913	488.16	931.065	628.927	539.797	332.739	460.613	368.03	324.48	273.869	412.887
AstC-R1	53.8146	31.2584	34.4709	32.4409	35.2787	40.5004	40.8427	52.6755	121.606	97.9489	105.391	28.1204	25.4309	24.4731	44.3217	50.4153	66.3008	99.8608	61.2581	88.8196	66.1195	65.9821	55.8364	23.3714	25.0706	49.7383	38.8721	27.4191	41.6697	48.8362	111.733	104.412	110.698	123.287	64.957	58.4906	82.8068	38.2813	27.5399	36.3092
AstC-R2	0	0	79.2097	54.417	61.7377	52.3713	57.1798	76.2886	78.0115	83.3024	89.5827	56.2407	27.3872	21.1358	56.5101	37.8115	58.0132	63.8454	41.1578	65.5226	65.3929	87.2888	70.1943	17.8068	9.1166	26.7822	8.18359	7.15282	68.4011	81.3937	77.0779	107.072	83.6382	85.3013	27.8387	45.6958	46.0038	7.29168	16.83	15.5611
AstCC	45.9393	21.8809	2.20027	2.09296	10.7796	6.98283	4.90113	9.08198	14.3404	5.49246	6.44059	28.9725	15.6498	23.3607	0	4.72643	15.6544	4.91119	15.3145	4.36818	2.17976	6.18582	7.97663	15.581	18.2332	17.2171	15.3442	15.4978	6.28976	5.99743	2.98751	6.65046	5.73988	11.9955	15.9078	10.967	9.20076	5.46876	10.71	11.4114
Asx	65.6276	185.467	1656.8	847.649	874.127	568.403	396.174	820.103	514.532	367.08	396.974	366.417	271.915	291.452	621.611	236.322	475.156	437.096	308.205	1287.88	1031.75	1119.63	1182.14	312.732	105.98	624.599	109.456	181.205	792.51	634.014	755.841	531.372	879.841	426.506	194.871	307.076	246.58	120.313	122.4	143.162
Atac1	47.2519	76.0622	66.0081	96.2762	80.357	96.3631	146.217	110.8	70.5545	105.272	86.0697	48.5715	59.6649	35.5972	27.701	63.0191	NA	NA	NA	88.8196	86.4639	87.9761	118.054	69.0014	70.6536	30.6082	104.341	64.3753	103.781	110.524	77.0779	77.1454	54.9388	73.3058	NA	NA	NA	91.146	74.9698	85.0672
Atac2	94.5038	103.153	115.147	176.855	156.794	162.7	165.005	162.567	90.0574	111.68	86.0697	164.461	164.323	169.087	160.666	155.972	137.206	175.166	156.974	40.7696	41.4155	41.9261	49.4551	181.407	193.728	172.171	205.613	211.008	143.092	163.644	111.733	105.077	100.038	93.9647	124.611	138.915	200.577	280.73	214.199	209.556
Atac3	271.698	224.019	178.222	166.39	160.714	165.493	162.554	147.128	122.18	111.68	117.687	278.647	277.784	333.724	161.774	165.425	214.557	191.536	209.618	168.175	148.95	171.141	143.579	225.924	260.963	137.737	665.94	436.322	172.182	187.634	118.903	103.747	116.438	100.629	270.433	221.168	233.699	563.282	613.528	606.882
Ate1	819.033	547.022	588.939	611.144	646.776	584.463	698.411	570.348	598.853	477.844	586.093	598.197	576.109	446.078	550.697	570.323	674.059	730.13	639.382	973.375	1084.07	935.433	878.227	724.515	814.796	476.34	1054.66	786.81	443.428	473.797	547.313	483.489	602.687	647.757	766.228	742.099	774.704	1115.63	931.768	1093.42
Atet	288.762	283.41	NA	NA	NA	694.094	576.699	677.516	852.964	822.039	795.705	312.732	269.959	194.672	513.023	381.266	370.18	284.849	286.19	1232.55	923.493	1227.54	1068.87	276.006	215.38	461.036	195.383	166.899	698.163	758.246	863.391	645.76	1003.66	743.721	190.894	318.043	257.621	178.646	218.789	177.396
Atf-2	270.386	191.718	82.1434	78.486	62.7176	126.389	122.528	108.984	130.784	153.789	153.989	195.138	237.682	266.979	155.126	206.388	151.019	193.173	201.96	43.6818	42.8687	50.1739	55.0387	52.3075	63.8162	67.912	199.475	224.122	129.726	104.527	133.243	125.029	174.656	190.595	210.779	190.094	191.376	244.271	179.01	212.668
Atf3	40.6891	89.6075	331.507	200.924	120.535	108.234	76.7843	160.751	468.643	412.85	437.96	73.2834	78.2491	66.7448	147.37	119.736	24.8628	31.1042	35.4149	367.655	218.703	282.486	436.321	186.972	108.26	329.038	37.8491	39.3405	132.871	144.795	622	683.002	737.984	462.493	3.97696	31.0731	14.7212	5.46876	12.24	9.33664
Atf6	NA	NA	2476.04	2376.56	2601.8	141.752	139.682	264.286	696.941	757.96	957.306	1170.83	1110.16	895.492	278.118	359.209	312.166	361.791	336.92	583.88	871.179	635.077	361.341	2091.19	1661.5	3299.95	324.275	360.025	248.446	221.048	815.591	1072.05	1015.14	850.347	172.335	458.786	419.555	645.314	250.919	483.43
Atg1	292.699	436.576	1639.93	1218.1	1016.22	821.181	550.56	874.594	869.599	910.834	870.065	576.893	433.304	467.213	650.42	460.04	325.979	315.953	211.532	1358.5	1055.01	1173.93	1490.83	504.155	266.661	501.209	271.082	233.659	974.913	787.377	1360.51	1094	1526.81	968.969	253.2	268.691	288.904	289.844	321.299	342.343
Atg10	112.88	75.0202	8.80108	4.18592	12.7395	34.9142	39.209	41.7771	199.618	233.43	271.676	14.4862	8.80302	7.78689	42.1056	33.085	9.20845	16.3706	16.2717	40.7696	37.7826	46.05	23.9299	5.56463	3.41872	5.73904	60.354	54.8382	40.8834	43.6956	101.575	164.931	93.478	118.622	14.5822	16.4505	16.5614	71.0939	52.0199	78.8427
Atg101	NA	NA	339.575	339.06	391.985	NA	NA	NA	1.14723	0.915411	1.17102	0	0	0	NA	NA	NA	NA	NA	329.797	424.327	402.078	307.1	NA	NA	NA	NA	NA	NA	NA	1.19501	0	0.819983	1.33283	NA	NA	NA	NA	NA	NA
Atg12	182.445	141.705	74.0758	100.462	90.1566	20.2502	25.3225	20.8885	132.505	104.357	194.389	65.6142	63.5774	64.52	95.2916	162.274	136.285	194.81	193.346	62.6105	53.0409	73.5425	68.599	120.196	145.866	97.5637	46.0327	39.3405	14.9382	11.1381	119.501	258.038	60.6787	141.947	220.058	358.255	437.956	167.709	70.3798	58.0947
Atg13	336.013	296.955	382.847	272.085	274.39	241.606	250.774	320.594	538.05	475.098	375.311	512.131	473.407	819.848	381.166	198.51	201.665	166.98	172.288	495.06	484.634	407.577	477.002	142.454	94.5847	347.212	86.9507	88.2181	286.184	248.465	540.74	597.211	533.809	343.871	100.75	153.538	149.052	69.271	68.8498	80.9176
Atg14	700.903	618.917	270.633	310.805	321.428	489.497	474.592	424.128	405.545	449.467	315.003	363.86	349.186	250.293	414.408	478.945	453.056	433.822	457.522	258.45	269.564	238.498	294.338	369.491	332.756	518.427	517.612	463.741	557.43	426.674	446.932	468.192	345.213	345.204	554.123	466.097	491.32	539.584	538.559	503.141
Atg16	292.699	276.116	499.461	480.334	485.082	216.468	248.324	207.977	192.161	216.952	192.632	310.176	235.725	321.487	198.339	304.067	202.586	204.633	219.189	326.885	303.714	293.483	261.633	164.713	154.982	213.301	167.764	175.244	291.688	228.759	225.259	260.698	217.295	209.255	210.779	199.234	252.101	176.823	172.89	160.798
Atg17	144.381	417.821	2358.69	1104.04	1184.78	748.56	481.944	1040.79	507.075	448.551	509.977	509.575	412.764	369.321	483.106	343.454	362.813	419.088	244.075	1437.13	1074.62	1296.96	1355.23	547.559	264.381	1482.59	82.8589	120.406	1148.67	834.499	1088.05	996.904	1427.59	653.088	119.309	455.13	252.101	94.7918	116.28	104.778
Atg18a	391.141	354.262	580.871	547.309	541.92	566.308	449.27	553.092	706.119	606.917	515.247	341.705	355.055	268.092	513.023	444.285	664.85	612.261	583.867	484.868	417.788	515.485	532.041	665.53	627.906	647.555	423.501	380.291	529.126	509.781	609.453	607.187	690.425	566.454	613.778	508.137	636.692	350.001	485.009	407.7
Atg18b	76.128	113.572	453.989	356.85	329.268	398.72	290.8	368.728	396.941	265.469	250.597	228.371	171.17	212.471	179.503	220.567	30.3879	24.5559	18.186	238.794	220.156	219.94	269.61	242.618	207.403	248.692	274.15	193.126	367.951	294.731	319.664	472.848	423.111	313.882	43.7466	23.7618	36.803	344.532	324.359	339.231
Atg2	955.538	800.216	1261.49	963.808	1221.03	1668.9	1667.2	1626.58	1012.43	1082.93	711.978	1036.19	881.28	853.221	1178.96	1239.9	1320.49	810.346	968.644	377.119	662.648	412.388	323.851	903.696	778.33	1341.02	1651.04	2305.59	2080.34	1588.46	1327.65	813.351	1473.51	798.367	955.796	811.557	1004.72	1305.21	1508.58	1236.59
Atg3	1282.36	922.123	429.053	482.427	566.419	573.989	1239.17	540.378	617.209	822.954	878.847	493.384	631.861	577.342	988.373	1452.59	793.768	942.948	1295.04	358.918	440.312	373.211	344.59	596.528	662.093	530.861	1083.3	1334	737.474	972.44	767.791	676.352	906.081	1016.95	1060.52	765.861	859.351	946.095	1078.65	856.896
Atg4a	921.412	856.481	16.1353	27.2085	7.8397	529.299	553.827	392.341	1208.61	1807.02	1333.79	215.589	258.222	252.518	195.015	324.548	1100.41	923.303	1058.62	205.304	127.879	220.627	246.478	287.135	409.107	252.518	1083.3	1407.91	692.66	767.671	988.27	1008.21	1212.75	1335.5	1604.04	970.578	1264.18	681.772	1084.77	857.934
Atg4b	114.192	139.621	208.292	131.856	123.475	257.667	195.228	285.174	293.117	237.091	187.948	204.512	196.601	177.986	356.789	256.803	251.391	284.849	227.804	209.672	183.827	195.884	189.046	150.245	143.586	151.128	79.79	41.7248	245.301	206.483	269.474	232.766	245.175	275.896	200.174	281.486	239.22	109.375	133.11	123.451
Atg5	273.011	254.235	176.755	156.972	167.574	148.734	115.176	117.158	129.063	128.157	107.733	116.742	74.3366	83.431	163.99	130.765	102.214	140.787	95.7158	179.823	197.632	169.766	165.914	170.278	194.867	229.562	82.8589	61.9911	108.498	119.949	151.168	166.927	110.698	91.299	96.7727	109.67	106.729	69.271	100.98	75.7305
Atg6	216.571	167.754	442.988	581.843	593.858	329.59	371.669	401.423	257.553	279.2	339.595	332.331	336.471	305.914	258.174	302.492	261.52	275.026	313.948	339.99	412.702	374.586	307.1	531.978	641.581	419.906	479.763	418.44	382.889	418.106	285.009	220.795	263.214	307.884	267.782	336.321	323.867	614.324	589.048	476.169
Atg7	618.212	568.903	299.237	255.341	332.207	330.986	372.486	300.613	143.977	166.605	157.502	332.331	287.565	272.541	176.179	316.671	232.974	227.552	217.275	381.487	317.519	408.951	389.259	352.797	425.061	188.432	476.694	513.811	273.605	290.447	108.746	152.296	135.297	127.286	212.105	222.995	242.9	459.376	488.069	456.458
Atg8a	2025.27	1746.3	3568.84	3348.74	4401.01	2058.54	1962.9	2251.42	4122.56	2269.3	2891.82	2576.85	2938.25	2175.88	2355.7	1928.39	1531.37	1741.83	1785.1	1220.91	1921.1	1344.38	1213.24	1406.74	1574.89	1132.5	855.186	809.46	2146.38	1707.55	3431.46	5044.37	4064.65	3647.3	1236.83	2206.19	1762.87	1305.21	1022.04	1353.81
Atg8b	0	0	0	0	0	0.698283	1.63371	0.908198	2.29446	0	0.585508	3.40853	10.7592	6.67448	4.43217	0	4.60423	14.7336	0	0.728029	0	0	0	0	0	0	0	0	0.78622	0	0.597503	0	0	0	1.32565	3.65566	3.6803	0	0	1.0374
Atg9	993.602	682.475	1095.73	911.484	836.888	588.653	573.432	479.528	447.993	417.427	282.8	313.585	366.792	320.375	581.722	554.568	817.71	502.578	680.539	1029.43	912.594	1002.1	1060.89	223.698	222.217	479.21	670.032	524.54	520.478	389.833	329.822	317.227	296.014	265.234	783.461	692.748	734.221	625.261	639.538	596.508
Atox1	55.1272	80.2299	109.28	167.437	140.135	298.865	432.116	444.109	593.691	614.24	839.618	182.356	178.995	151.288	314.684	464.766	276.254	496.03	423.064	48.778	64.6663	54.2977	48.6574	358.362	356.687	219.997	176.97	226.506	428.49	577.467	665.021	864.56	840.482	944.978	304.9	248.585	263.142	226.042	261.629	199.182
Atpalpha	5552.1	10628.9	31640.6	13161.6	12492.6	16590.5	12992.9	20295.5	19842.5	18336.6	25167.5	12932.8	10475.6	12186.5	17150.3	8261.81	7963.47	8502.9	7720.44	23951.4	16561.1	23766.6	19068.1	10324.6	5999.86	8043.26	5998.57	7632.05	17115.2	14739.1	27409.8	29794.1	34788.6	25963.6	4264.63	8709.62	5790.96	5904.44	5973.1	6013.83
AttA	224.446	337.591	938.782	1753.9	610.517	20.2502	103.741	27.2459	27.5335	147.381	18.1507	33.2331	1655.95	181.323	1414.97	1213.12	26.7045	18.0077	11.4859	27.6651	12.352	21.994	19.1439	461.864	885.45	72.6945	465.442	193.126	29.8764	55.6904	14.9376	670.367	13.9397	28.6559	1.32565	1.82783	16.5614	85.6772	64.2598	674.313
AttB	224.446	337.591	938.782	1753.9	610.517	20.2502	103.741	27.2459	25.239	73.2328	25.7624	33.2331	1655.95	181.323	1414.97	1213.12	26.7045	18.0077	11.4859	27.6651	12.352	21.994	19.1439	461.864	885.45	72.6945	465.442	193.126	29.8764	55.6904	7.17003	225.451	6.55986	11.3291	1.32565	1.82783	16.5614	85.6772	64.2598	674.313
AttC	3.93766	48.9715	NA	NA	NA	67.0352	71.8832	45.4099	41.8738	314.901	17.5652	NA	NA	NA	3137.97	1959.89	258.757	754.686	197.175	0.728029	0.726588	0.687313	2.39299	684.449	773.771	58.3469	187.2	81.0652	34.5937	51.4065	42.4227	1040.13	28.6994	60.6439	108.704	78.5967	226.339	36.4584	35.1899	836.148
AttD	28.8762	5.20974	0	2.09296	0	0.698283	0	3.63279	1.72084	1.83082	9.95364	5.11279	6.84679	15.5738	0	0	0.920845	1.63706	5.74295	0	0	0.687313	0.797663	188.084	14.8145	0	4.0918	5.96068	0	0	0.597503	1.99514	0.819983	1.33283	2.65131	5.48349	0	36.4584	36.7199	53.945
Atu	1082.86	909.62	271.367	310.805	303.789	255.572	334.91	264.286	254.111	293.847	254.696	380.903	432.326	428.279	231.581	334.001	326.9	296.308	373.292	239.522	269.564	241.934	316.672	470.768	608.533	444.776	318.137	327.837	278.322	345.281	270.071	148.97	264.854	223.249	405.65	252.241	281.543	220.573	229.499	248.977
Atx-1	22.3134	20.8389	0	0	1.95993	4.1897	9.80225	2.72459	2.86807	2.74623	2.34203	4.26066	0	4.44965	3.32412	4.72643	9.20845	1.63706	9.57158	72.8029	84.2842	75.6044	96.5172	NA	NA	NA	10.2295	13.1135	3.14488	4.28388	0	2.66018	0.819983	3.33208	17.2335	10.967	5.52046	12.7604	19.8899	12.4489
Atx2	55.1272	141.705	2906.56	1223.34	1215.15	823.276	673.905	824.644	811.09	627.056	864.795	1102.66	971.266	1495.08	521.888	215.841	200.744	175.166	121.559	3389.7	2025.73	2664.71	3508.12	559.802	379.478	1676.76	157.534	222.929	989.851	820.791	1140.04	939.71	1302.13	930.983	59.6544	135.26	95.6879	71.0939	68.8498	96.4786
Atxn7	315.013	215.683	592.606	554.634	590.918	320.512	303.053	329.676	247.801	236.176	219.565	235.188	230.835	274.766	346.817	408.049	255.995	232.463	249.818	524.909	547.12	499.677	563.948	321.636	263.242	435.21	140.144	185.973	342.006	341.853	339.382	176.237	364.072	260.569	239.943	173.644	156.413	178.646	131.58	170.134
Aven	158.819	147.957	73.3423	87.9043	68.5974	133.372	124.979	121.698	61.3767	75.9791	68.5044	109.073	121.286	115.691	31.0252	48.8398	166.673	184.988	166.546	54.6022	53.0409	58.4216	95.7195	154.697	217.659	79.39	145.259	87.0259	106.926	106.24	55.5678	61.8493	63.1387	49.9812	235.966	180.955	204.257	176.823	154.53	159.76
Awh	5.25021	13.5453	41.8051	32.4409	45.0783	22.3451	15.5202	19.0722	41.8738	23.8007	32.7884	13.6341	5.86868	14.4614	31.0252	12.6038	22.1003	11.4594	16.2717	20.3848	14.5318	21.3067	16.7509	14.468	11.3957	25.8257	7.16064	2.38427	19.6555	27.4168	28.0826	43.893	27.8794	33.3208	7.95392	10.967	7.36061	10.9375	12.24	14.5237
Axn	278.261	306.333	464.257	295.107	254.79	327.495	272.013	324.227	539.771	415.596	412.783	357.895	268.003	367.096	262.606	274.133	207.19	252.108	188.56	457.202	409.795	436.444	476.205	255.973	158.401	410.341	227.095	201.471	351.44	343.567	556.873	412.994	676.486	421.175	147.148	89.5637	101.208	164.063	209.609	203.331
Axs	273.011	292.787	124.682	138.135	100.936	199.709	214.833	166.2	259.274	198.644	239.473	194.286	236.703	256.967	223.824	346.605	383.072	333.961	367.549	105.564	119.887	116.156	134.007	363.927	341.872	225.736	406.111	256.309	117.147	119.092	157.143	190.868	132.837	201.924	438.791	341.804	375.391	421.094	413.099	391.101
Axud1	165.382	220.893	355.71	250.109	259.69	332.383	249.141	355.105	438.241	313.07	230.105	247.97	220.075	295.902	277.01	218.991	231.132	160.432	175.16	591.888	381.458	547.789	689.978	539.769	352.129	516.514	102.295	109.676	330.999	319.577	473.222	369.766	486.25	256.57	96.7727	155.366	97.528	63.8022	76.4998	78.8427
B-H1	69.5653	53.1393	42.5386	57.5564	56.8379	67.0352	56.363	55.4001	71.1282	84.2178	59.1363	33.2331	24.4528	50.0586	23.2689	44.1134	5.52507	4.91119	0.957158	48.0499	60.3068	41.9261	57.4317	72.3402	63.8162	136.78	55.2393	36.9562	57.3941	53.1201	59.7503	68.4998	69.6985	30.6551	10.6052	5.48349	1.84015	30.9896	33.6599	41.4962
B-H2	NA	NA	42.5386	72.2071	99.9562	46.785	46.5607	65.3902	38.4321	29.2931	22.8348	86.9175	63.5774	80.0937	32.1332	40.9624	49.7256	22.9189	42.115	54.6022	62.4865	46.05	61.42	130.212	137.889	111.911	42.9639	46.4933	56.6078	53.1201	41.2277	63.1794	38.5392	25.3238	35.7926	18.2783	36.803	32.8126	32.1299	45.6458
B4	102.379	282.368	1441.91	1221.24	1419.97	697.585	444.369	1076.21	1006.12	1071.95	1141.74	283.76	239.638	281.44	815.519	233.171	244.024	202.996	229.718	787	502.799	758.794	863.869	169.165	82.0494	279.3	82.8589	79.8731	923.809	715.408	1431.02	1276.22	1639.97	821.691	57.0031	259.552	163.773	60.1564	76.4998	56.0198
B52	1162.92	928.375	1903.97	1655.53	1431.73	275.822	237.705	240.672	3426.2	2396.54	3309.29	1773.29	1787.99	2819.97	388.923	300.916	219.161	338.872	276.619	1438.59	1217.76	1514.84	1811.49	1165.23	950.405	2589.26	238.347	296.842	264.17	281.879	3005.44	2238.55	3771.1	4239.07	147.148	288.797	211.617	218.75	250.919	258.314
BBS1	0	1.04195	0.733423	1.04648	4.89981	6.98283	8.16855	5.44919	5.16253	2.74623	0.585508	3.40853	0.978113	2.22483	0	0	0	3.27412	1.91432	6.55226	1.45318	4.81119	3.19065	11.1293	3.41872	4.78253	0	0	2.35866	5.14065	1.79251	1.99514	5.73988	1.99925	2.65131	0	3.6803	0	3.05999	5.18702
BBS4	11.813	15.6292	18.3356	21.9761	11.7596	9.77597	11.436	4.54099	11.4723	20.139	16.9797	74.1355	49.8838	52.2834	28.8091	25.2077	22.1003	24.5559	23.929	12.3765	14.5318	8.93507	13.5603	13.3551	20.5123	32.5212	23.5278	14.3056	11.0071	13.7084	22.1076	9.31065	31.1593	37.9857	23.8618	25.5896	31.2826	34.6355	35.1899	23.8603
BBS8	9.18787	7.29363	1.46685	7.32536	6.85974	10.4743	5.71798	7.26558	12.0459	9.15411	15.2232	11.9298	3.91245	7.78689	18.8367	29.9341	10.1293	13.0965	20.1003	15.2886	13.0786	16.4955	20.7392	11.1293	13.6749	10.5216	23.5278	17.882	11.0071	1.71355	3.58502	0	13.1197	4.66491	13.2565	7.31132	25.7621	30.9896	27.5399	33.1969
BCAS2	422.642	286.536	95.345	187.32	182.273	128.484	173.173	106.259	104.398	143.719	134.081	184.913	216.163	221.37	55.4021	105.557	189.694	171.892	240.247	89.5476	116.254	96.2238	107.684	355.023	499.134	255.387	432.708	513.811	117.933	127.66	78.8704	62.5143	70.5185	121.288	291.644	244.929	252.101	302.605	318.239	340.269
BCL7-like	34.1264	32.3004	69.6752	62.7888	71.5373	31.4228	41.6596	35.4197	84.8949	101.611	67.3334	18.7469	25.4309	27.8103	49.8619	55.1417	20.2586	34.3783	20.1003	58.2423	53.0409	55.6724	66.206	31.1619	15.954	30.6082	25.5737	15.4978	33.8075	51.4065	78.8704	156.286	131.197	68.6409	22.5361	9.13916	23.922	14.5834	29.0699	23.8603
BEAF-32	875.472	906.494	275.767	352.664	323.388	326.797	293.251	330.584	272.467	278.285	303.879	542.808	594.693	451.64	342.385	330.85	144.573	122.78	114.859	444.826	497.712	484.556	416.38	215.908	230.194	383.559	309.954	312.34	314.488	285.306	259.316	300.601	270.594	347.203	82.1905	127.948	114.089	373.699	385.559	358.942
BG642163	NA	NA	NA	NA	NA	NA	NA	NA	0	3.66164	0	NA	NA	NA	NA	NA	NA	NA	NA	NA	NA	NA	NA	NA	NA	NA	NA	NA	NA	NA	0	0	0	0	NA	NA	NA	NA	NA	NA
BG642167	NA	NA	NA	NA	NA	NA	NA	NA	0	0	0	NA	NA	NA	NA	NA	NA	NA	NA	NA	NA	NA	NA	NA	NA	NA	NA	NA	NA	NA	0	0	0	0	NA	NA	NA	NA	NA	NA
BG642312	2.6251	1.04195	2.20027	0	0.979963	0	0	0.908198	0.573614	0.915411	0	NA	NA	NA	0	1.57548	0.920845	0	0	NA	NA	NA	NA	NA	NA	NA	2.0459	2.38427	0.78622	1.71355	1.79251	0	2.45995	0	0	0	0	7.29168	4.58999	4.14962
BHD	136.505	137.537	188.49	272.085	209.712	115.217	151.118	124.423	96.9408	140.058	116.516	207.92	189.754	200.234	59.8342	159.123	116.947	83.4902	166.546	154.342	170.021	142.274	142.782	245.957	227.915	191.301	235.278	246.772	123.437	114.808	109.343	165.596	89.3781	115.956	157.753	142.571	147.212	242.448	250.919	238.603
BI-1	2030.52	1812.99	1433.11	1587.51	1497.38	1795.29	1824.04	1530.31	1797.13	1888.49	2044.59	800.152	919.426	867.682	541.832	471.068	2026.78	2105.26	1962.17	1193.24	1146.56	1233.73	1058.5	1346.64	1331.02	1837.45	1289.94	1092	1378.24	1255.18	1653.89	2634.25	1546.49	2025.24	2090.56	3041.51	2986.57	2125.52	1453.5	1702.38
BM-40-SPARC	2289.09	2939.33	3015.84	3623.96	3116.28	2912.54	2645.79	2264.14	3473.81	3188.37	3777.7	1848.27	2762.19	1898.89	2312.48	3006.01	5058.2	5554.55	4758.99	NA	NA	NA	NA	1270.96	1919.04	1262.59	2270.95	2492.76	3056.82	2739.97	2645.74	2201.97	2649.36	4329.04	5803.71	4591.51	5007.05	2158.34	2253.68	1744.91
BRWD3	383.265	399.066	1507.92	881.136	868.247	861.682	794.799	885.493	585.086	426.581	334.911	1146.97	925.295	1551.82	579.506	488.398	429.114	302.857	292.89	1290.8	1177.8	1279.78	1312.16	757.902	471.784	1376.41	681.284	721.242	893.932	846.494	774.364	363.78	724.045	429.838	323.459	290.625	261.302	472.136	653.308	507.291
BTBD9	465.956	380.311	437.854	316.037	296.929	557.929	660.835	476.804	213.384	148.297	151.061	505.314	464.604	489.462	110.804	81.9249	246.786	239.011	193.346	454.29	411.249	387.645	480.193	442.944	361.245	764.249	327.344	275.383	535.416	590.318	245.574	212.15	291.094	209.921	250.549	243.102	224.499	231.511	322.829	298.772
Bacc	NA	NA	NA	NA	NA	NA	NA	NA	4639.96	4278.63	5911.87	NA	NA	NA	NA	NA	1810.38	3688.3	3006.43	NA	NA	NA	NA	NA	NA	NA	1666.38	2151.81	NA	NA	4900.72	7865.5	5630	6411.59	2298.68	2509.61	2513.65	1489.33	1467.27	1372.49
Bace	0	0	0	1.04648	2.93989	0	0	0	0	0	0	0	0	0	0	0	NA	NA	NA	0.728029	0	0.687313	2.39299	0	0	0	0	0	0	0	0	0	0	0	NA	NA	NA	0	0	0
Baldspot	174.569	281.326	1368.57	750.326	900.586	2000.58	1060.28	1723.76	1717.4	3787.97	4203.95	397.946	368.749	312.588	501.943	346.605	755.093	545.142	430.721	1045.45	845.748	850.894	929.277	250.408	137.889	378.777	540.117	492.352	2761.99	1962.02	3200.22	2865.02	3498.05	3611.31	710.55	668.986	796.786	415.626	527.849	418.074
Bap170	434.455	386.562	204.625	203.017	186.193	357.521	289.166	341.482	294.264	256.315	229.519	189.173	178.995	232.494	269.254	248.926	425.43	311.042	320.648	331.253	279.736	270.114	358.151	229.263	142.447	363.472	463.396	338.567	341.22	326.431	299.349	202.174	244.355	222.583	368.532	310.731	320.186	289.844	345.779	345.456
Bap55	483.019	488.673	170.888	183.134	233.231	266.046	330.826	226.141	267.878	224.276	202	177.243	274.85	297.014	302.495	340.303	407.014	423.999	430.721	171.087	172.201	151.896	183.462	210.343	262.102	164.519	525.796	444.667	235.866	226.189	169.691	240.082	146.777	172.602	502.423	378.361	450.837	537.761	434.519	446.084
Bap60	434.455	386.562	371.846	544.17	547.799	384.056	469.691	401.423	384.321	418.343	456.696	422.657	428.414	424.942	751.252	686.908	571.845	604.076	558.98	770.255	762.917	705.871	890.192	535.317	468.365	482.079	618.884	498.313	431.635	417.25	418.849	301.266	374.732	473.822	479.887	464.269	522.603	495.834	556.919	487.58
Bdbt	227.072	192.76	387.248	550.448	481.162	134.07	183.792	149.853	168.643	215.121	190.876	226.667	267.025	285.89	154.018	174.878	NA	NA	NA	192.2	237.594	205.507	163.521	195.875	287.173	206.605	227.095	236.043	121.864	159.36	134.438	142.985	119.717	207.255	NA	NA	NA	262.5	247.859	241.715
Bem46	765.218	615.791	302.904	365.222	365.526	147.338	183.792	128.056	177.82	140.973	153.989	252.231	262.134	295.902	109.696	160.699	135.364	127.691	144.531	163.079	154.763	158.769	135.603	220.359	208.542	140.606	124.8	126.366	127.368	149.936	133.243	170.917	145.957	181.932	123.286	157.193	126.97	167.709	136.17	155.611
Best1	546.022	433.45	242.763	233.365	257.73	574.687	556.278	620.299	471.511	530.023	399.316	326.367	242.572	358.197	433.244	400.171	412.539	307.768	358.934	291.94	260.845	276.987	317.47	589.851	674.628	447.645	411.226	296.842	580.23	559.474	459.48	336.513	509.209	329.876	470.607	270.519	342.268	297.136	292.229	331.969
Best2	330.763	506.386	865.44	635.213	626.196	745.068	448.453	905.473	446.845	380.811	422.151	639.099	620.124	725.293	588.37	567.172	466.868	317.59	408.707	1025.07	881.351	793.847	713.908	849.162	531.042	1172.68	355.986	360.025	895.505	638.298	418.252	540.017	496.09	361.198	290.318	327.182	334.908	224.219	246.329	271.8
Best3	0	0	0	0	0	1.39657	4.90113	1.8164	0	1.83082	0.585508	5.96492	0.978113	0	0	1.57548	0	0	0	0	0	0	0	0	1.13957	0	3.06885	2.38427	1.57244	0	1.19501	1.99514	0	1.33283	1.32565	1.82783	0	3.64584	3.05999	3.11221
Best4	0	0	0	0	0	1.39657	0	0.908198	0	0.915411	1.17102	0	0	0	0	11.0283	0	0	0	1.45606	0	0.687313	0.797663	0	0	0	0	0	0.78622	2.57033	0	0	0	0	0	0	0	1.82292	3.05999	0
Bet1	250.698	192.76	71.8755	106.741	98.9763	214.373	276.097	163.476	139.388	195.898	213.125	57.0928	80.2053	73.4193	190.583	270.982	188.773	191.536	186.646	87.3635	85.7373	106.534	118.054	283.796	403.41	221.91	162.649	147.825	209.921	299.015	222.869	200.179	190.236	243.908	226.687	286.969	285.224	209.636	85.6798	135.9
Bet3	430.517	315.71	108.547	166.39	150.914	162.002	145.4	155.302	240.344	231.599	348.963	177.243	195.623	203.572	181.719	253.652	279.016	329.05	271.833	82.2673	124.973	121.654	93.3265	202.552	294.01	185.562	193.337	188.357	138.375	151.649	241.989	200.179	214.835	287.225	351.298	210.201	195.056	200.521	185.13	178.434
Bet5	198.195	131.285	145.218	129.764	250.871	141.752	177.257	138.954	177.82	130.904	183.85	198.547	284.631	244.731	303.603	400.171	47.8839	45.8377	58.3867	53.1461	69.7524	66.6694	37.4901	161.374	243.869	85.1291	506.36	642.561	144.664	116.521	153.558	238.087	133.657	142.613	63.6314	53.0071	42.3235	833.074	526.319	600.657
Bgb	652.339	405.317	184.089	255.341	228.331	243.701	359.416	247.03	446.845	470.521	457.282	230.076	214.207	180.211	336.845	497.851	408.855	481.296	701.597	139.054	195.452	153.958	194.63	79.0177	110.539	64.0859	602.517	729.587	239.797	260.46	351.332	364.445	347.673	403.182	664.152	392.984	495.001	597.918	651.778	583.021
BicD	465.956	671.014	1180.81	906.252	900.586	852.604	798.067	1258.76	757.171	808.308	970.187	615.239	489.057	520.609	396.679	299.341	647.354	741.589	649.91	844.514	680.086	765.667	717.099	521.962	315.662	771.901	334.504	326.645	1133.73	912.466	981.1	990.919	1152.9	797.034	376.486	522.76	498.681	313.542	335.069	341.306
BigH1	141.756	82.3138	53.5399	63.8353	91.1366	22.3451	44.1101	28.1541	0	6.40787	1.17102	5.11279	7.82491	1.11241	0	11.0283	0	0	0	NA	NA	NA	NA	0	1.13957	0	7.16064	2.38427	40.0972	38.5549	0	0	0.819983	0	0	0	0	1.82292	1.53	8.29924
Bili	224.446	324.046	1199.15	1025.55	1271.01	371.487	221.368	463.181	419.312	314.901	438.545	1567.07	1274.48	1122.42	434.352	304.067	284.541	333.961	255.561	584.608	837.755	701.747	425.952	292.699	174.355	372.081	113.547	115.637	382.889	333.286	546.715	514.746	624.007	393.186	159.078	254.069	231.859	129.427	122.4	157.685
Bin1	210.008	233.396	152.552	245.923	250.871	61.4489	80.8686	92.6362	90.0574	76.8945	119.444	97.9952	144.761	83.431	136.289	165.425	131.681	142.424	143.574	159.438	233.235	162.893	192.237	183.633	259.823	141.563	117.639	131.135	69.9736	50.5498	93.2104	289.96	91.0181	101.295	147.148	212.028	180.335	138.542	120.87	137.975
Bka	140.443	126.076	85.8105	164.297	161.694	101.949	149.484	108.076	82.6004	138.227	112.418	118.446	141.826	120.141	96.3996	140.218	104.055	119.506	245.99	89.5476	108.988	101.035	86.1476	135.777	211.961	49.7383	268.013	374.331	84.1256	140.511	105.758	146.975	126.277	77.3043	196.197	190.094	246.58	271.615	258.569	260.389
Blimp-1	137.818	230.27	NA	NA	NA	553.041	476.226	605.768	697.515	580.37	676.847	313.585	273.872	305.914	545.156	256.803	NA	NA	NA	1229.64	709.876	1117.57	1452.54	317.184	174.355	952.681	227.095	268.231	736.688	556.047	911.192	861.235	1089.76	617.101	NA	NA	NA	120.313	177.48	154.573
Blm	165.382	148.998	116.614	111.973	143.075	87.9837	98.0225	103.535	58.5086	88.7948	81.3856	189.173	169.214	172.424	33.2412	116.585	126.156	119.506	117.73	82.2673	77.7449	85.2268	80.5639	174.729	150.424	110.955	62.3999	106.1	104.567	109.667	121.891	65.8396	94.298	65.9752	165.707	157.193	132.491	78.3856	65.7898	81.955
Blos1	153.569	151.082	80.6766	126.624	144.055	130.579	164.188	116.249	172.084	171.182	199.658	131.228	145.739	177.986	219.392	185.906	104.976	157.158	165.588	76.4431	142.411	107.221	72.5873	733.418	1192	258.257	165.718	172.86	124.223	83.964	149.973	212.15	121.357	207.255	159.078	212.028	187.695	297.136	195.839	196.069
Blos2	244.135	301.123	72.6089	115.113	94.0764	69.1301	115.993	77.1968	92.9255	65.9096	90.7537	115.89	113.461	88.993	80.887	122.887	95.7679	104.772	166.546	61.1545	56.6738	67.3567	45.4668	214.795	280.335	132.954	128.892	126.366	78.622	79.6801	75.8829	129.019	58.2188	107.293	153.776	233.962	231.859	185.938	130.05	143.162
Blos3	128.63	95.8591	117.348	171.623	206.772	75.4146	129.063	108.984	72.2754	56.7555	137.009	111.629	208.338	151.288	84.2112	144.944	12.8918	24.5559	50.7294	52.4181	73.3853	59.1089	54.2411	104.615	144.726	137.737	77.7441	133.519	69.9736	102.813	62.7378	178.897	47.559	126.619	38.444	67.6298	86.4871	144.011	81.0898	100.628
Blos4	295.324	246.942	90.9445	125.578	132.295	37.7073	58.8135	49.0427	65.9656	82.387	73.774	166.166	136.936	195.785	28.8091	47.2643	30.3879	58.9342	52.6437	67.7067	101.722	65.9821	72.5873	422.912	580.044	272.604	120.708	199.087	60.5389	45.4091	35.8502	99.0919	49.199	47.3156	57.0031	58.4906	73.6061	169.532	100.98	111.002
Bmcp	292.699	154.208	438.587	238.597	388.065	175.269	168.272	148.944	270.172	403.696	374.14	87.7696	90.9645	85.6558	481.998	357.634	307.562	243.922	339.791	303.588	254.306	351.904	307.1	66.7755	88.8868	119.563	234.255	169.283	179.258	179.066	358.502	514.746	343.573	311.216	368.532	347.288	375.391	350.001	286.109	296.698
BoYb	19.6883	7.29363	16.8687	12.5578	14.6994	0	0	0.908198	0	3.66164	0.585508	4.26066	0.978113	13.349	0	3.15096	2.76254	4.91119	0.957158	0	0	0	0	0	2.27915	2.86952	8.18359	8.34495	0	0	6.57253	0.665046	1.63997	2.66566	2.65131	0	3.6803	1.82292	4.58999	4.14962
BobA	0	0	NA	NA	NA	0	0	0	0	0	0	NA	NA	NA	0	0	0	0	0	NA	NA	NA	NA	NA	NA	NA	0	0	0	0	0	0	0	0	0	0	0	0	0	0
Br140	137.818	142.747	212.693	162.204	178.353	295.374	234.437	296.072	251.243	227.937	148.134	158.497	110.527	153.513	212.744	187.482	149.177	121.143	96.673	280.291	235.414	228.188	296.731	165.826	101.422	321.386	120.708	143.056	305.84	205.626	302.934	148.305	350.133	181.265	92.7957	115.153	88.3273	113.021	102.51	92.329
Brca2	60.3774	78.146	24.9364	13.6042	12.7395	76.8112	92.3046	96.269	111.281	151.043	151.647	259.9	150.629	238.056	108.588	171.727	127.077	147.336	170.374	103.38	154.763	105.846	90.9335	NA	NA	NA	175.947	246.772	85.698	77.1098	193.591	172.912	166.456	129.285	153.776	179.127	172.974	211.459	137.7	182.583
Brd	0	0	NA	NA	NA	0	0	0	0	0	0	0	0	0	0	0	0	0	0	NA	NA	NA	NA	NA	NA	NA	0	0	0	0	0	0	0	0	0	0	0	0	0	0
Brd8	70.8778	69.8105	165.02	109.88	90.1566	173.873	178.074	137.138	111.281	82.387	103.635	122.707	167.257	171.312	154.018	218.991	208.111	217.729	173.246	286.844	284.822	270.801	317.47	198.101	157.261	247.735	175.947	154.978	161.961	160.217	128.463	88.4511	102.498	144.612	169.684	157.193	163.773	144.011	162.18	162.873
Bre1	1441.18	1194.07	1392.04	1245.31	1330.79	585.162	764.576	826.46	521.415	696.627	529.299	1094.99	961.485	1075.7	519.671	650.672	709.051	810.346	743.712	856.163	1096.42	866.702	770.542	1130.73	1052.97	1295.11	522.727	703.36	744.55	830.215	733.733	310.577	710.925	503.144	585.939	416.746	428.755	421.094	463.589	454.383
Brf	569.648	420.947	407.05	349.524	414.524	208.088	239.338	277	228.872	247.161	208.441	234.336	274.85	353.747	104.156	91.3777	239.42	212.818	228.761	270.099	329.144	296.919	261.633	508.607	576.625	671.468	113.547	160.938	298.764	243.324	270.669	186.878	309.953	224.582	193.545	168.16	125.13	85.6772	139.23	123.451
Brms1	630.025	392.814	205.359	212.435	188.153	196.218	307.954	211.61	372.276	346.941	334.911	221.554	342.34	242.506	18.8367	59.8682	362.813	440.37	545.58	321.061	333.504	271.489	365.33	358.362	398.851	205.649	547.278	638.985	226.431	262.173	326.834	196.189	294.374	308.551	574.008	257.724	303.625	410.157	581.399	436.747
Bro	0	0	0.733423	0	0	0.698283	1.63371	0	0	0	0	4.26066	3.91245	2.22483	0	0	0	1.63706	0	2.18409	2.17976	2.06194	3.19065	1.11293	4.5583	0.956507	9.20654	3.57641	0	0	0	0	0	0	0	0	0	9.1146	7.64998	6.22443
Bruce	884.66	1325.36	303.637	53.3705	47.0382	2574.57	2095.23	3063.35	1652.58	1584.58	1202.05	1590.08	971.266	1362.71	1.10804	3.15096	1903.39	1424.24	1280.68	1298.08	700.43	1309.33	857.487	1591.48	886.589	1869.97	1640.81	1562.89	2875.21	2321.86	1928.74	1477.07	2519.81	1368.82	1092.34	1469.58	1297.31	957.033	1248.48	1134.92
Bsg	157.506	406.359	1477.11	670.794	653.635	506.954	408.427	892.758	1661.19	1588.24	2487.24	388.572	335.493	274.766	763.441	433.256	292.829	494.393	247.904	1.45606	3.63294	0.687313	2.39299	213.682	181.192	278.343	216.865	265.846	728.04	557.761	2817.82	3806.72	3682.54	2777.62	144.496	308.903	222.658	173.177	153	175.321
Bsg25A	0	0	0	0	0	0	0	0	0	0	0	1.70426	1.95623	2.22483	0	0	0	0	0	0	0	0	0.797663	0	0	0	0	0	0	0	0	0	0	0	0	0	0	0	0	0
Bsg25D	147.006	228.186	1418.44	1073.69	1252.39	543.265	514.618	742.906	511.664	510.799	402.829	610.126	491.991	513.935	447.649	389.143	443.847	391.258	377.12	906.397	962.729	934.746	726.671	543.108	281.475	1144.94	136.052	164.515	753.199	717.121	676.971	516.741	707.645	416.51	314.18	329.01	305.465	129.427	153	141.087
BtbVII	279.574	221.935	600.674	432.196	375.326	444.807	337.361	295.164	1347.42	1063.71	1014.1	217.294	176.06	224.707	229.365	160.699	461.343	297.945	295.762	423.713	305.893	397.267	515.29	NA	NA	NA	347.803	261.078	294.046	264.744	1455.52	1113.29	1433.33	1003.62	490.492	329.01	336.748	233.334	315.179	343.381
Btd	0	0	0	3.13944	0	8.3794	4.90113	2.72459	1.14723	2.74623	2.34203	0	0	0	0	0	0	0	0	0	0	0	0	1.11293	0	1.91301	0	1.19214	11.7933	0.856775	0.597503	1.33009	0	0	0	1.82783	0	0	0	0
Bteb2	0	0	NA	NA	NA	0	0	0	0	0	1.17102	0	0	0	0	0	0	0	0	0.728029	0	0	0	0	0	0	1.02295	0	0	0	0	0	0	0	0	1.82783	0	0	0	0
BthD	1.31255	5.20974	8.80108	4.18592	14.6994	0	3.26742	1.8164	2.29446	4.57705	11.1247	NA	NA	NA	NA	NA	3.68338	3.27412	4.78579	1.45606	1.45318	1.37463	0.797663	16.6939	23.9311	6.69555	1.02295	2.38427	0	0	6.57253	5.98542	7.37984	4.66491	2.65131	1.82783	1.84015	3.64584	1.53	0
Btk29A	91.8787	110.446	280.901	139.182	197.953	367.995	424.764	395.066	360.803	501.645	487.143	164.461	113.461	211.358	452.081	393.87	188.773	180.077	144.531	308.684	298.627	330.598	337.411	214.795	143.586	226.692	115.593	126.366	585.734	447.237	552.69	414.324	521.509	383.189	108.704	135.26	112.249	123.959	114.75	105.815
Bub1	61.69	110.446	441.521	209.296	212.652	277.917	249.957	291.531	211.09	155.62	146.962	152.532	147.695	226.932	247.093	182.755	224.686	198.085	167.503	357.462	247.766	347.093	350.174	176.955	83.189	308.952	183.108	145.441	293.26	289.59	230.039	266.683	261.574	164.605	137.868	195.578	182.175	122.136	153	177.396
Bub3	475.144	444.911	99.7456	110.927	110.736	NA	NA	NA	166.922	144.635	142.278	131.228	204.426	153.513	233.797	228.444	212.715	212.818	159.845	112.117	101.722	111.345	97.3148	178.068	211.961	191.301	141.167	134.711	NA	NA	141.608	146.31	126.277	101.295	197.522	153.538	204.257	196.875	159.12	165.985
BubR1	27.5636	11.4614	13.2016	9.41832	7.8397	46.785	38.3922	78.105	42.4474	57.6709	31.6174	19.599	16.6279	10.0117	47.6458	34.6605	13.8127	13.0965	18.186	5.82423	1.45318	3.43657	3.19065	25.5973	13.6749	27.7387	142.19	153.786	58.1803	40.2684	48.3977	30.5921	36.8992	27.3231	7.95392	23.7618	16.5614	176.823	107.1	151.461
Buffy	160.131	146.915	156.953	181.041	195.013	254.175	347.98	203.436	174.379	179.42	169.212	149.123	169.214	205.796	283.659	362.36	130.76	109.683	161.76	68.4348	75.5651	75.6044	61.42	74.566	128.772	28.6952	524.773	329.029	197.341	305.869	90.2229	94.4366	131.197	143.279	171.009	149.882	143.532	521.355	491.129	439.86
Bug22	234.947	193.802	70.4086	68.0212	87.2167	138.26	165.821	135.321	123.327	98.8643	148.719	NA	NA	NA	270.362	258.378	177.723	224.278	243.118	82.2673	160.576	120.967	79.7663	123.535	172.076	99.4767	175.947	166.899	115.574	145.652	108.148	176.237	95.118	163.272	233.315	277.83	322.027	247.917	153	232.379
Burs	0	0	1.46685	0	0	2.09485	1.63371	1.8164	0	0	0	0	0	0	0	0	0.920845	1.63706	0	0	0	0	0	0	0	0	135.029	137.096	0.78622	6.8542	0	0	0	0	0	1.82783	0	156.771	220.319	181.546
Bx	105.004	127.118	331.507	166.39	173.453	155.717	125.796	155.302	789.867	989.559	889.972	260.752	225.944	307.026	157.342	129.189	105.897	152.247	101.459	NA	NA	NA	NA	162.487	82.0494	138.693	63.4229	66.7596	145.451	137.941	887.889	869.215	1086.48	853.679	68.934	133.432	90.1674	36.4584	55.0799	66.3939
Bx42	610.337	527.225	773.028	963.808	1017.2	640.326	843.811	627.565	523.71	699.374	585.508	898.147	944.857	960.012	723.551	954.74	785.481	846.361	1000.23	641.394	706.97	640.576	749.803	888.115	980.034	881.899	820.405	1032.39	691.874	885.906	529.985	350.479	602.687	596.443	880.234	584.906	601.73	700.001	812.428	757.305
Bzd	351.764	275.074	272.1	377.779	419.424	206.692	156.019	183.456	126.195	129.073	139.351	248.823	258.222	189.11	233.797	282.011	NA	NA	NA	136.87	105.355	134.026	142.782	365.04	379.478	131.998	307.908	249.156	165.892	210.767	98.588	106.407	109.058	149.277	NA	NA	NA	335.417	339.659	320.558
C15	14.4381	10.4195	NA	NA	NA	13.9657	11.436	9.99018	21.2237	13.7312	28.6899	13.6341	4.89057	11.1241	11.0804	14.1793	16.5752	22.9189	21.0575	29.1212	21.7976	19.9321	31.9065	11.1293	9.1166	13.3911	6.1377	8.34495	14.152	15.422	11.9501	5.98542	19.6796	19.9925	25.1874	9.13916	9.20076	0	10.71	2.07481
C1GalTA	139.131	117.74	343.976	284.643	392.965	418.97	489.296	418.679	466.922	462.282	416.882	326.367	346.252	404.918	294.739	326.124	332.425	296.308	353.191	174.727	172.928	191.073	185.058	409.557	476.342	427.558	363.147	365.986	369.523	336.713	430.202	407.673	448.531	380.524	328.762	318.043	333.067	346.355	399.329	418.074
C3G	98.4414	368.849	1155.14	424.871	274.39	777.888	563.63	916.372	780.115	642.618	726.03	432.031	305.171	383.782	346.817	185.906	126.156	117.868	96.673	1336.66	736.033	1338.89	1332.1	243.731	126.493	557.643	242.439	290.881	908.87	806.226	990.66	774.114	1257.03	657.753	57.0031	80.4246	62.5652	158.594	247.859	184.658
C901	13.1255	2.08389	58.6739	28.255	77.4171	13.9657	17.9708	16.3476	8.60421	10.9849	8.78262	19.599	22.4966	24.4731	0	1.57548	2.76254	1.63706	2.87147	11.6485	14.5318	14.4336	17.5486	20.0327	49.0017	22.9562	82.8589	88.2181	11.0071	6.8542	14.3401	5.98542	11.4798	9.32983	0	0	0	100.261	96.3898	79.8801
CAH1	1807.38	1960.94	1141.21	1730.88	1888.39	1609.54	1664.75	1268.75	2597.32	2393.8	2426.93	1707.67	1605.08	1426.11	2373.42	2884.7	2816.87	1982.48	2906.89	860.531	916.227	861.203	974.744	2361.63	3193.09	1702.58	5312.18	4092.6	1290.97	1271.45	2137.27	2344.95	1866.28	1973.26	4098.92	2845.93	2854.08	4097.92	4695.56	4181.78
CAH2	31.5013	34.3843	514.13	430.103	467.442	1161.25	1106.02	1186.11	1167.88	886.117	762.331	351.931	420.589	314.813	2511.93	1408.48	448.452	309.405	372.335	2574.31	3091.63	2013.14	1634.41	1486.87	1750.39	1653.8	557.507	468.509	972.554	969.87	1034.87	766.133	1085.66	851.014	267.782	288.797	301.785	360.938	370.259	408.737
CAHbeta	245.447	225.061	199.491	233.365	208.732	194.821	249.957	203.436	290.249	320.394	331.983	150.827	185.842	147.951	207.204	203.237	220.082	170.254	222.061	144.878	151.13	145.023	152.354	181.407	245.009	171.215	166.741	144.248	238.225	240.754	296.959	296.611	277.154	294.556	234.641	290.625	244.74	164.063	182.07	151.461
CAP	NA	NA	1689.81	1535.19	1081.88	NA	NA	NA	2562.33	2279.37	2262.4	695.34	631.861	865.457	1649.87	2093.81	566.32	455.103	354.149	1814.98	1680.6	1532.02	1915.99	1867.49	1276.32	3335.34	2738.44	3208.04	NA	NA	3355.58	2505.89	3612.02	2669.66	270.433	290.625	338.588	1704.43	2226.14	2070.66
CASK	817.72	1317.02	2084.39	763.93	552.699	615.188	547.293	828.276	4147.8	5443.95	7388.53	1503.16	1058.32	1260.36	841.004	415.926	484.365	702.3	370.42	1492.46	1101.51	1587.01	1474.08	435.154	154.982	349.125	370.308	417.248	797.227	552.62	5416.36	5194.68	6686.14	5870.46	222.71	380.189	298.105	167.709	172.89	187.77
CBP	35.4389	36.4682	3.66712	9.41832	7.8397	12.5691	12.2528	10.8984	1.72084	1.83082	0	34.9374	18.5842	13.349	32.1332	1.57548	NA	NA	NA	7.28029	7.99246	6.87313	7.97663	102.389	96.8639	160.693	1.02295	1.19214	6.28976	17.9923	0	2.66018	1.63997	1.99925	NA	NA	NA	1.82292	3.05999	2.07481
CCAP	115.505	94.8172	10.2679	25.1155	15.6794	13.2674	24.5056	25.4295	8.60421	10.0695	16.9797	13.6341	7.82491	10.0117	23.2689	50.4153	23.942	40.9266	57.4295	3.64015	3.63294	2.74925	0.797663	25.5973	28.4894	8.60856	48.0786	46.4933	16.5106	11.9949	4.18252	4.65532	9.01981	11.9955	33.1413	29.2453	38.6432	36.4584	36.7199	31.1221
CCAP-R	24.9385	25.0067	41.0717	14.6507	29.3989	18.8537	3.26742	27.2459	20.0765	24.7161	24.0058	16.1905	20.5404	12.2365	5.54021	15.7548	7.36676	0	9.57158	19.6568	11.6254	15.1209	19.9416	15.581	11.3957	30.6082	9.20654	10.7292	19.6555	17.1355	25.6926	17.9562	18.0396	20.6589	7.95392	5.48349	11.0409	7.29168	12.24	13.4863
CCDC151	3.93766	1.04195	3.66712	7.32536	0.979963	0.698283	4.08427	0	0	0	0	1.70426	2.93434	6.67448	0	6.30191	3.68338	4.91119	1.91432	0.728029	3.63294	0.687313	0	0	1.13957	0.956507	1.02295	2.38427	0	0	0	0	0	0	5.30261	1.82783	3.6803	7.29168	6.11998	0
CCHa1	241.51	117.74	16.8687	19.8831	21.5592	49.5781	82.5023	47.2263	47.0364	38.4472	24.0058	51.9801	52.8181	68.9696	70.9147	61.4436	56.1715	76.9419	76.5727	8.73635	10.1722	12.3716	7.17896	74.566	72.9328	109.998	79.79	69.1439	29.0901	29.1304	35.2527	27.9319	29.5194	46.6491	54.3518	74.9411	44.1636	96.6147	73.4398	73.6557
CCHa1-R	18.3757	25.0067	23.4695	21.9761	11.7596	36.3107	44.927	30.8787	79.1588	48.5168	67.3334	19.599	11.7374	23.3607	13.2965	26.7831	42.3589	24.5559	38.2863	21.1129	15.2583	16.4955	26.3229	18.9197	4.5583	15.3041	26.5967	20.2663	38.5248	25.7033	51.3852	49.8785	78.7183	41.9842	31.8157	29.2453	27.6023	25.5209	30.5999	50.8328
CCHa2	784.906	767.915	404.116	390.337	404.725	761.129	1234.27	599.411	1184.51	1414.31	756.476	190.025	388.311	382.67	848.76	912.202	361.892	230.826	383.82	105.564	102.449	139.525	79.7663	134.664	270.079	219.997	272.105	401.75	686.37	676.853	1310.32	1765.03	988.899	1132.91	445.42	318.043	633.012	154.948	224.909	227.192
CCHa2-R	59.0649	21.8809	18.3356	11.5113	9.79963	21.6468	30.2236	33.6033	29.2543	28.3777	22.2493	36.6417	28.3653	45.6089	7.75629	25.2077	17.4961	26.193	30.6291	13.1045	13.8052	12.3716	14.3579	37.8395	26.2102	18.1736	37.8491	19.0742	19.6555	29.1304	34.0577	21.9465	25.4195	45.3163	46.3979	27.4175	16.5614	36.4584	44.3699	41.4962
CCKLR-17D1	43.3142	23.9648	13.935	12.5578	8.81967	60.0524	54.7293	64.482	80.8796	85.1332	81.9711	16.1905	8.80302	12.2365	42.1056	31.5096	NA	NA	NA	24.753	23.9774	28.8671	31.9065	32.2748	25.0706	48.7818	9.20654	13.1135	48.7456	41.982	76.4804	57.194	69.6985	82.6356	NA	NA	NA	10.9375	12.24	7.26183
CCKLR-17D3	185.07	125.034	60.1407	74.3001	73.4972	166.191	129.063	114.433	138.241	93.3719	80.2146	80.1004	79.2272	73.4193	103.048	124.463	135.364	98.2237	131.131	NA	NA	NA	NA	NA	NA	NA	189.246	107.292	95.1326	111.381	60.9453	43.893	97.5779	66.6416	226.687	153.538	180.335	218.75	253.979	209.556
CD98hc	2682.86	2407.94	2800.21	2933.28	3147.64	3311.26	3250.26	3084.24	3630.4	3522.5	3564.57	2684.22	2719.15	1945.61	2669.27	2364.79	3148.37	2871.41	2940.39	3051.9	3028.42	2992.56	3188.26	2250.34	2567.46	2595.96	4081.57	4786.43	2828.03	2831.64	3309.57	3139.02	3098.71	3959.18	3208.08	3924.35	3724.47	6515.12	6067.96	5960.93
CDC45L	145.693	92.7333	24.9364	33.4874	41.1584	70.5266	64.5315	86.2788	2.86807	2.74623	2.34203	56.2407	34.234	46.7213	255.958	327.699	260.599	248.833	239.29	34.2174	19.6179	22.6813	19.9416	32.2748	41.0247	39.2168	103.318	110.869	57.3941	80.5369	2.39001	5.32037	3.27993	5.99775	286.341	297.936	307.305	116.667	145.35	114.114
CDase	742.905	740.825	389.448	507.543	529.18	665.464	609.373	521.306	730.211	781.761	652.256	441.404	433.304	329.274	573.966	701.088	898.745	703.937	838.471	681.435	670.64	609.647	690.776	733.418	835.308	1198.5	1321.65	1351.88	522.05	617.735	549.703	603.862	509.209	504.477	889.514	679.953	695.577	1099.22	1297.44	1119.36
CG10000	0	0	63.0744	44.9986	67.6174	0	1.63371	0	0	0.915411	0	0	1.95623	0	0	0	0	0	0.957158	29.1212	26.1572	17.8701	14.3579	1.11293	0	0	0	0	0	1.71355	0	0	0	0	0	1.82783	0	0	0	0
CG10005	3.93766	0	33.7375	36.6268	31.3588	1.39657	1.63371	0.908198	1.72084	0.915411	1.17102	2.5564	0.978113	3.33724	16.6206	11.0283	5.52507	8.18531	0	44.4098	60.3068	36.4276	38.2878	8.9034	4.5583	5.73904	6.1377	8.34495	0.78622	0	1.19501	2.66018	2.45995	3.9985	0	1.82783	1.84015	0	4.58999	6.22443
CG10011	97.1289	282.368	1799.82	679.166	563.479	743.672	406.794	1072.58	658.509	305.747	431.519	620.352	508.619	515.047	821.059	291.463	439.243	389.621	347.448	1107.33	756.378	1224.1	1185.33	619.9	209.682	1061.72	98.2031	153.786	996.141	693.988	892.072	744.852	1101.24	526.469	161.73	402.123	301.785	65.6251	93.3298	64.3191
CG10013	NA	NA	0	0	0	0	0	0	0	0	0	0	0	0	0	0	0.920845	1.63706	0	0	0	0.687313	0	0	0	0	0	0	0	0	0	0	0	0	0	1.82783	0	1.82292	1.53	0
CG10014	0	1.04195	0.733423	0	4.89981	0	0	0	3.44168	4.57705	5.26957	6.81706	2.93434	5.56207	0	3.15096	1.84169	0	0.957158	0.728029	1.45318	1.37463	0	62.3238	68.3745	32.5212	35.8032	32.1877	0	0	2.98751	2.66018	0	1.33283	1.32565	1.82783	0	30.9896	48.9599	26.9725
CG10019	23.6259	47.9296	112.214	60.6958	42.1384	69.1301	85.7697	83.5542	46.4627	49.4322	68.5044	15.3384	12.7155	16.6862	48.7538	12.6038	10.1293	14.7336	10.5287	114.301	60.3068	133.339	145.972	32.2748	14.8145	60.2599	6.1377	2.38427	63.6838	80.5369	68.7128	71.825	92.6581	61.3103	5.30261	10.967	1.84015	3.64584	4.58999	4.14962
CG10026	299.262	384.479	86.544	150.693	108.776	1124.93	1494.84	968.139	363.098	297.508	332.569	358.748	470.472	397.131	1708.6	2353.76	266.124	227.552	374.249	369.839	440.312	406.202	260.038	830.243	1368.63	1090.42	202.544	209.816	603.817	586.891	289.789	384.397	356.692	269.232	380.463	444.163	452.677	153.125	166.77	139.012
CG10029	0	0	NA	NA	NA	0	0	0	0	0	0	0	0	0	0	0	0.920845	0	0	NA	NA	NA	NA	NA	NA	NA	0	0	0.78622	0	0.597503	0	0	0	1.32565	0	0	0	0	0
CG10031	400.328	456.373	495.794	1015.09	795.73	425.953	454.988	357.83	687.763	526.361	597.218	190.878	239.638	184.661	965.104	1454.17	1072.78	823.442	1038.52	1252.21	1161.09	1196.61	1632.02	322.748	521.925	193.214	284.38	261.078	362.447	349.564	414.667	891.827	404.251	503.811	1590.78	2686.91	2920.32	523.178	260.099	278.024
CG10032	527.646	788.754	0	0	0	9.07769	9.80225	8.17378	0.573614	0	0.585508	150.827	237.682	219.145	0	1.57548	101.293	122.78	76.5727	5.09621	5.08611	11.6843	4.78598	NA	NA	NA	NA	NA	15.7244	13.7084	0	0	0	0	127.263	93.2194	138.011	NA	NA	NA
CG10035	11.813	9.37753	5.13396	8.37184	7.8397	2.79313	0.816855	2.72459	3.44168	2.74623	3.51305	7.66919	12.7155	11.1241	0	7.87739	11.0501	13.0965	9.57158	8.73635	5.8127	7.56044	8.77429	83.4694	137.889	61.2164	64.4458	30.9955	1.57244	4.28388	1.19501	2.66018	0	5.99775	15.9078	10.967	14.7212	80.2085	82.6198	44.6084
CG10038	210.008	202.138	141.551	89.9973	111.716	138.958	160.103	123.515	123.327	136.396	125.884	117.594	176.06	114.579	142.937	159.123	195.219	196.447	248.861	144.15	170.748	166.33	106.089	130.212	177.774	64.0859	303.816	253.925	117.933	144.795	105.16	180.893	118.897	153.276	291.644	250.413	312.826	360.938	237.149	280.099
CG10041	5.25021	0	0	0	0	0.698283	0.816855	0	2.86807	0	0.585508	0	0	0	0	0	4.60423	4.91119	4.78579	0	0	0	0	4.4517	2.27915	0.956507	2.0459	1.19214	0	0	0	0	0.819983	0.666416	5.30261	3.65566	11.0409	5.46876	4.58999	6.22443
CG10050	40.6891	38.552	12.4682	24.069	8.81967	14.664	17.9708	19.0722	17.782	21.0544	31.0319	17.8948	23.4747	17.7986	19.9447	17.3303	22.1003	19.6447	18.186	45.1378	44.3218	44.6753	39.0855	51.1946	90.0264	22.9562	15.3442	20.2663	14.152	6.8542	23.3026	32.5873	16.3997	7.99699	23.8618	23.7618	33.1227	18.2292	19.8899	15.5611
CG10051	0	0	0	0	0	0	0	1.8164	2.29446	4.57705	4.09856	1.70426	1.95623	1.11241	7.75629	7.87739	10.1293	3.27412	2.87147	28.3931	15.2583	35.053	20.7392	0	0	0	0	0	0.78622	0	2.39001	4.65532	3.27993	2.66566	2.65131	5.48349	7.36061	0	0	0
CG10053	114.192	93.7753	93.8782	137.089	140.135	149.433	240.155	180.731	37.2849	44.8551	58.5508	126.968	164.323	105.679	47.6458	103.982	95.7679	91.6755	117.73	58.2423	90.0969	67.3567	77.3733	77.9048	161.82	52.6079	128.892	164.515	219.355	249.322	34.6552	61.1842	32.7993	61.9767	115.332	138.915	115.93	189.584	154.53	164.947
CG10055	490.895	430.324	250.831	211.389	231.271	319.814	482.761	423.22	201.912	349.687	322.029	340.853	362.88	438.291	258.174	365.511	325.058	502.578	469.965	345.086	391.631	384.895	391.652	169.165	153.843	208.518	2.0459	0	377.386	448.95	322.054	222.79	396.872	348.536	270.433	248.585	250.261	0	3.05999	2.07481
CG10062	15.7506	55.2232	1004.06	802.65	853.548	431.539	313.672	400.515	104.971	64.0787	94.8523	126.116	149.651	117.916	231.581	111.859	162.069	124.417	108.159	2033.39	1783.77	1635.81	1245.95	51.1946	76.3515	244.866	99.2261	65.5675	375.027	375.268	71.1028	167.592	54.9388	73.3058	92.7957	179.127	126.97	109.375	67.3198	64.3191
[truncated: 13,190 more rows]

## Sheet: RPKM
ID	ana1	ana2	ari1	ari2	ari3	ere1	ere2	ere3	mel1	mel2	mel3	pse1	pse2	pse3	sec1	sec2	sim1	sim2	sim3	vir1	vir2	vir3	vir4	wil1	wil2	wil3	yak1	yak2	ereN1	ereN2	melN1	melN2	melN3	melN4	simN1	simN2	simN3	yakN1	yakN2	yakN3
[truncated: 13,614 more rows]

[truncated: 1 more sheets: TPM]
