# Supplementary material for: Conservation of the behavioral and transcriptional response to social experience among Drosophilids
Source: Genes Brain Behav. 2018 Jul 9;18(1):e12487. doi: 10.1111/gbb.12487 (PMC7379240; doi:10.1111/gbb.12487)
Supplement: Supplementary file 8 — TABLE S6 Raw data for all figures. Raw data used to generate all figures and supplemental figures [file GBB-18-e12487-s001.xls]

## Sheet: Figure 1C
Species	T40-25	T40-50	T40-75	T40-100
ere
mel	NA	88.5106	64.6809	47.6596
pse	73.1915	47.6596	31.4894	51.9149
sim	114.043	179.574	88.5106	60.4255
wil	171.064	114.043	106.383	35.7447
We did four replicates for each species at each density, and generated an average aggregation curve for each run. T40 values are when the average curve went above 40% of flies in that assay.
40% of 25 D. melanogaster did not go to the food over the course of our assay, so we do not have a T40 for that species at that density.

## Sheet: Figure 1D
Time(min)	ananassaeMean	ananassaeSEM	arizonaeMean	arizonaeSEM	erectaMean	erectaSEM	melanogasterMean	melanogasterSEM	pseudoMean	pseudoSEM	sechelliaMean	sechelliaSEM	simulansMean	simulansSEM	virilisMean	virilisSEM	willistoniMean	willistoniSEM	yakubaMean	yakubaSEM
0.851064	0.0326389	0.0302177	0.285417	0.152179	1.20625	0.292397	0.0388889	0.0360041	0.0951389	0.0880815	0.0118056	0.0109298	1.01111	0.651555	0	0	0.770139	0.204285	0.340278	0.26969
1.70213	0.00625	0.00442643	0.768056	0.44177	12.2771	1.97637	0.245833	0.14004	0.118056	0.0823855	0.964583	0.565373	3.54375	1.7228	0.484722	0.208939	5.63056	0.888718	0.379167	0.204153
2.55319	0.136111	0.117732	0.788889	0.440899	22.1951	2.45773	0.471528	0.422061	0.167361	0.154176	1.06736	0.626847	5.74861	2.57243	0.378472	0.217088	8.27222	0.836401	0.742361	0.299413
3.40426	0.166667	0.154303	0.666667	0.457738	32.5292	2.44297	1.62361	1.1402	0.341667	0.192879	1.425	0.587671	7.84375	3.4236	0.452778	0.278614	9.65	1.18214	1.21528	0.360589
4.25532	0.263889	0.162345	0.666667	0.457738	38.3493	2.8611	2.62917	2.04235	0.863889	0.444636	1.72986	0.732699	9.52014	3.71937	0.382639	0.226521	12.2354	1.50888	0.844444	0.368715
5.10638	0.166667	0.154303	0.666667	0.457738	40.9292	2.42094	3.40764	2.34847	1.125	0.41296	1.91111	0.851181	11.4646	4.13841	0.635417	0.28307	12.2979	1.23224	1.44653	0.532767
5.95745	0.313194	0.183956	0.833333	0.441858	44.6569	2.44248	4.30694	2.90001	2.76528	0.779169	2.21389	0.96021	13.4167	4.53065	0.543056	0.226187	13.9285	1.28112	1.68611	0.460818
6.80851	0.5	0.316228	0.666667	0.457738	47.5208	2.1858	4.97986	3.39547	5.51458	1.12459	2.45	1.06759	13.6569	4.35192	0.653472	0.279527	13.7757	0.960973	2.49861	0.47898
7.65957	0.674306	0.310597	0.666667	0.457738	50.8382	1.56368	5.42153	3.39906	6.62639	1.42829	2.86111	1.1518	14.4062	4.56105	0.695139	0.315254	15.2167	1.27102	2.43611	0.621278
8.51064	0.61875	0.293301	0.666667	0.457738	53.3757	1.64417	5.54167	3.46198	7.90556	1.67193	2.41944	1.01406	15.4118	4.41501	0.666667	0.308607	16.4361	1.21868	2.04167	0.7299
9.3617	0.516667	0.240048	0.666667	0.457738	53.0972	0.839681	6.40556	3.51412	9.84306	2.14242	2.475	1.01438	15.6312	4.43363	0.601389	0.388179	17.1819	1.03218	2.10347	0.620006
10.2128	0.502083	0.315668	0.666667	0.457738	56.6972	1.12827	7.08125	3.88211	11.3257	2.67991	2.9625	1.01256	16	4.48486	0.711806	0.413198	17.9597	1.38708	2.69653	0.618556
11.0638	0.50625	0.314582	0.666667	0.457738	56.9965	1.07843	9.29167	4.29802	14.3597	3.02342	2.92222	1.00564	17.4167	5.17958	0.504167	0.317379	18.5965	1.49835	2.31528	0.854038
11.9149	0.527778	0.309676	0.666667	0.457738	60.4076	1.53156	7.65486	4.13755	15.384	3.48001	3.06736	0.844215	17.0056	4.91089	0.520833	0.323441	19.0958	1.6341	2.52917	0.834509
12.766	0.697917	0.294252	0.666667	0.457738	59.9681	1.35894	7.61111	3.84973	16.4917	3.39807	3.00486	0.974029	17.1313	4.7036	0.536806	0.327857	20.9701	1.67541	2.53472	0.824359
13.617	0.813194	0.417611	1.25764	0.477832	62.2569	1.51102	8.76667	3.7023	18.4569	3.74204	3.14028	1.07323	17.5646	4.71235	0.474306	0.283296	22.8944	2.12577	2.69375	0.93333
14.4681	0.700694	0.326327	0.915278	0.419686	62.8917	2.08391	8.1	3.74773	20.5986	3.90233	3.55208	0.871347	18.8924	4.78463	0.778472	0.344573	23.6507	1.85326	2.84028	1.07594
15.3191	0.5	0.20702	1	0.58554	65.1806	1.98089	8.30417	3.67587	22.2896	4.44002	3.63958	0.991876	20.0688	5.39324	0.86875	0.391063	23.6417	1.39039	3.09306	1.08649
16.1702	0.5	0.20702	1.33542	0.742585	64.725	1.43694	8.30208	3.85301	23.5118	4.56274	3.56181	0.982632	20.141	5.29896	0.909028	0.385923	24.0479	1.3148	3.03403	1.08
17.0213	0.507639	0.210278	1.35694	0.740973	66.4583	1.58869	8.02569	3.69551	26.0799	4.60337	3.57708	0.987649	20.6194	5.37965	0.833333	0.371612	25.1465	1.6229	4.04375	1.48426
17.8723	0.54375	0.198616	1.69653	0.706693	67.1382	2.08625	7.78681	3.64292	25.6854	4.62243	4.28194	1.08476	20.2299	5.31154	1.12986	0.439811	25.0799	1.46314	4.00139	1.60327
18.7234	0.5	0.20702	1.66667	0.661888	69.2486	2.24485	8.12847	3.67517	25.9826	4.57431	4.12569	1.18812	20.4792	5.38748	0.940278	0.411132	25.7354	1.67058	4.00833	1.78178
19.5745	0.5	0.20702	1.52708	0.730157	68.7569	1.42677	8.13403	3.7482	26.6326	4.67893	4.275	1.18634	20.6389	5.42416	0.834028	0.371986	26.0056	1.66147	3.77708	1.71249
20.4255	0.511806	0.202368	1.5	0.707107	70.4062	2.12167	8.54097	3.92058	27.0229	4.44613	4.59028	1.25588	21.0875	5.43202	0.8625	0.387932	27.2188	1.45084	4.02361	1.84068
21.2766	0.5	0.20702	1.60278	0.731716	71.025	2.94288	8.96111	4.18901	26.6167	4.4677	4.82708	1.18111	22.2035	5.86125	0.677778	0.316896	28.1535	1.92157	4.29097	1.82719
22.1277	0.5	0.20702	1.50486	0.70771	69.9646	2.76371	8.74653	4.13488	27.875	4.61505	5.03056	1.29676	23.0194	5.78761	0.700694	0.333917	28.2993	1.79112	4.22153	1.79586
22.9787	0.510417	0.211509	1.5	0.707107	71.5972	2.32253	8.39444	3.9519	28.6278	4.40941	4.87986	1.21937	22.7493	5.72614	0.702083	0.335416	28.0924	2.08208	4.62569	1.57467
23.8298	0.524306	0.218014	1.50833	0.714185	71.3736	2.42797	8.63333	4.08173	29.7875	4.42935	5.27292	1.00858	24.3056	6.43784	0.684722	0.318942	28.7854	1.88135	4.87083	1.82508
24.6809	0.522222	0.217002	1.46944	0.681274	72.2569	2.31457	8.77014	4.22213	28.3701	4.59638	5.70486	1.08272	23.6389	6.30538	0.978472	0.477018	28.8951	1.76947	5.01181	1.61303
25.5319	0.521528	0.216668	1.46875	0.663039	72.5451	2.58932	9.30694	4.18404	28.1215	4.19212	6.08333	1.07231	25.2153	6.62268	0.939583	0.511968	28.7653	1.8932	5.19306	1.75212
26.383	0.5	0.20702	1.33681	0.70261	73.2681	3.00507	9.33542	4.19301	28.8535	4.48925	5.775	1.01586	26.1819	6.57838	0.859028	0.572976	30.3181	1.90965	5.10278	1.85704
27.234	0.505556	0.204771	1.37639	0.690756	73.1882	2.28669	8.74444	4.11258	30.0465	4.39878	5.87431	1.11849	26.6847	6.63718	0.797917	0.473533	30.1007	2.24667	5.26806	1.8297
28.0851	0.595833	0.250656	1.35764	0.696156	76.4764	2.07328	9.00694	4.18631	30.0354	4.40504	6.15556	1.1783	26.4319	6.59971	1.04375	0.66912	30.5521	2.13211	5.375	1.82126
28.9362	0.690972	0.194937	1.33333	0.703732	76.9708	1.35181	9.01667	4.60851	30.8729	4.65699	6.24722	1.15534	27.359	7.00712	1.28264	0.643763	29.6958	1.8625	5.38958	1.82493
29.7872	0.666667	0.19518	1.33611	0.703511	76.8035	2.65814	9.32639	4.46875	31.4444	4.99355	6.43056	1.17661	28.6313	7.71826	1.41528	0.47007	29.9931	2.40953	5.51736	1.96408
30.6383	0.677083	0.189228	1.33333	0.703732	77.8264	2.66763	9.04722	4.38305	30.734	5.18094	6.41875	1.17395	29.1292	7.59269	2.02431	0.789388	30.0556	2.11493	5.66944	2.06503
31.4894	0.671528	0.192365	1.32986	0.700631	78.1292	2.70793	9.01111	4.20122	31.2181	5.03411	6.71111	1.20623	29.2882	7.44922	2.25417	0.964578	31.1007	2.09092	5.68611	2.24701
32.3404	0.688889	0.202628	1.33333	0.703732	77.8736	2.71145	9.53681	4.16089	29.6028	4.57858	6.67222	1.19838	29.541	7.39167	2.40972	0.894	30.6257	2.00078	5.66667	2.26358
33.1915	0.677778	0.188842	1.61042	0.727584	77.3097	2.34076	8.48819	4.13209	30.2	4.2879	6.97292	1.11732	30.1507	7.33956	2.61111	1.01039	31.2194	2.1085	5.54583	2.30892
34.0426	0.666667	0.19518	1.16806	0.556279	78.8694	2.52105	9.46875	4.57966	30.1715	4.17765	6.92917	1.2845	30.3993	7.28974	2.52222	0.993635	31.8687	2.02062	5.86389	2.17769
34.8936	0.666667	0.19518	1.16181	0.552107	76.4917	2.20966	10.3049	4.83265	30.4514	4.36716	6.74861	1.27509	30.1438	7.39194	2.44375	0.914064	31.4604	2.21174	6.05347	2.22675
35.7447	0.666667	0.19518	1.16667	0.556349	77.666	2.62921	10.5042	4.78262	30.4604	4.15328	6.75694	1.27246	32.0667	7.66437	2.75903	0.916145	31.7875	2.40278	6.26111	2.08736
36.5957	0.833333	0.284521	1.16667	0.556349	78.084	1.88478	10.8083	5.55277	31.4819	4.31731	6.93403	1.16299	32.4285	7.71012	2.68333	0.812475	31.8549	2.81937	6.325	2.07793
37.4468	0.833333	0.284521	1.33333	0.569043	79.6458	2.18705	11.5708	5.78205	32.4882	5.26682	7.45	1.00316	33.4	7.78672	2.84097	0.896736	32.9701	2.57657	6.55833	2.02811
38.2979	1.19375	0.346318	1.33333	0.569043	78.1778	1.67447	11.6486	5.60855	33.5639	4.68723	7.62639	0.985263	33.459	7.79683	2.94306	0.890265	33.6833	2.37966	6.41667	2.06545
39.1489	1.01319	0.331528	1.68611	0.696025	78.1465	1.01135	11.5639	5.47372	33.1181	4.27909	8.03472	0.986135	33.566	7.87026	2.75278	0.802223	33.3326	2.03815	6.475	1.98748
40	1.12292	0.362221	1.82708	0.837036	79.7278	1.47597	11.7299	5.49959	33.0424	4.14575	8.08681	1.11078	32.5208	7.44578	2.42986	0.705311	34.5063	2.08624	6.48333	2.04158
40.8511	1.425	0.314038	1.87639	0.827073	80.2208	1.39624	11.4625	5.40086	34.1882	5.05938	7.89097	0.994182	33.1021	7.65976	2.88958	0.838088	34.6597	1.86675	6.45347	2.03422
41.7021	1.08333	0.373652	1.83333	0.842332	81.8056	1.8282	11.4979	5.04994	34.7535	5.03337	7.59097	0.973982	34.0979	8.34988	3.12917	0.862564	35.0438	1.78159	6.69653	2.06709
42.5532	1.02639	0.352037	1.83333	0.842332	80.9243	1.89418	11.4215	4.94175	36.0458	5.1093	7.77847	0.987863	34.7167	8.09701	3.35625	0.986123	37.0625	1.99594	6.70972	2.04492
43.4043	0.954861	0.317106	1.83333	0.842332	81.1382	1.96155	11.6736	4.89349	36.5618	4.90428	8.00278	1.01914	35.8007	8.04371	3.41736	0.990247	37.5701	1.84183	6.85347	2.0167
44.2553	1.01111	0.332539	1.55	0.714643	79.5785	2.27169	11.4493	4.66376	36.9368	4.993	8.26806	1.14836	35.8576	7.85107	3.53264	1.08223	37.0083	2.20347	7.07986	2.0571
45.1064	1.26597	0.302402	1.5	0.707107	79.4049	2.50314	11.8493	4.83216	37.259	4.95228	8.09236	1.14769	36.4542	7.61885	3.45139	0.95509	37.9875	2.49782	7.31458	2.03246
45.9574	1.16667	0.292755	1.5	0.707107	80.2812	2.62763	11.8271	4.86216	36.6507	5.07146	8.44444	1.24891	37.1222	7.79927	3.39306	0.897873	37.1299	2.33733	7.38472	2.15426
46.8085	1.16667	0.284521	1.83333	0.807701	82.3194	2.36498	12.0458	5.17133	37.2743	4.80269	8.25625	1.12338	38.2271	7.7576	3.20139	0.952419	37.85	2.60526	7.04444	2.24059
47.6596	1.21806	0.283336	1.83542	0.807777	80.4542	2.65355	12.2403	5.53951	36.3201	5.12462	8.59792	1.22329	38.9382	7.90623	3.36042	0.993508	36.2701	2.81922	7.38056	2.08628
48.5106	1.22639	0.275686	1.83333	0.807701	80.5438	2.49505	13.1521	5.48736	36.4486	4.76866	8.75139	1.34915	40.1868	7.8328	2.90764	0.945653	37.216	3.13907	7.49097	2.29763
49.3617	1.325	0.305602	1.83333	0.807701	80.6222	2.13317	13.7271	5.83645	35.9632	4.87672	9.42917	1.52339	39.9597	7.65483	2.84028	0.992512	37.309	3.2064	8.19792	2.48414
50.2128	1.53681	0.206315	1.83333	0.807701	81.2854	2.29914	14.1396	6.11653	36.1451	4.96397	9.56597	1.42487	40.0951	7.71805	2.91389	0.870712	38.1639	3.04237	8.19861	2.47951
51.0638	1.5	0.20702	1.83333	0.807701	81.1778	2.38538	14.6694	6.13948	36.0826	5.38197	9.46944	1.53033	40.4833	7.74728	3.01736	0.791156	37.7285	3.16993	8.59931	2.58666
51.9149	1.51736	0.200348	1.66667	0.661888	81.3104	2.40044	14.5437	5.88745	36.6389	5.40254	8.49097	1.54213	41.1743	7.96556	3.10486	0.752519	37.2514	2.83865	8.50764	2.62078
52.766	1.66875	0.19522	1.66806	0.661289	80.1312	2.48921	15.2153	6.31666	36.8236	5.45924	8.53958	1.84546	40.8743	7.79866	2.89444	0.984951	36.8854	3.11154	8.45417	2.69514
53.617	1.575	0.192439	1.66667	0.661888	79.9326	2.67129	15.4278	6.17295	38.4757	5.92773	8.44097	1.93069	41.0785	7.91447	3.09236	0.919465	37.7625	3.00268	8.36181	2.51556
54.4681	1.64167	0.27967	1.66667	0.661888	78.9493	2.8575	15.7201	6.45773	39.4924	6.01576	8.60833	1.89593	40.7083	7.2607	3.13681	0.773141	37.9785	2.91124	8.56528	2.49953
55.3191	1.78819	0.347911	1.66667	0.661888	81.4118	2.96151	16.0868	6.0942	39.3076	5.31762	8.7125	1.89988	40.4132	7.35646	3.40069	0.933727	38.7556	3.03845	8.30278	2.4855
56.1702	1.60278	0.26341	1.66667	0.661888	80.9681	2.65219	16.3951	6.1215	40.7062	5.77376	8.61667	1.87144	41.2854	7.37947	3.37847	0.927928	39.1264	2.88233	8.68056	2.45614
57.0213	1.59722	0.258502	1.50486	0.705351	79.2292	3.14882	16.8229	6.10208	38.7375	5.47554	8.75694	1.86654	41.8139	7.87031	3.67917	1.30774	40.5167	3.29482	9.11736	2.64018
57.8723	1.54931	0.23107	1.5	0.707107	80.1826	2.95645	16.8667	5.75296	39.1583	5.42514	8.79236	1.86727	41.9153	7.56711	3.76181	1.19621	40.9208	2.96047	9.55139	2.74221
58.7234	1.50139	0.206448	1.50417	0.706612	82.7521	2.39447	17.5021	5.91798	39.8576	4.82062	9.26458	1.96342	41.6049	7.48344	3.54514	1.31221	41.4118	2.84323	9.85833	2.68208
59.5745	1.52778	0.204832	1.63125	0.701616	80.0549	1.90979	18.4139	6.27515	39.6986	5.53017	9.10694	1.94463	42.9882	7.2318	4.22361	1.46939	40.6083	2.80699	10.2292	2.55332
60.4255	1.50139	0.193615	1.5	0.707107	80.2139	2.9229	19.4326	6.25445	39.9792	5.19915	9.09514	1.95779	43.091	7.55989	3.85972	1.59914	40.2257	2.84608	10.2896	2.60435
61.2766	1.62153	0.188915	1.5	0.707107	81.1097	2.82477	20.1479	6.14326	39.7382	5.03438	9.41319	2.04412	43.5194	7.41446	4.15139	1.33624	41.1556	3.23966	10.3215	2.4414
62.1277	1.51597	0.203014	1.8	0.785281	81.2139	2.49733	20.8681	6.98099	40.2687	5.78168	9.25069	2.07624	44.559	7.50914	3.88958	1.49271	41.1424	3.0359	10.9764	2.56689
62.9787	1.72431	0.178287	1.8	0.785281	81.9799	2.35271	20.9785	6.88195	40.5521	5.72074	9.05139	1.86587	45.2354	7.70862	3.84792	1.32266	41.084	3.18288	10.8972	2.5612
63.8298	1.52014	0.212649	2	0.763763	81.2229	2.35776	20.7375	6.82067	41.9681	5.69764	9.14097	1.79169	44.5382	7.66925	3.45694	1.41784	42.1861	2.96579	11.0257	2.72972
64.6809	1.53194	0.218873	2	0.763763	81.0208	2.73321	21.6243	6.9813	42.1847	5.63949	9.07222	1.79543	44.7792	7.83864	3.06736	1.19228	42.6431	3.18048	11.1438	2.57002
65.5319	1.72361	0.306163	2	0.763763	84.0187	2.06068	22.7	6.82528	42.0597	4.95098	8.75069	1.5224	44.2771	7.82688	3.77917	1.69364	42.6347	3.01012	11.1715	2.57686
66.383	1.88403	0.34683	1.80417	0.783298	81.5514	2.38936	24.65	6.85198	42.8271	5.1111	9.08403	1.79857	43.7569	7.66964	3.8125	1.36656	42.784	3.08856	10.9569	2.4948
67.234	1.98681	0.276137	1.81083	0.785918	82.4556	3.09988	23.1819	7.03908	42.9799	5.48647	10.4424	1.88733	44.8215	7.93028	4.21875	1.52688	42.8368	2.71255	10.9674	2.54526
68.0851	1.87986	0.277278	1.79833	0.783867	81.7931	2.50391	23.7535	7.12799	43.4688	4.88015	9.06389	1.83526	44.6632	7.67682	3.97014	1.32027	42.4618	3.1082	10.8771	2.38838
68.9362	1.84792	0.286301	1.8	0.785281	84.0354	2.47714	24.2812	6.989	43.7174	5.05403	9.5	1.74025	45.3125	7.25967	4.29236	1.41032	42.5743	2.66819	10.5771	2.57516
69.7872	1.90208	0.304151	1.8	0.785281	84.2618	2.30992	25.3285	6.84675	44.6431	5.46745	9.75556	1.66348	46.5569	7.66295	4.35556	1.20878	42.0535	3.00384	10.7764	2.52233
70.6383	2.05625	0.343918	1.8025	0.785417	82.3472	2.5757	24.8458	7.35557	45.1715	4.94664	9.59861	1.66648	46.2035	7.42766	4.12639	0.979955	44.159	3.17877	10.5125	2.40968
71.4894	1.85694	0.289159	1.8	0.785281	83.7875	2.19598	25.3257	6.87706	45.291	4.67545	9.26042	1.53582	46.6292	7.63161	3.60903	0.677647	45.2792	3.56475	10.8451	2.34546
72.3404	2.00208	0.338067	1.845	0.776759	82.8438	2.38141	25.7812	7.28415	47.4618	4.91663	9.43542	1.52351	46.5674	7.72787	4.575	1.08803	45.1903	3.4768	11.0278	2.46997
73.1915	1.875	0.290967	1.80083	0.785105	83.2562	2.88609	26.109	6.45397	47.5014	4.89851	9.4375	1.52355	47.9583	7.67302	4.65208	0.929135	43.6333	3.09884	11.4993	2.40878
74.0426	2.0875	0.387557	1.8	0.785281	83.4403	2.52459	26.2201	7.10708	48.6917	5.67743	9.95417	1.60413	48.4694	7.44638	4.79722	1.10665	44.6049	3.15089	11.6722	2.31514
74.8936	2.00903	0.412636	1.8	0.785281	83.1708	3.21785	26.4806	7.02254	49.4646	5.57333	9.90972	1.60462	48.3167	7.4185	4.5	0.838817	43.6639	3.17351	11.8396	2.2614
75.7447	2.02431	0.406293	1.8	0.785281	81.5875	2.83551	26.6431	6.49937	49.0444	5.64239	9.93611	1.60466	46.8514	6.77093	4.96944	0.871468	43.6799	3.49731	11.4931	2.12161
76.5957	2.01597	0.414303	1.8	0.785281	83.9021	2.81414	27.3389	6.98327	48.9521	5.39521	10.2451	1.58834	47.9368	6.95601	4.97708	0.839075	45.8694	3.62182	11.6653	2.0609
77.4468	2.02639	0.414634	1.6	0.795822	82.6292	2.39394	27.1382	7.10109	49.241	5.16764	10.6167	1.87125	48.184	7.16506	5.07569	0.920379	45.2764	4.0076	11.4458	2.0724
78.2979	2.09653	0.421379	1.6	0.795822	83.6181	2.5582	28.0069	7.13778	51.0896	4.73913	10.6319	1.88399	48.5812	7.36195	5.4	0.874289	47.2118	3.91971	11.6944	2.04208
79.1489	2.2	0.36909	1.8825	0.79323	81.316	2.72085	28.6708	7.1296	51.0993	5.10274	10.6007	1.89047	48.1715	6.79055	5.82778	1.03459	45.8056	3.77087	11.6778	2.19748
80	2.34722	0.510326	1.6175	0.79323	81.5701	2.86154	29.8792	6.9631	49.9361	4.73918	10.3493	1.88773	49.5847	7.58792	5.57014	1.14578	46.1465	3.80143	12.1299	2.12402
80.8511	2.39514	0.552046	1.6325	0.791258	83.0146	2.59457	29.6375	6.93939	52.084	4.47814	10.4396	1.89169	48.609	6.8974	6.24167	1.20528	46.4375	3.24376	12.0556	2.02977
81.7021	2.61736	0.451045	1.6	0.795822	84.0757	2.38908	31.1444	6.88363	51.6479	4.39253	10.416	1.88914	48.2521	7.01531	5.81806	1.1515	45.6444	2.87272	12.5528	2.10544
82.5532	2.53542	0.659805	1.6	0.795822	85.659	2.64003	31.3681	7.12644	51.4458	5.34252	10.3271	1.91882	48.6319	6.85755	5.97153	1.25348	46.5083	3.96375	13.0715	2.16134
83.4043	2.54236	0.655963	1.6	0.795822	84.4528	2.7418	30.6424	6.83969	52.4049	5.47228	10.1118	1.99368	49.9736	6.9156	5.93333	1.04897	47.2556	3.35442	13.1153	2.13276
84.2553	2.52014	0.663049	1.6	0.795822	83.9333	2.86352	32.0722	6.41782	53.241	5.08394	10.2493	1.91964	49.975	7.09754	6.07361	1.01049	45.75	3.383	13.3083	2.09119
85.1064	2.47153	0.669857	1.6	0.795822	85.6139	2.66064	31.6861	6.36432	53.4715	4.74635	10.2708	1.90492	50.959	7.749	5.78958	0.971474	46.6889	3.86119	14.0076	2.0904
85.9574	2.51319	0.664589	1.8	0.730297	84.7049	2.65773	31.9028	6.13791	53.166	4.1387	10.4285	1.9151	50.5611	7.00008	6.34583	0.933451	47.8493	4.00753	14.2597	2.11608
86.8085	2.69236	0.828251	2	0.912871	84.0257	2.71116	33.2361	6.25629	53.1194	4.6136	10.6007	1.90044	51.4813	7.76156	5.62986	1.013	48.3111	3.70286	14.3361	2.08417
87.6596	2.67361	0.814086	2	0.912871	84.8674	2.96455	32.7285	6.15015	53.9826	4.1266	10.5486	1.90213	50.7188	7.65114	6.42014	0.976562	48.4556	3.85793	14.416	2.01228
88.5106	2.74792	0.821972	2.13333	1.03459	83.5778	2.8413	33.7965	6.13981	54.5458	4.79894	10.3778	1.93881	50.8007	7.37239	6.31111	1.10959	47.3285	3.36663	14.1007	1.8603
89.3617	3.20972	0.745399	2	0.912871	83.4479	2.53951	35.2361	6.00263	55.3986	5.07584	10.5389	1.95483	49.5583	6.92637	5.98333	1.01459	48.6611	3.94961	14.8083	1.93005
90.2128	2.96042	0.936434	1.82167	0.725605	83.475	2.4647	34.5569	5.6138	53.9535	4.80622	10.9208	1.79062	51.8125	7.37985	6.04514	1.25905	48.5028	3.95978	14.3528	1.99232
91.0638	2.92292	0.956906	1.82	0.725948	85.8146	2.84258	35.1549	6.03815	55.2222	5.06349	10.9778	1.78533	52.5417	6.77982	6.04722	1.25769	48.3563	3.86873	14.6715	1.93197
91.9149	2.85417	0.970828	1.79833	0.730679	85.8868	3.30286	35.4347	5.58717	53.7528	5.42082	11.3604	1.69773	51.8021	6.7523	5.38125	1.02155	48.2951	4.05719	14.7576	1.95463
92.766	3.07639	0.951529	1.6	0.795822	84.9417	2.80043	34.8979	5.65819	53.6958	4.93392	11.2785	1.72361	51.0222	7.13247	5.61181	1.17948	48.1431	4.05363	14.9222	1.97128
93.617	2.74931	1.00302	2	0.763763	82.4965	2.9202	34.3347	5.77041	54.3	5.10729	11.6062	1.64296	52.675	7.22133	5.79861	1.26014	49.0806	4.05208	14.9833	1.94488
94.4681	2.66736	1.01463	1.8	0.785281	85.1236	3.08914	35.2757	5.95446	55.2653	5.29435	11.3979	1.75102	53.3264	6.46399	5.46042	1.00952	49.2833	4.61569	15.0264	1.98703
95.3191	3.01111	1.14231	1.8	0.785281	85.2736	2.93967	35.875	5.78445	55.9243	5.75766	11.4674	1.76952	53.4854	6.87953	5.24375	1.05157	48.4139	4.08084	14.8882	2.04026
96.1702	2.76875	1.23484	1.8	0.785281	86.2486	2.61508	37.3181	6.09361	55.4326	5.21518	11.259	1.83625	55.0799	7.16925	5.20069	1.01389	49.3535	3.87535	15.2583	2.19012
97.0213	2.74167	1.23084	1.915	0.767694	84.4285	2.73027	37.8958	5.75054	55.7722	4.98298	11.9076	1.69357	53.7597	6.70177	5.38681	1.05583	50.7479	4.10948	15.6569	1.75648
97.8723	2.67847	1.18463	1.8	0.785281	85.8042	2.79384	37.7618	5.67228	56.3681	4.84593	11.9819	1.72558	54.6444	7.05502	5.73611	1.25152	50.0924	4.28246	15.975	1.91823
98.7234	2.67014	1.1875	1.77583	0.764808	85	2.9241	38.0375	5.72175	56.7417	5.03739	12.0417	1.69497	54.4035	7.29144	5.63264	1.16698	51.1285	4.82143	15.8674	1.85312
99.5745	2.84236	1.15568	1.77833	0.779595	85.4028	2.21161	38.6472	5.32055	56.5028	5.12023	12.159	1.76948	54.3549	6.68598	5.72847	0.998283	50.6285	4.10395	16.3993	1.6214
100.426	3.14167	1.29366	1.8	0.785281	85.0035	3.42855	40.3813	5.98916	55.3715	5.2905	12.0694	1.69491	54.2299	6.43085	5.51042	1.00185	50.4743	4.06217	16.7444	1.75254
101.277	3.17778	1.29493	1.46833	0.506522	85.4069	3.3693	41.3278	5.98562	55.7965	5.53769	12.6681	1.82807	54.8806	6.7193	5.375	0.929495	52.0229	4.39922	16.5174	1.89703
102.128	3.02569	1.13922	1.94917	0.722458	84.5493	3.07921	41.5243	6.24915	56.7167	5.05691	12.7743	1.83711	56.2861	6.15025	5.60556	1.12537	51.9361	3.46598	16.6125	1.81454
102.979	3.37292	1.09332	1.80167	0.605647	84.8847	2.9104	42.0972	6.41455	58.6576	4.89122	12.8514	1.67862	55.1854	5.73917	5.63819	1.17741	52.1514	4.40979	17.1076	1.71028
103.83	3.10625	1.13857	1.91417	0.766996	86.6229	3.32376	42.7958	6.03175	59.1368	4.90859	12.791	1.72656	57.6542	6.39384	5.65833	1.18785	53.5764	4.32724	16.8208	1.84335
104.681	3.25139	1.1448	1.7825	0.770447	85.2451	3.3931	43.3542	5.26098	58.1187	4.80213	12.7785	1.73667	57.4799	6.11785	5.56528	1.18173	53.3382	4.05488	16.6076	1.73532
105.532	3.01458	1.15525	1.7625	0.753551	84.7181	3.02701	43.7889	5.65112	59.5042	4.51007	12.7139	1.73164	57.6958	5.89947	5.91528	1.53696	53.9507	4.30597	16.575	1.66709
106.383	3.01597	1.14441	2	0.957427	85.3292	2.63811	43.8479	5.96146	59.4326	4.45547	12.4347	1.72235	57.2083	6.13003	6.28819	1.55624	52.9931	4.26137	17.1069	1.70077
107.234	3.20486	1.15112	2	0.957427	85.3063	3.01463	44.4201	5.80595	59.3375	4.70322	12.591	1.75901	57.6562	6.24117	6.10208	1.48844	51.4625	4.14934	17.1924	1.72579
108.085	3.38819	1.30158	2	0.957427	85.8222	2.63883	45.1153	5.47554	59.5632	5.58536	12.4618	1.73086	56.3792	5.7035	6.07153	1.24078	51.8576	4.15347	17.5813	1.68641
108.936	3.37153	1.30004	2	0.957427	85.6465	2.17792	46.8368	5.80196	59.2785	5.84671	12.8458	1.71178	58.6569	5.91425	6.60208	1.25697	52.4215	4.15413	17.4639	1.71924
109.787	3.54375	1.26288	1.67167	0.659871	83.8542	2.6259	48.1875	5.31159	59.6882	4.8822	13	1.65273	58.4688	6.18963	6.53819	1.50388	52.8806	4.23173	17.7576	1.84303
110.638	3.81667	1.42979	1.99083	0.949452	85.3368	2.68012	49.2035	5.66468	60.8347	4.58205	13.1069	1.80694	58.6625	6.20866	6.19028	1.38463	52.9785	4.48449	17.7528	1.79535
111.489	4.04306	1.36424	2	0.957427	84.7812	2.40696	48.9611	5.1297	59.5951	4.71596	13.3743	1.89323	58.2097	6.4184	6.78333	1.40902	52.3708	3.96821	17.9181	1.90667
112.34	3.96806	1.27765	2	0.957427	85.0639	2.87494	48.5208	5.03046	58.6007	4.46837	13.2653	1.74309	59.0569	6.48215	6.80486	1.40816	52.6951	3.99303	18.3389	1.98917
113.191	3.84653	1.23999	2	0.957427	84.0181	3.14091	49.7271	5.54117	57.7556	4.73846	13.4104	1.82186	59.6771	6.36435	7.13958	1.25042	52.6201	3.64274	18.8097	1.96509
114.043	3.97014	1.24939	2	0.957427	84.7111	2.43147	49.6007	5.61641	57.0764	4.52665	13.5118	1.81832	57.7868	6.30674	6.85278	1.06241	53.6368	4.00535	18.7681	2.10793
114.894	4.29167	1.29948	2	0.957427	85.2264	3.10185	50.5278	5.80608	57.4236	4.8076	13.3056	1.79481	58.3521	6.47226	7.09097	1.07177	53.2431	3.78985	18.7132	1.8383
115.745	4.46458	1.35104	2	0.957427	85.8187	3.03195	51.6361	5.56442	57.85	4.23593	13.2389	1.78614	58.8604	6.54086	7.48264	0.974661	53.641	4.23455	18.8868	1.97665
116.596	4.91528	1.30494	1.98083	0.940759	84.9889	3.23316	50.9104	5.68293	58.1653	4.55758	13.3097	1.76604	58.9882	6.32945	6.96389	0.598904	53.0118	4.01201	18.8743	1.86903
117.447	4.93819	1.28239	1.83917	0.801833	83.591	3.63265	52.1812	5.32222	58.4743	4.98372	13.2125	1.94277	59.2757	6.05071	6.96806	0.98808	53.6729	4.27275	19.5479	2.1109
118.298	4.92431	1.2873	1.8275	0.772445	83.1639	3.00931	52.5833	5.58926	59.1194	4.70695	13.2868	1.99439	58.7458	4.96486	7.59583	1.28731	53.3924	4.05411	19.3889	1.77987
119.149	4.90556	1.29934	1.6	0.619139	85.7931	2.91906	52.8	5.72558	59.041	5.12281	13.0757	2.02467	59.7944	5.44331	8.10556	1.43891	54.1021	4.19919	19.6382	2.1681
120	5.35486	1.187	2	0.957427	86.059	3.16394	53.275	5.39343	59.5743	4.95498	13.5299	1.89962	59.3646	5.42846	7.79028	0.965938	53.2181	4.17631	19.3271	1.88566
120.851	5.45069	1.32229	2	0.957427	82.8308	3.72405	52.6292	5.47055	59.5854	4.90919	11.9242	1.46969	58.9271	5.0019	8.86833	1.29478	53.8778	4.16233	19.8236	1.95028
121.702	5.20208	1.20303	2	0.957427	84.2725	3.70458	54.2437	5.32628	61.4903	4.41924	11.8925	1.45772	60.6646	5.16543	7.61979	0.999149	53.2444	3.75653	20.1153	1.92475
122.553	5.64583	1.41953	2.01333	0.951685	84.0425	3.81863	54.1257	4.77544	60.9562	4.71386	13.5021	0.756479	60.2632	5.26157	7.58542	1.04844	53.2132	3.97184	20.6972	2.04359
123.404	4.28917	0.959813	2.2	0.930949	84.2883	3.53242	54.7111	5.0885	60.2493	5.90109	13.2906	0.759996	58.1767	5.49503	7.75937	1.01833	54.975	4.17424	20.8813	2.05659
124.255	4.34083	0.934696	1.9225	0.701045	82.476	3.89138	50.0892	2.20641	61.7535	5.44251	13.9271	0.909687	59.0633	5.83795	7.89583	0.947916	54.4361	4.52055	21.0465	2.25112
125.106	4.32417	0.98566	1.99667	0.761036	79.4167	5.957	51.2217	2.34323	61.3271	4.67707	13.9115	0.94466	58.1092	5.87757	7.71354	1.09153	53.5333	4.32334	21.1681	2.44014
125.957	4.38417	0.993403	2.40417	0.69251	79.2458	5.18614	49.2208	1.98152	64.1092	5.0483	14.124	0.971232	58.9283	5.43556	7.70937	0.693509	53.9312	3.79131	21.4125	2.26415
126.809	4.34583	0.997495	2.56667	0.832132	81.425	5.73326	50.4967	2.04852	63.9642	4.73541	14.1635	0.977103	57.9258	5.49654	8.21562	1.20264	54.0215	4.59192	21.4847	2.32488
127.66	4.75729	1.39041	3	0.866025	81.1306	4.57236	51.801	1.62432	67.9958	4.06842	14.4125	1.03415	56.4167	6.69362	7.22222	0.593769	56.0444	4.14888	21.9701	2.40611
128.511	4.84896	1.35655	3.02361	0.855985	82.2514	3.39869	52.7062	2.33343	67.6	3.9172	14.6385	1.12228	56.1667	6.51923	7.11944	0.750952	55.2174	4.46432	21.5181	2.12544
129.362	5.18542	1.60282	3.33333	1.1547	79.8083	4.08335	52.9427	2.02344	68.5097	4.38816	14.6594	1.13188	56.2635	7.04502	6.90278	0.534944	54.155	5.78725	23.7292	2.2025
130.213	5.13542	1.31316	4	1.63299	79.9875	3.91438	52.3823	2.14466	68.3375	4.76171	14.6448	1.12269	57.0635	6.93956	6.50833	0.644973	54.365	4.92908	24.3425	2.45501
131.064	5.14687	1.25889	3.96042	1.60067	79.4771	9.041	53.7458	2.65693	67.6208	5.77695	14.3979	1.06719	56.6375	6.42142	7.11528	0.958651	54.5517	5.54364	24.3558	2.25877
131.915	5.59479	1.16325	4	1.63299	74.8438	6.94532	54.8833	3.21957	69.8653	4.83746	14.6375	1.12181	56.5958	6.94921	6.70556	0.848572	NA	NA	24.9442	2.41317
132.766	5.58854	1.58044	4	1.63299	74.5687	6.18326	54.2156	2.10041	69.6312	7.34677	14.4062	1.07177	57.5042	7.22679	6.69444	0.573281	NA	NA	NA	NA
133.617	6.12292	1.45118	4	1.63299	77.5792	7.43352	54.701	2.19036	71.5646	6.23089	14.7083	1.1303	57.8604	7.68622	7.1375	0.9092	NA	NA	NA	NA
134.468	7.07361	1.5491	4	1.63299	80.3125	8.73651	54.5063	1.99286	69.6792	8.18538	15.4052	1.31581	56.7031	7.98882	6.78472	0.578613	NA	NA	NA	NA
135.319	7.60417	2.10928	4	1.63299	77.5833	7.36888	54.7194	3.48681	69.6167	7.37569	15.4292	1.32117	NA	NA	6.93472	0.798692	NA	NA	NA	NA

## Sheet: Figure 1E
Species	Ave_min_distance	SD	Number of frames
virilis	NA	NA	NA
arizonae	NA	NA	NA
willistoni	37.4669	13.629	90
pseudo	48.3834	15.0999	119
ananassae	NA	NA	NA
erecta	31.6653	8.33786	5
yakuba	27.4688	10.653	296
sechellia	64.1873	14.1577	144
simulans	27.5937	7.82799	99
melanogaster	47.1334	12.7727	125

## Sheet: Figure 2
For Figure 2B
Species	Social_Agg	Social_SEM	Social_N	Naive_Agg	Naive_SEM	Naive_N
Vir	0.142857	0.0782461	21	0	NA	1
Ari	0.333333	0.235702	9	0	NA	1
Wil	0.0434783	0.0434783	23	0.0714286	0.0714286	14
Pse	2.48	0.497058	25	4.41176	1.53407	17
Ana	0	0	21	0	0	2
Ere	7.89655	0.852907	29	11	1.89737	10
Yak	0.0909091	0.0627332	22	0	0	11
Sech	0.142857	0.0782461	21	0	0	7
Sim	0.36	0.151438	25	0.5	0.158114	16
Mel	1.25926	0.313934	27	4.55556	0.763644	18
“Social Agg” is the average number of aggressive events for group reared flies.
“Social_SEM” is the Standard Error of the Mean for that Average.
Social_N” is the number of flies scored to calculate that Average
The same values are given for flies raised in isolation; “Naive_Agg”, “Naive_SEM”, and “Naive_N”
For Figure 2C
Species	Cross_Agg	Cross_SEM	Cross_N
Ere	4.78947	0.619276	19
Mel	1.64286	0.452188	14
Data for melanogaster reared by erecta, and erecta reared by melanogaster.

## Sheet: Figures 3 and 4
Expression levels for all genes in all species are reported in Supplemental table 5

## Sheet: Figure5
Gene	melF	ereF	simF	yakF	melM	courtM1	courtM2	matedM	matedF
AttA	-2	0.214358	1.23461	0.0125755	2	-2	0	0	-2		Log2(fold change) values greater than 2 or less than -2 were set to those values respectively in the heat map.
CG33229	-2	0.0998928	0.521175	-0.132419	2	0	0	0	0
DptB	-2	0.547687	2	-2	2	0	0	0	0		Differential expression information for all genes is reported in Supplemental Table 3.
AttC	-2	0.501169	2	-2	2	-2	0	0	0
Drs	-2	2	0.0431946	-2	0	-2	0	0	0
IM23	-2	2	0	0.682783	0	-2	0	0	0
CG15199	-2	-0.790747	0	-2	-2	0	0	2	0
CecA2	-2	-1.77228	2	-2	0	-2	0	0	-2
CecA1	-2	-1.77228	2	-2	0	-2	0	0	-2
Rbp	-2	-0.282439	2	2	0	0	0	0	0
oc	-2	-0.435165	2	2	0	0	0	0	0
CG31635	-2	-0.286618	2	2	0	0	0	0	0
sog	-2	-0.352233	2	2	0	0	0	0	0
Amun	-2	-0.453175	2	2	0	0	0	0	0
Crtc	-2	-0.31334	2	2	0	0	0	0	0
CG42389	-2	-0.230332	2	2	0	0	0	0	0
CG42788	-2	-0.30355	2	2	0	0	0	0	0
CG9932	-2	-0.415873	2	2	0	0	0	0	0
l(3)L1231	-2	-0.179479	2	2	0	0	0	0	0
fru	-2	-0.399259	2	2	0	0	0	0	0
eIF4G2	-2	-0.159675	2	2	0	0	-2	-2	0
CG31998	-2	-0.00300957	2	2	0	0	0	0	0
CG31140	-2	-0.118912	2	2	0	0	0	0	0
chif	-2	-0.263293	2	2	0	0	0	0	0
CG14441	-2	-0.43364	2	2	0	0	0	0	0
atk	-2	-2	-0.219576	0.0834213	-2	0	0	0	0
Dp1	-2	-2	2	2	0	0	0	0	0
Tango13	-2	-2	0.611368	2	0	0	0	0	0
yellow-c	0.352407	2	-0.542226	0.0572796	-2	0	0	0	0
CG10026	0.0380863	2	-0.600366	0.175793	-2	0	0	0	0
CG4757	-0.471687	2	2	2	0	-2	0	0	0
dsx	-2	-0.410584	0.0156228	2	-2	0	0	0	0
LanB2	-2	-0.273505	0.671022	2	-2	0	0	2	0
a10	1.32159	2	2	2	0	0	0	0	0
Os-C	-0.185793	NA	NA	2	0	0	0	0	0
CG14688	-2	0.410414	0	-0.0966014	-2	0	2	2	0
Inx2	-2	-0.311236	0.391919	0.334622	-2	0	0	0	0
CG11089	-0.100147	-2	-2	-2	0	0	0	0	0
CG15093	-0.611787	-2	-2	-2	-2	0	0	0	0
CG5955	-0.678146	-2	-2	-2	-2	0	0	0	0
CG3999	-0.770613	-2	-2	-2	0	0	0	2	0
SpdS	-0.206327	-2	-2	-2	0	0	0	0	0
CG9119	2	-0.27622	0.102596	0.0912933	-2	0	0	0	0
CG8147	2	0.525197	-2	2	0	0	0	0	0
Dsk	2	2	0.439653	2	2	0	0	0	0
CG10621	-2	-2	-2	-2	-2	0	2	2	0
IM1	-2	2	-2	0	0	-2	0	0	-2
fit	-2	-2	-2	-2	-2	2	2	2	0
Rootletin	-2	2	-2	2	0	0	0	0	0
ssp7	-2	-0.322316	-2	0.0291142	-2	0	0	0	0
IM4	-0.885445	2	-2	2	0	-2	0	0	0
Lip2	-0.799809	-2	-2	-2	-2	0	0	0	0
Eip71CD	-0.122617	-2	-2	-2	0	0	0	0	0
Obp49a	-0.125074	2	-0.174022	-0.415548	2	0	0	0	0
Thor	-2	0.111935	-2	-2	0	0	0	0	0
CoVIII	-0.258169	2	-2	-2	0	0	0	0	0
hui	-0.19766	2	-2	-2	0	0	0	0	0
CG16713	-0.122955	2	-2	-2	0	0	0	2	0
CG5966	2	-2	0.284105	2	0	0	0	0	0
CG4500	2	-2	0.0540126	2	0	0	0	0	0
Cyp309a1	0.747113	-2	-2	-0.240914	-2	0	0	0	0
fbp	-0.428328	-2	-2	0.404392	-2	0	0	0	0
CG11594	0.108976	-2	-0.445417	0.26679	-2	0	0	0	0
CG18547	0.486981	-2	-0.164525	0.477908	-2	0	0	0	0
CG8036	-0.14488	-2	0.0912155	0.323907	-2	0	0	0	0
CG30271	0.0991362	-2	2	2	0	0	0	0	0
CG8550	-0.181073	-2	-0.0413431	2	-2	0	0	0	0
CG9512	2	0.609407	2	2	0	0	0	0	0
Obp83b	2	-0.179261	2	2	0	0	0	0	0
Gnmt	-2	0.695573	-2	2	0	0	0	0	0
Lsp2	-2	-2	-2	2	0	0	2	0	0
CG33120	-2	-2	-2	-0.728724	-2	0	0	0	0
TRAM	-2	-2	-2	0	0	0	0	0	0
CG32276	-2	-2	-2	-0.338884	0	0	0	0	0
PGRP-SB1	-2	-2	-2	-2	0	0	0	0	0
Dro	-2	0.374924	1.91406	2	2	-2	0	0	0
CG17386	-2	-2	0.404382	-0.249001	0	0	0	0	0
Yp2	-2	-2	-2	-0.578179	0	0	0	0	0
CG1315	0.0945612	-2	-2	2	0	0	0	0	0
CG8525	0.266225	-2	-2	2	0	0	2	2	0
CG5958	-0.551862	-2	-2	2	0	0	0	0	0
Fmo-2	-0.286528	-2	-2	2	0	0	0	0	0
Obp99a	-2	-2	-2	-2	0	0	0	0	0
tobi	-2	-2	-2	-0.12192	0	0	2	2	0
CG42336	-2	-2	-2	-0.217303	0	0	0	0	0

## Sheet: Sup1
Species	Lab	Noni	Cactus	Lab_sem	Noni_sem	Cactus_sem
Mel	42.9472	34.8278	34.5917	19.0713	14.344	8.51361
Sec	1.33333	3.89375	0.00208333	0.288675	1.04191	0.00170103
Ari	2	1.33333	2	1.32288	0.288675	0.5
Food type was Lab, Noni, or Cactus. Values are the average number of flies at 120 minutes for each species on each food type.

## Sheet: Sup3b
Time	Rep1_Den-	Rep1_Den+	Rep2_Den-	Rep2_Den+	Rep3_Den+	Rep3_Den-	Rep4_Den-	Rep4_Den+
0	0	0	0	0	4.95	7	0	0
21.32	12.94	6	21.89	5	10.06	11	13	10
42.63	13.67	4	12.58	2	14.95	6	11.86	8
63.95	6.7	6	11.96	3	15.85	7	9.14	4
85.27	5.54	6	8	8	10.11	6	13.46	8
Cumulative	38.85	22	54.43	18	55.92	37	47.46	30

## Sheet: Sup4b
time(min)	den-_ave	den-_sem	den+_ave	den+_sem
0.851064	0.0645833	0.0565297	0.444792	0.233747
1.70213	5.23646	2.07016	5.47604	2.03945
2.55319	6.21458	2.64818	8.89375	3.56696
3.40426	9.14688	3.151	10.7198	4.0829
4.25532	12.3938	2.94885	11.9062	4.3703
5.10638	13.3427	2.98038	14.3146	3.81579
5.95745	15.4708	3.59713	13.9563	4.08902
6.80851	16.0312	3.54741	14.4135	4.20328
7.65957	17.4573	3.26385	12.7906	4.05526
8.51064	19.0833	2.92855	11.3302	3.23471
9.3617	22.1042	3.14594	13.2625	3.394
10.2128	23.0083	2.58345	13.3229	2.98508
11.0638	25.2167	2.7484	12.824	3.57345
11.9149	26.6687	2.69215	11.2885	4.33438
12.766	27.375	2.57191	13.2365	4.40032
13.617	27.0656	2.73373	14.9542	3.84291
14.4681	28.8427	2.52525	13.2198	3.86632
15.3191	28.9625	2.80972	12.9333	3.33869
16.1702	29.5063	2.7512	11.8021	3.78512
17.0213	30.4281	2.58982	12.5948	3.12111
17.8723	30.5344	2.50792	11.6615	3.12387
18.7234	29.9906	2.23651	10.9313	3.10901
19.5745	31.8021	3.10608	11.8115	3.11586
20.4255	31.3802	3.20239	11.2167	2.86177
21.2766	32.3406	3.3639	9.42813	3.58275
22.1277	32.6354	2.9186	10.4542	2.86623
22.9787	33.5792	2.8417	9.10417	3.52252
23.8298	34.7146	3.17865	8.96354	3.79778
24.6809	33.9375	2.19281	8.79792	3.42965
25.5319	34.7865	3.04546	9.69271	3.31761
26.383	35.6792	3.25151	9.11667	3.82449
27.234	37.201	3.04253	9.29062	3.56712
28.0851	37.8948	2.99639	9.20729	3.29492
28.9362	37.4354	2.46358	9.91667	3.92088
29.7872	37.725	3.38438	8.69375	4.21876
30.6383	39.4073	3.01344	8.71562	4.00059
31.4894	38.8094	2.70509	10.4667	3.59091
32.3404	39.849	2.74659	10.9281	3.51107
33.1915	40.4021	3.15742	10.5635	3.92736
34.0426	40.4583	3.3633	11.0344	3.64842
34.8936	40.6708	2.73859	11.726	4.16773
35.7447	41.8438	2.06633	11.4615	4.77092
36.5957	42.7885	2.27282	10.676	4.81606
37.4468	42.2948	2.1439	9.60104	4.85004
38.2979	41.55	2.04552	9.47188	4.97409
39.1489	43	2.39244	9.225	5.07679
40	43.0302	2.29074	9.70833	4.63336
40.8511	43.8219	2.29598	10.1969	4.70981
41.7021	43.2417	1.82998	8.66458	4.94402
42.5532	43.4073	1.83711	9.01146	4.65146
43.4043	43.7021	2.04383	8.24896	4.74878
44.2553	43.6667	2.09997	9.40313	4.86359
45.1064	44.5219	2.48506	9.31979	4.75504
45.9574	44.624	2.44118	8.80729	4.90194
46.8085	45.0958	2.40593	8.56563	4.94298
47.6596	45.3604	2.88661	8.65	4.92291
48.5106	46.0135	2.26851	8.975	4.8351
49.3617	45.0594	1.96432	8.94896	4.81316
50.2128	45.1729	2.11318	10.5479	4.26388
51.0638	45.3792	2.20931	10.7646	4.34611
51.9149	44.5365	2.55272	9.76562	4.59002
52.766	46.4323	2.3039	8.74167	4.61964
53.617	46.1052	2.6253	8.82292	4.90047
54.4681	46.8323	2.3445	9.11354	5.07595
55.3191	47.9333	2.30219	10.6354	4.382
56.1702	47.7531	1.96409	11.2052	4.44176
57.0213	49.351	1.58878	9.79583	4.51181
57.8723	49.175	1.50641	10.3854	4.59993
58.7234	50.0021	1.38581	8.76667	5.18614
59.5745	50.5573	1.12404	9.60208	4.6479
60.4255	50.0042	0.869561	9.99583	4.57742
61.2766	51.4167	1.26891	10.2312	4.8933
62.1277	52.724	0.930414	10.4458	4.94271
62.9787	52.4698	0.798425	9.36042	4.99524
63.8298	52.2125	1.19007	9.44063	5.52346
64.6809	52.9771	0.991473	10.0052	5.42021
65.5319	52.1646	0.697619	10.175	5.38373
66.383	51.8083	1.43793	10.274	5.21561
67.234	52.9625	2.14944	9.97396	5.42991
68.0851	52.0458	1.08206	9.92292	5.13044
68.9362	52.7437	0.834242	10.599	5.28108
69.7872	52.826	1.1011	10.8333	5.22073
70.6383	53.2885	1.54503	11.1833	4.85748
71.4894	53.8	1.04298	10.4365	4.98211
72.3404	54.7229	1.3548	10.0687	5.35392
73.1915	53.2177	1.43831	10.75	5.1559
74.0426	54.7812	0.957464	10.9458	5.11547
74.8936	55.3677	1.40872	10.9667	5.17732
75.7447	54.5573	1.23755	11.4302	5.2515
76.5957	55.299	1.50174	11.6219	5.25725
77.4468	55.1812	1.47623	11.0177	5.27949
78.2979	54.9969	1.41684	10.9042	5.13177
79.1489	55.9208	0.645348	11.2354	5.02804
80	56.0719	0.751394	10.8219	5.13814
80.8511	57.5927	0.740602	10.9229	5.09368
81.7021	57.65	1.15916	11.0677	5.13331
82.5532	56.2115	1.29157	11	5.0728
83.4043	56.8708	1.81331	11.2354	5.23143
84.2553	56.9979	0.488233	10.224	5.34452
85.1064	57.9792	1.73431	10.5479	5.26034
85.9574	56.9073	2.43009	10.4719	5.251
86.8085	57.249	1.77626	10.7271	5.23616
87.6596	58.3615	0.632299	11.3323	5.1651
88.5106	57.9792	2.17435	12.051	4.78307
89.3617	59.7031	2.05043	17.1885	3.84929
90.2128	58.8625	1.66759	12.0281	4.91518
91.0638	59.4802	1.79533	11.7969	4.93001
91.9149	59.3646	1.74889	11.8552	4.88911
92.766	59.5854	2.23185	12.4125	4.81318
93.617	58.8469	1.05535	12.551	4.63649
94.4681	60.7135	1.64135	12.801	4.69005
95.3191	59.2896	2.39767	12.8906	4.59351
96.1702	60.6708	1.65173	13.5417	4.45765
97.0213	60.5594	1.52976	14.2583	4.30789
97.8723	60.6667	1.76702	14.6542	4.21416
98.7234	61.2115	1.74381	14.2292	4.30226
99.5745	62.551	1.70519	13.4146	4.90496
100.426	62.1573	2.15931	14.3	4.61672
101.277	62.7021	2.30025	14.1979	4.8569
102.128	62.5615	1.67879	14.5302	4.48944
102.979	63.2146	1.69663	14.6635	4.67412
103.83	62.6708	1.77086	14.6594	4.70519
104.681	65.2875	1.44052	14.3125	4.6698
105.532	62.4062	2.19642	14.5177	4.52918
106.383	61.8667	2.65389	15.1979	4.14991
107.234	62.1823	2.08986	14.9802	4.27983
108.085	63.501	2.17794	16.1938	3.95791
108.936	63.2792	1.79871	16.4323	3.92134
109.787	62.1927	2.44614	16.4688	3.98862
110.638	63.1646	2.96124	16.4625	3.98675
111.489	62.5146	2.46853	16.4354	3.89719
112.34	60.7469	2.32495	16.5229	3.67815
113.191	64.7125	3.02324	16.7865	3.77173
114.043	62.3896	2.80166	16.9948	3.93646
114.894	60.6885	3.30442	17.2437	4.10782
115.745	62.1927	2.9154	17.1594	3.7346
116.596	63.1281	2.958	17.5042	3.51574
117.447	64.7708	2.98699	18	3.4448
118.298	63.8312	3.14873	18.4094	3.18457
119.149	63.2885	2.55573	18.4927	3.1971
120	64.1479	2.72602	18.4937	3.19297
120.851	63.8146	2.26416	19.1302	2.89232
121.702	64.0552	2.96724	19.1542	2.82143
122.553	65.376	3.64476	18.5594	3.03544
123.404	65.9823	3.18164	18.5479	2.96716
124.255	66.2812	2.78028	18.9312	2.98965
125.106	63.5427	3.05718	19.3802	2.79488
125.957	66.9635	3.32635	19.7271	2.64405
126.809	65.7177	3.20566	19.7542	2.6405
127.66	67.1979	4.11933	19.7563	2.64045
128.511	66.5208	3.50927	20.0875	3.06337
129.362	66.6437	3.63088	19.8156	2.83764
130.213	67.0469	3.33966	19.5969	2.93976
131.064	68.6385	4.13421	19.6156	2.97893
131.915	67.4958	3.79119	20.1281	2.7714
132.766	66.1021	3.84768	20.1792	2.70284
133.617	67.3521	3.6164	20.2417	2.7626
134.468	67.8698	4.06544	20.4448	2.7183
135.319	66.7031	3.16801	20.4167	2.67709
136.17	66.9635	3.26093	20.4917	2.6932
137.021	67.0229	2.89574	20.6406	2.59409
137.872	67.5187	2.99984	20.4729	2.50144
138.723	66.9052	3.41266	21.0396	2.47267
139.574	66.4729	3.6087	21.0229	2.4834
140.426	65.5885	3.0238	21.2104	2.42782
141.277	66.4896	4.34869	21.3677	2.35613
142.128	66.8125	2.00263	21.3562	2.33258
142.979	66.8083	3.6414	21.2521	2.37668
143.83	66.899	3.97346	21.424	2.38096
144.681	67.0281	3.73086	21.576	2.41705
145.532	67.4	4.12699	21.5437	2.2356
146.383	67.0708	3.87322	21.7	2.20798
147.234	67.3083	4.22803	21.6667	2.17809
148.085	67.0323	3.73709	22.0896	2.0218
148.936	67.5875	3.69361	21.625	2.1904
149.787	67.949	3.65207	21.75	2.23234
150.638	66.9865	3.66146	21.7604	2.22769
151.489	66.1604	3.44972	21.9656	2.16893
152.34	67.5802	4.23908	21.75	2.29129
153.191	65.951	3.12173	21.8	2.33352
154.043	66.4656	2.95948	21.8719	2.28506
154.894	66.3937	3.29464	22.0604	2.24441
155.745	67.6396	4.08091	22.25	2.45967
156.596	68.7104	3.75925	22.25	2.45967
157.447	67.6156	3.74761	22	2.25093
158.298	66.9771	3.57349	22.0083	2.25784
159.149	67.8667	5.5193	24.0375	2.63055
160	68.2264	6.01991	23.9236	2.53192

## Sheet: Sup5b
	Average	SD	N
Mel: Food	0	0	3
Mel: Food / Flies	0.333333	0.57735	3
Ere: Food	20.6667	10.7858	3
Ere: Food / Flies	24.3333	6.50641	3
This is the average number of flies on food or food and flies covered by cheesecloth after 120 minutes.

[truncated: 3 more sheets: Sup6, Sup7, Sup8]
