# Supplementary material for: Conservation of the behavioral and transcriptional response to social experience among Drosophilids
Source: Genes Brain Behav. 2018 Jul 9;18(1):e12487. doi: 10.1111/gbb.12487 (PMC7379240; doi:10.1111/gbb.12487)
Supplement: Supplementary file 9 — TABLE S7 R script to identify and count files. Core R functions to identify and count files on the food source over time [file GBB-18-e12487-s014.txt]

We provide the core R script used to identify and count flies
on the food as a function of time (aggregation.R).  This script
was optimized for our experimental set-up and would be need to be
adjusted for a new system.  This script relies on the EBImage and
RImageBook libraries for R. Takeo Katsuki generated the RImageBook
library and provides instructions for installing both libraries here:

https://code.google.com/archive/p/rimagebook/wikis/EBImageInstallationEn.wiki

We performed our experiments using the Canon Vixia HFM301 camera,
which generates files in the MTS format. For each experiment,
these videos were converted to the ".mpg" format using mencoder,
where for every minute we generated a 10 second window clip to be
processed. In our R scripts, these 10 second clips are contained
within a sub-directory called "Results/". If this directory structure
is not maintained, the scripts should be modified accordingly.

######################################################################
aggregation.R
######################################################################

aggregation <- function(){

# Load scripts and Libraries
   library("EBImage")
   library("RImageBook")


# Get file names and directory information.
# All of our clips had "MTSL" in the name, you can change this whatever
# string is common to your clip file names.
   dir = paste(getwd(),'/Results/',sep="")
   filelistL <- list.files(dir, "MTSL")

# get reference mask from first video
# Read an AVI file
   para <- readImage(paste(dir,filelistL[1],sep=""))
   para<- resize(para,850,850)

# Do median projection to get background image
   paramed <- medianPrj(para)
   w <- nrow(para[,,1])
   h <- ncol(para[,,1])
   nf <- getNumberOfFrames(para)
   paramed <- array(rep(paramed, nf), dim=c(w, h, nf))
   rm(para)

# Process all 10 second videos
   for (i in 1:length(filelistL)){
      para <- readImage(paste(dir,filelistL[i],sep=""))
      para<- resize(para,850,850)

# Background subtraction
      if ((length(para[1,1,]) > length(paramed[1,1,]))){
         para <- para[,,1:length(paramed[1,1,])]
      }

      if ((length(para[1,1,]) >= length(paramed[1,1,]))){

         paranobg <- (paramed - para)

# Thresholding
         mask <- thresh(paranobg, 30, 30, 0.06)
 
         boolcheck <- 0
         if (sum(mask[1:20,1:10,1]) == 0){
            mask[1:20,1:10,1] <- 1 
            boolcheck <- 1
         }
         kern <- makeBrush(3, shape="diamond")
         mask <- closing(mask, kern)
         kern2 <- makeBrush(7, shape="diamond")
         emask <- erode(mask, kern2)
         mask <- propagate(mask, emask, mask)
         mask <- bwlabel(mask)
         m <- moments(mask, mask)
         id <- sapply(m, function(x) which(x[,'m.pxs']<=100))
         mask <- rmObjects(mask, id)
         if (boolcheck == 1) { mask[1:20,1:10,1] <- 0  }
# The object 'm' contains information on each fly's size and position.

# Calculate average number of flies
         cm <- cmoments(mask, mask)
         cml <- length(cm)
         numflies <- 0;
         for (j in 1:cml){
            t <- t(cm[[j]])
            numflies <- numflies + as.numeric(length(which(t['m.pxs',] > 0)))
         }
         numflies <- numflies / j
         print(paste('grab this',i,numflies, sep=" "))

#Cleaning up
        rm(paranobg)
        rm(para)

# END FOR LOOP
      }
   }
}
